# Supplementary material for: Sphingolipids mediate polar sorting of PIN2 through phosphoinositide consumption at the trans-Golgi network
Source: Nat Commun. 2021 Jul 13;12:4267. doi: 10.1038/s41467-021-24548-0 (PMC8277843; doi:10.1038/s41467-021-24548-0)
Supplement: Supplementary file 4 — Supplementary Data 1 [file 41467_2021_24548_MOESM4_ESM.xlsx]

## Sheet: Feuil1
P values of stastistical analyses
Figures	Conditions tested	P value
Figure 2b	0 nM Mz x 50 nM Mz	0
Figure 2b	50 nM Mz x 100 nM Mz	0.0745
Figure 2b	0 nM Mz x 100 nM Mz	0.0073
Figure 2c	0 nM Mz x 50 nM Mz	0.0182
Figure 2c	50 nM Mz x 100 nM Mz	0.0001
Figure 2c	0 nM Mz x 100 nM Mz	0
Figure 2e	0 nM Mz x 50 nM Mz	0
Figure 2e	50 nM Mz x 100 nM Mz	0.0457
Figure 2e	0 nM Mz x 100 nM Mz	0
Figure 2f	0 nM Mz x 50 nM Mz	0.8076
Figure 2f	50 nM Mz x 100 nM Mz	0.6622
Figure 2f	0 nM Mz x 100 nM Mz	0.2548
Figure 2h	0 nM Mz x 50 nM Mz	0
Figure 2h	50 nM Mz x 100 nM Mz	0.0016
Figure 2h	0 nM Mz x 100 nM Mz	0
Figure 2i	0 nM Mz x 50 nM Mz	0.7298
Figure 2i	50 nM Mz x 100 nM Mz	0.0529
Figure 2i	0 nM Mz x 100 nM Mz	0.2344
Figure 2k	0 nM Mz x 50 nM Mz	0
Figure 2k	50 nM Mz x 100 nM Mz	0.7892
Figure 2k	0 nM Mz x 100 nM Mz	0
Figure 2l	0 nM Mz x 50 nM Mz	0.1937
Figure 2l	50 nM Mz x 100 nM Mz	0.2497
Figure 2l	0 nM Mz x 100 nM Mz	0.9407
Figure 4d	0 nM Mz x 50 nM Mz	0
Figure 4d	50 nM Mz x 50 nM Mz +h24:0	0.0084
Figure 5b	0 nM Mz x 100 nM Mz intracellular dots	0.0113
Figure 5c	0 nM Mz x 100 nM Mz PM	0.79
Figure 5e	Wild-type/heterozygote x pss1-3	0.7044
Figure 7b	WT+DMSO x WT+E2	0.01624
Figure 7b	IPCS1;2amiRNA +DMSO x IPCS1;2amiRNA +E2	5.67e-13
Figure 7e	IPCS2+ECH x IPCS2+MEMB11	0
Figure 7e	IPCS2+ECH x IPCS2+CHC	0
Figure 7e	IPCS2+ECH x 2xPHFAPP1+VHA-a1	0.369
Figure 7e	IPCS2+ECH x 3xPHFAPP1+ECH	0.0064
Figure 7e	IPCS2+MEMB11 x IPCS2+CHC	0.9489
Figure 7e	2xPHFAPP1+VHA-a1 x 3xPHFAPP1+ECH	0
Figure 9b	0 nM Mz + 1 µM U73343 x 100 nM Mz + 1 µM U73343	0
Figure 9b	0 nM Mz + 1 µM U73343 x 0 nM Mz + 5 µM U73343	1
Figure 9b	0 nM Mz + 1 µM U73343 x 0 nM Mz + 1 µM U73122	0
Figure 9b	100 nM Mz + 1 µM U73343 x 100 nM Mz + 5 µM U73343	1
Figure 9b	100 nM Mz + 1 µM U73343 x 100 nM Mz + 1 µM U73122	0.0024
Figure 9b	0 nM Mz + 5 µM U73343 x 100 nM Mz + 5 µM U73343	0
Figure 9b	0 nM Mz + 1 µM U73122 x 100 nM Mz + 1 µM U73122	0.0015
Figure 9b	0 nM Mz + 1 µM U73122 x 0 nM Mz + 5 µM U73122	0
Figure 9b	100 nM Mz + 1 µM U73122 x 100 nM Mz + 5 µM U73122	0
Figure 9b	0 nM Mz + 5 µM U73122 x 100 nM Mz + 5 µM U73122	1
Figure 10c	no treatment x U73343	0.7881
Figure 10c	U73343 x U73122	0
Figure 10c	no treatment x U73122	0
Figure 10e	2xPHFAPP1xVHA-a1+Mz x 3xPHFAPP1xECH+Mz	0.0096
Figure 10e	2xPHFAPP1xVHA-a1+Mz x 2xPHFAPP1xVHA-a1+U73122	0
Figure 10e	2xPHFAPP1xVHA-a1+U73122 x 3xPHFAPP1xVHA-a1+U73122	0
Figure 10e	2xPHFAPP1xVHA-a1+U73122 x PLC2xVHA-a1	0.6569
Figure 10e	PIN2xSYP61+U73122 x PIN2xVTI12+U73122	1
Figure 10e	PIN2xSYP61+U73122 x PIN2xSYP32+U73122)	0
Figure 10e	PIN2xVTI12+U73122 x PIN2xSYP32+U73122	0
Figure 10e	PIN2xSYP32+U73122 x PIN2xMEMB12+U73122	0.132
Supplementary Figure 1b	0 nM Mz x 50 nM Mz	0
Supplementary Figure 1b	50 nM Mz x 100 nM Mz	0.1857
Supplementary Figure 1b	0 nM Mz x 100 nM Mz	0
Supplementary Figure 1c	0 nM Mz x 50 nM Mz	0
Supplementary Figure 1c	50 nM Mz x 100 nM Mz	0.0843
Supplementary Figure 1c	0 nM Mz x 100 nM Mz	0.027
Supplementary Figure 1e	0 nM Mz x 50 nM Mz	0.8769
Supplementary Figure 1e	50 nM Mz x 100 nM Mz	0.5021
Supplementary Figure 1e	0 nM Mz x 100 nM Mz	0.664
Supplementary Figure 1g	0 nM Mz x 50 nM Mz	0.5289
Supplementary Figure 1g	50 nM Mz x 100 nM Mz	0
Supplementary Figure 1g	0 nM Mz x 100 nM Mz	0
Supplementary Figure 3b	WT 0 nM Mz x kcs9 0 nM Mz	0.797
Supplementary Figure 3b	WT 10 nM Mz x kcs9 10 nM Mz	0.004119
Supplementary Figure 3b	WT 50 nM Mz x kcs9 50 nM Mz	0.1468
Supplementary Figure 4d	0 nM Mz x 50 nM Mz	0
Supplementary Figure 4d	50 nM Mz x 50 nM Mz +24:0	0.9613
Supplementary Figure 6b	Control x FB1	0
Supplementary Figure 6b	Control x Mz	0
Supplementary Figure 6b	FB1 x Mz	0
Supplementary Figure 7c	Col0 x IPCS1;2amiRNA-β-oestradiol	0.2894
Supplementary Figure 7c	IPCS1;2amiRNA-β-oestradiol x IPCS1;2amiRNA-β+oestradiol	0
Supplementary Figure 9d	Wt/heterozgote x pi-plc2 intracellular dots	1.35e-05
Supplementary Figure 9d	Wt/heterozgote x pi-plc2 PM	9.42e-05
