# Supplementary material for: Sphingolipids mediate polar sorting of PIN2 through phosphoinositide consumption at the trans-Golgi network
Source: Nat Commun. 2021 Jul 13;12:4267. doi: 10.1038/s41467-021-24548-0 (PMC8277843; doi:10.1038/s41467-021-24548-0)
Supplement: Supplementary file 5 — Supplementary Data 2 [file 41467_2021_24548_MOESM5_ESM.xlsx]

## Sheet: Feuil1
	objective		sequence
	cloning of PLC2	attB1_Forward	GGGGACAAGTTTGTACAAAAAAGCAGGCTCCATGTCGAAGCAAACGTACAAAGTG
		attB2_Reverse	GGGGACCACTTTGTACAAGAAAGCTGGGTGCACAAACTCCACCTTCACGAG
	cloning of eGFP	attB2r_Forward	GGGGACAGCTTTCTTGTACAAAGTGGATATGGTGAGCAAGGGCGAGGA
		attB3_Reverse	GGGGACAACTTTGTATAATAAAGTTGGTTAGAAGTTCACCTTGATGCCGTTC
	cloning of IPCS2	AatII-Forward	CACCGACGTCATGACACTTTATATTCGTCG
		Reverse	AATGAGCTCCGCGCCATTCATTGTGTTATCC
	cloning of IPCS2 promoter	AatII-Forward	GACGACGTCGCTTCGCTGCATTACCCTAC
		AatII-Reverse	GATTCACGACGAATATAAAGTGACGTCTTAT
	cloning of IPCS1;2amiRNA	I miR-s-1	GATGTAATGTTTACGAGACGCACTCTCTCTTTTGTATTCC
		II miR-a-1	GAGTGCGTCTCGTAAACATTACATCAAAGAGAATCAATGA
		III miR*s-1	GAGTACGTCTCGTAATCATTACTTCACAGGTCGTGATATG
		IV miR*a-1	GAAGTAATGATTACGAGACGTACTCTACATATATATTCCT
		A	CACCCTGCAAGGCGATTAAGTTGGGTAAC
		B	GCGGATAACAATTTCACACAGGAAACAG
	qRT-PCR IPCS1	Forward	AAAAGAGCGCGATGCAGT
		Reverse	TCCTTTGTCAAATTGTGAAATCC
	qRT-PCR IPCS2	Forward	TACCAGATCGGACTGCTGTG
		Reverse	TGTTTGCATCTTTGGTACGG
	qRT-PCR At4g33380	Forward	GTGTTGTAACGGCTTGAGCA
		Reverse	TGAACCCTCTCACATCACCA
	qRT-PCR PEX4	Forward	CTTGGACGCTTCAGTCTGTG
		Reverse	TGAACCCTCTCACATCACCA
