# Supplementary material for: Sphingolipids mediate polar sorting of PIN2 through phosphoinositide consumption at the trans-Golgi network
Source: Nat Commun. 2021 Jul 13;12:4267. doi: 10.1038/s41467-021-24548-0 (PMC8277843; doi:10.1038/s41467-021-24548-0)
Supplement: Supplementary file 6 — Supplementary Data 3 [file 41467_2021_24548_MOESM6_ESM.xlsx]

## Sheet: SYP61-RAW
					SYP61_control				SYP61_Mz				SYP61_control	SYP61_Mz
Accession	Unique peptides	Confidence score	Max fold change	Description	Repeat #1	Repeat #2	Repeat #3	Repeat #4	Repeat #1	Repeat #2	Repeat #3	Repeat #4	Average	Average	Ratio SYP61 Mz/control	Wilcox rank sum test p-values
AT3G01520	1	2.36829	Infinity	Adenine nucleotide alpha hydrolases-like superfamily protein - Chr3:208506-209921 FORWARD LENGTH=175 | 201604	0	3635.51	14320.4	10357.5	0	0	0	0	7078.36	0	0	0.142857
AT5G49730	1	2.04498	Infinity	ferric reduction oxidase 6 - Chr5:20201355-20204455 REVERSE LENGTH=738 | 201604	0	14221.3	4755.49	1466.65	0	0	0	0	5110.85	0	0	0.142857
AT5G49740	1	2.04498	Infinity	ferric reduction oxidase 6 - Chr5:20201355-20204455 REVERSE LENGTH=738 | 201604	0	14221.3	4755.49	1466.65	0	0	0	0	5110.85	0	0	0.142857
AT3G16180	1	2.72862	23.527	Major facilitator superfamily protein - Chr3:5481477-5484943 REVERSE LENGTH=591 | 201604	57581.5	29146.2	84102.4	31433.2	952.428	2060.55	4450.15	1133.96	50565.8	2149.27	0.0425044	0.0285714
AT1G52190	5	14.1123	12.5421	Major facilitator superfamily protein - Chr1:19434671-19438673 FORWARD LENGTH=607 | 201604	780361	1.45478e+06	1.1573e+06	878663	112887	80917.2	56262.7	95362.6	1.06778e+06	86357.4	0.080876	0.0285714
AT1G12080	1	2.6659	11.9161	Vacuolar calcium-binding protein-like protein - Chr1:4084289-4084888 FORWARD LENGTH=138 | 201604	297580	141638	53636.4	183702	27338.9	15911.7	4083.83	9442.35	169139	14194.2	0.0839203	0.0285714
AT4G38690	1	2.5776	14.9314	PLC-like phosphodiesterases superfamily protein - Chr4:18074743-18075699 REVERSE LENGTH=318 | 201604	253853	485412	185307	338587	62271.5	12691.2	6116.3	40556.2	315789	30408.8	0.0962945	0.0285714
AT4G22485	1	1.86017	10.2126	Bifunctional inhibitor/lipid-transfer protein/seed storage 2S albumin superfamily protein - Chr4:11844506-11846476 REVERSE LENGTH=656 | 201604	8709.6	43760.9	26602.9	66331.7	2525.47	785.457	1349.33	9577.52	36351.3	3559.44	0.097918	0.0571429
AT3G28290	1	3.00868	43.3514	transmembrane protein%2C putative (DUF677) - Chr3:10547873-10549030 FORWARD LENGTH=385 | 201604	43508.2	39299.2	8667.53	51930.5	1876.61	1707.23	331.639	11161	35851.4	3769.13	0.105132	0.0571429
AT3G20940	2	8.91024	22.5576	cytochrome P450%2C family 705%2C subfamily A%2C polypeptide 30 - Chr3:7339732-7341518 FORWARD LENGTH=523 | 201604	64510.7	243.76	18206.8	15660.6	3535.48	0	4236.49	3497.09	24655.5	2817.26	0.114265	0.2
AT3G20950	2	8.91024	22.5576	cytochrome P450%2C family 705%2C subfamily A%2C polypeptide 30 - Chr3:7339732-7341518 FORWARD LENGTH=523 | 201604	64510.7	243.76	18206.8	15660.6	3535.48	0	4236.49	3497.09	24655.5	2817.26	0.114265	0.2
AT3G20935	2	8.91024	22.5576	cytochrome P450%2C family 705%2C subfamily A%2C polypeptide 30 - Chr3:7339732-7341518 FORWARD LENGTH=523 | 201604	64510.7	243.76	18206.8	15660.6	3535.48	0	4236.49	3497.09	24655.5	2817.26	0.114265	0.2
AT1G52540	1	2.68541	8.74801	Protein kinase superfamily protein - Chr1:19570298-19571884 REVERSE LENGTH=350 | 201604	80042	49537.3	78072.2	81272.2	7959.62	7086.14	17981.6	0	72230.9	8256.84	0.114312	0.0285714
AT1G62480	1	3.41858	7.72079	Vacuolar calcium-binding protein-like protein - Chr1:23128799-23129548 FORWARD LENGTH=152 | 201604	276504	239440	45128.3	131088	51346.7	20341.7	7398.31	10562.2	173040	22412.2	0.12952	0.0571429
AT2G20890	1	2.11382	49.0979	photosystem II reaction center PSB29 protein - Chr2:8987783-8989185 FORWARD LENGTH=300 | 201604	6265.95	8328.6	4769.21	4427.23	0	0	0	3215.34	5947.75	803.836	0.13515	0.0285714
AT3G21670	2	3.84453	7.35784	Major facilitator superfamily protein - Chr3:7626942-7628954 REVERSE LENGTH=590 | 201604	25041.9	53247.1	24607.1	41458.5	687.428	10463.9	2061.73	6406.14	36088.6	4904.78	0.135909	0.0285714
AT3G16240	2	7.42851	11.3688	delta tonoplast integral protein - Chr3:5505534-5506788 FORWARD LENGTH=250 | 201604	299343	621274	148426	76127.5	56705.3	48657.4	38769.5	33379.1	286293	44377.8	0.155009	0.0285714
AT1G30690	1	5.48897	6.52173	Sec14p-like phosphatidylinositol transfer family protein - Chr1:10888284-10890085 FORWARD LENGTH=540 | 201604	129010	99715.7	91357.1	111276	20607.6	13579.7	18659.5	16517.8	107840	17341.1	0.160805	0.0285714
AT5G47450	1	4.15223	11.6809	tonoplast intrinsic protein 2%3B3 - Chr5:19248509-19249466 REVERSE LENGTH=250 | 201604	767838	1.59725e+06	393996	790378	138578	138023	121183	173087	887365	142718	0.160833	0.0285714
AT3G16910	1	2.20037	5.60668	acyl-activating enzyme 7 - Chr3:5773231-5775411 REVERSE LENGTH=569 | 201604	113015	37447.3	28665	104127	0	8931.69	31176.1	10413.2	70813.7	12630.2	0.178359	0.0571429
AT3G61260	7	21.5475	7.13869	Remorin family protein - Chr3:22675403-22676701 REVERSE LENGTH=212 | 201604	7.86519e+06	1.11738e+07	5.00001e+06	6.37099e+06	1.87526e+06	1.33767e+06	958053	1.37907e+06	7.60251e+06	1.38751e+06	0.182507	0.0285714
AT3G46440	1	28.7543	6.36741	UDP-XYL synthase 5 - Chr3:17089268-17091611 REVERSE LENGTH=341 | 201604	8170.53	48808.5	8610.17	39554.4	0	15431.6	0	4773.25	26285.9	5051.22	0.192165	0.114286
AT2G27000	1	8.95871	5.16907	cytochrome P450%2C family 705%2C subfamily A%2C polypeptide 8 - Chr2:11523475-11525095 REVERSE LENGTH=514 | 201604	36728.4	17204.4	84869.8	24288.1	3120.72	11255.3	7388.67	9786.51	40772.7	7887.81	0.193458	0.0285714
AT1G72150	24	88.8994	5.25893	PATELLIN 1 - Chr1:27148558-27150652 FORWARD LENGTH=573 | 201604	1.98901e+07	2.33659e+07	1.70761e+07	1.96057e+07	5.21518e+06	3.49647e+06	3.24772e+06	3.65172e+06	1.99845e+07	3.90277e+06	0.195291	0.0285714
AT3G13560	1	3.08442	5.00149	O-Glycosyl hydrolases family 17 protein - Chr3:4425484-4427284 REVERSE LENGTH=505 | 201604	38023	53989.7	41478.5	43507.5	4144.24	5099.14	18884.8	7261	44249.7	8847.31	0.199941	0.0285714
AT3G46100	1	2.73143	9.38738	Histidyl-tRNA synthetase 1 - Chr3:16928444-16930984 REVERSE LENGTH=486 | 201604	34299.7	70596.4	5480.44	1587.63	4507.55	10460.6	0	7483.29	27991	5612.87	0.200524	0.485714
AT4G27170	1	4.72521	28.5948	seed storage albumin 4 - Chr4:13613637-13614137 FORWARD LENGTH=166 | 201604	30805.8	36863.6	9272.64	30113	935.97	3485.58	6741.96	11368.2	26763.7	5632.93	0.210469	0.0571429
AT5G02540	2	4.67381	4.64792	NAD(P)-binding Rossmann-fold superfamily protein - Chr5:568609-570720 FORWARD LENGTH=331 | 201604	167540	178913	194429	152338	56349.1	12267.2	22807.1	57723	173305	37286.6	0.21515	0.0285714
AT3G26935	1	2.81427	4.64255	DHHC-type zinc finger family protein - Chr3:9933001-9935218 REVERSE LENGTH=443 | 201604	230840	181142	171732	221057	31045.5	28039.5	55944.1	58317.6	201193	43336.7	0.215399	0.0285714
AT1G19530	1	2.55938	7.34092	DNA polymerase epsilon catalytic subunit A - Chr1:6763976-6764686 FORWARD LENGTH=117 | 201604	146560	56774.9	107921	140133	4639.42	10518.3	32017.3	50344.3	112847	24379.8	0.216043	0.0285714
AT1G76080	2	4.66179	7.98407	chloroplastic drought-induced stress protein of 32 kD - Chr1:28548063-28549348 REVERSE LENGTH=302 | 201604	8133.35	26942	11602.3	9273.55	0	12200.2	0	0	13987.8	3050.04	0.21805	0.2
ATCG01110	1	3.82657	4.51981	NAD(P)H dehydrogenase subunit H - ChrC:122011-123192 REVERSE LENGTH=393 | 201604	8665.49	90017.7	7039.13	18063	8939.12	17230.1	0	1218.02	30946.3	6846.82	0.221248	0.342857
AT2G17840	2	4.69292	11.1084	Senescence/dehydration-associated protein-like protein - Chr2:7755923-7757798 REVERSE LENGTH=452 | 201604	117617	31287.5	32878.5	167933	7898.11	18443.4	7112.75	49909.9	87429	20841.1	0.238377	0.114286
AT4G35470	2	6.24221	4.18814	plant intracellular ras group-related LRR 4 - Chr4:16846531-16848448 FORWARD LENGTH=549 | 201604	451763	519984	387819	400521	134192	77233.5	102443	106386	440022	105064	0.238769	0.0285714
AT3G61750	1	2.52108	4.02091	Cytochrome b561/ferric reductase transmembrane with DOMON related domain-containing protein - Chr3:22857897-22859254 REVERSE LENGTH=398 | 201604	127172	361943	148225	222835	63130.4	51477.8	29944	69373.2	215043	53481.3	0.2487	0.0285714
AT1G22530	30	115.662	5.12868	PATELLIN 2 - Chr1:7955773-7958326 REVERSE LENGTH=683 | 201604	3.44232e+07	2.66531e+07	2.20827e+07	2.23379e+07	9.13105e+06	5.27215e+06	6.0872e+06	6.14976e+06	2.63742e+07	6.66004e+06	0.252521	0.0285714
AT3G09580	1	2.10934	3.92773	FAD/NAD(P)-binding oxidoreductase family protein - Chr3:2942614-2944047 REVERSE LENGTH=477 | 201604	35173.8	29351.9	19543.1	47945.3	2806.39	21064.7	3680.93	6058.76	33003.5	8402.7	0.2546	0.0571429
AT5G46700	1	2.46907	3.8629	Tetraspanin family protein - Chr5:18951035-18952439 FORWARD LENGTH=269 | 201604	48996.8	62468.9	50192.1	131514	14842.5	9790.26	18801.2	32460.3	73292.9	18973.6	0.258873	0.0285714
AT1G04800	1	3.21752	6.07914	glycine-rich protein - Chr1:1348635-1349237 REVERSE LENGTH=200 | 201604	106800	70491	93289.3	100406	18826.6	12473	18824.8	47377.2	92746.7	24375.4	0.262817	0.0285714
AT5G13560	1	2.10327	4.55388	structural maintenance of chromosomes protein - Chr5:4361579-4366318 REVERSE LENGTH=679 | 201604	27401.2	4520.3	22090.5	24928	2927.54	7060.45	2208.35	8682.93	19735	5219.82	0.264495	0.114286
AT5G25460	2	8.2195	3.76207	transmembrane protein%2C putative (Protein of unknown function%2C DUF642) - Chr5:8863430-8865394 FORWARD LENGTH=369 | 201604	303563	453318	266717	333586	122724	71174.9	80537.3	86317.8	339296	90188.6	0.265811	0.0285714
AT5G11420	2	8.2195	3.76207	transmembrane protein%2C putative (Protein of unknown function%2C DUF642) - Chr5:8863430-8865394 FORWARD LENGTH=369 | 201604	303563	453318	266717	333586	122724	71174.9	80537.3	86317.8	339296	90188.6	0.265811	0.0285714
AT5G25610	1	2.7029	3.84402	BURP domain-containing protein - Chr5:8914498-8916684 REVERSE LENGTH=392 | 201604	36669.4	54262.1	69272	41265.8	12715.3	8102.48	2128.77	31099.6	50367.3	13511.5	0.26826	0.0285714
AT3G01500	9	78.3182	3.69735	carbonic anhydrase 1 - Chr3:195173-196716 REVERSE LENGTH=259 | 201604	1.66404e+07	3.60501e+07	1.3293e+07	2.45678e+07	6.833e+06	8.30787e+06	3.55136e+06	5.79865e+06	2.26378e+07	6.12272e+06	0.270464	0.0285714
AT2G47780	3	8.13458	79.7631	Rubber elongation factor protein (REF) - Chr2:19570076-19570864 FORWARD LENGTH=235 | 201604	51533.2	3949.68	18753.6	2416.51	9875.42	4527.76	7054.31	24.2733	19163.2	5370.44	0.280247	0.685714
AT4G17280	2	6.96721	3.54297	Auxin-responsive family protein - Chr4:9678887-9680277 REVERSE LENGTH=402 | 201604	481152	534289	598275	534901	109779	84982.1	236737	174946	537154	151611	0.282249	0.0285714
AT2G38480	1	2.25191	3.49153	Uncharacterized protein family (UPF0497) - Chr2:16110960-16111694 REVERSE LENGTH=188 | 201604	98651.6	160540	75728.3	87934.2	29873.4	16389.1	23670.2	51175.8	105714	30277.1	0.286407	0.0285714
AT1G33811	1	3.00575	3.45106	GDSL-like Lipase/Acylhydrolase superfamily protein - Chr1:12267918-12269690 FORWARD LENGTH=370 | 201604	78865.8	92284.4	123770	80586.6	30836.5	23679.6	20944.8	33348.2	93876.8	27202.3	0.289766	0.0285714
AT4G35100	9	46.277	3.70502	plasma membrane intrinsic protein 3 - Chr4:16708672-16709958 FORWARD LENGTH=280 | 201604	2.97264e+07	4.66651e+07	2.55873e+07	2.58563e+07	1.00557e+07	9.46011e+06	9.61935e+06	8.21531e+06	3.19588e+07	9.33761e+06	0.292177	0.0285714
AT2G16850	9	46.277	3.70502	plasma membrane intrinsic protein 3 - Chr4:16708672-16709958 FORWARD LENGTH=280 | 201604	2.97264e+07	4.66651e+07	2.55873e+07	2.58563e+07	1.00557e+07	9.46011e+06	9.61935e+06	8.21531e+06	3.19588e+07	9.33761e+06	0.292177	0.0285714
AT5G06970	1	2.50064	9.36503	plant/protein (DUF810) - Chr5:2158431-2166004 REVERSE LENGTH=1101 | 201604	83688	4327.04	30852.7	46734.2	0	0	17098.2	31472.1	41400.5	12142.6	0.293296	0.171429
AT3G05900	10	26.7155	4.77304	neurofilament protein-like protein - Chr3:1761408-1763854 REVERSE LENGTH=673 | 201604	1.6047e+06	1.47369e+06	873747	1.37617e+06	511374	235073	322448	499568	1.33208e+06	392116	0.294364	0.0285714
AT5G42590	4	22.0753	4.79591	cytochrome P450%2C family 71%2C subfamily A%2C polypeptide 16 - Chr5:17031217-17033640 REVERSE LENGTH=497 | 201604	947000	229991	521525	822568	193846	110638	197394	240836	630271	185679	0.294601	0.0571429
AT1G30440	1	2.43247	5.34478	Phototropic-responsive NPH3 family protein - Chr1:10759475-10762199 FORWARD LENGTH=665 | 201604	62793.1	118069	76608.1	98769.4	7703.7	13255.9	41928.5	42420.7	89059.8	26327.2	0.295613	0.0285714
AT2G45960	7	36.2458	3.92778	plasma membrane intrinsic protein 1B - Chr2:18910450-18911703 FORWARD LENGTH=286 | 201604	1.32459e+07	2.36754e+07	1.21222e+07	1.53742e+07	5.2995e+06	5.11789e+06	4.14749e+06	4.84029e+06	1.61044e+07	4.85129e+06	0.30124	0.0285714
AT3G62010	3	8.4583	3.29853	metal ion-binding protein - Chr3:22964945-22971149 FORWARD LENGTH=1251 | 201604	139279	104687	96258.9	180078	33178.7	49297.3	21944	53317.8	130076	39434.4	0.303165	0.0285714
AT5G06530	1	2.62135	3.21989	ABC-2 type transporter family protein - Chr5:1990060-1994605 REVERSE LENGTH=751 | 201604	30822.6	39617.9	54654.4	39943.5	10433.2	5600.9	17637.9	17583.8	41259.6	12814	0.310569	0.0285714
AT5G19220	1	2.14141	3.21559	ADP glucose pyrophosphorylase large subunit 1 - Chr5:6463931-6466775 REVERSE LENGTH=522 | 201604	25849.9	23265.4	6410.45	24934.7	11338.9	3007.75	3956.94	6718.43	20115.1	6255.5	0.310985	0.114286
AT1G20010	1	108.671	7.90467	tubulin beta-5 chain - Chr1:6938033-6940481 REVERSE LENGTH=449 | 201604	188609	260273	55140.3	147116	77327.4	52843.3	19673	52820.3	162784	50666	0.311246	0.0571429
AT5G03040	2	7.07358	3.15847	IQ-domain 2 - Chr5:710380-712406 REVERSE LENGTH=461 | 201604	315060	306592	318540	276167	97271.7	96068.5	99474.7	92295.6	304090	96277.6	0.316609	0.0285714
AT3G54030	1	12.0225	3.75836	kinase with tetratricopeptide repeat domain-containing protein - Chr3:20011162-20013490 FORWARD LENGTH=490 | 201604	121964	119975	120892	126046	21522.1	36681.1	57048.6	40937.1	122219	39047.2	0.319484	0.0285714
AT3G08510	8	26.2457	3.68611	phospholipase C 2 - Chr3:2582626-2585556 REVERSE LENGTH=581 | 201604	2.52318e+06	4.20621e+06	2.27616e+06	2.78507e+06	918596	823895	1.09108e+06	935892	2.94765e+06	942367	0.319701	0.0285714
AT3G55940	8	26.2457	3.68611	phospholipase C 2 - Chr3:2582626-2585556 REVERSE LENGTH=581 | 201604	2.52318e+06	4.20621e+06	2.27616e+06	2.78507e+06	918596	823895	1.09108e+06	935892	2.94765e+06	942367	0.319701	0.0285714
AT4G37800	4	11.1131	3.09985	xyloglucan endotransglucosylase/hydrolase 7 - Chr4:17775703-17777372 REVERSE LENGTH=293 | 201604	524176	1.23259e+06	630976	735472	292197	233250	203378	278712	780803	251884	0.322596	0.0285714
AT3G05500	2	4.20145	6.96558	Rubber elongation factor protein (REF) - Chr3:1593540-1594802 FORWARD LENGTH=246 | 201604	68659.7	13549.4	59946.2	39827	9312.46	10038.4	31109.7	8338.51	45495.5	14699.8	0.323103	0.0571429
AT1G09750	1	2.74101	3.09121	Eukaryotic aspartyl protease family protein - Chr1:3157541-3158960 FORWARD LENGTH=449 | 201604	42817.6	165385	29445.7	81088	35010.2	25956.9	4571.18	37572.3	79684.1	25777.6	0.323498	0.114286
AT2G07360	1	2.61353	7.63168	SH3 domain-containing protein - Chr2:3047623-3057099 REVERSE LENGTH=1196 | 201604	29544.8	31020.5	35311.2	18324.8	12495	5283.65	8963.94	10342.5	28550.3	9271.26	0.324734	0.0285714
AT3G16370	1	3.05184	3.04836	GDSL-like Lipase/Acylhydrolase superfamily protein - Chr3:5556928-5558351 FORWARD LENGTH=353 | 201604	615298	796983	814305	619217	222421	264557	219976	226599	711451	233388	0.328045	0.0285714
AT4G09160	6	15.6546	3.73345	SEC14 cytosolic factor family protein / phosphoglyceride transfer family protein - Chr4:5839761-5842158 FORWARD LENGTH=668 | 201604	735752	939987	645600	1.10002e+06	397136	253398	204409	269286	855339	281057	0.328592	0.0285714
AT4G25140	1	3.10148	25.0527	oleosin 1 - Chr4:12900498-12901259 FORWARD LENGTH=173 | 201604	36943	35186.2	20079.9	40618.3	5411.23	7277.57	7259.98	23717.9	33206.9	10916.7	0.328748	0.0571429
AT1G62380	9	41.1546	3.0414	ACC oxidase 2 - Chr1:23082340-23084068 FORWARD LENGTH=320 | 201604	5.32749e+06	6.91827e+06	3.97525e+06	4.89627e+06	2.16871e+06	1.88384e+06	1.27222e+06	1.6185e+06	5.27932e+06	1.73582e+06	0.328796	0.0285714
AT1G12010	9	41.1546	3.0414	ACC oxidase 2 - Chr1:23082340-23084068 FORWARD LENGTH=320 | 201604	5.32749e+06	6.91827e+06	3.97525e+06	4.89627e+06	2.16871e+06	1.88384e+06	1.27222e+06	1.6185e+06	5.27932e+06	1.73582e+06	0.328796	0.0285714
AT4G15630	1	2.0705	3.15985	Uncharacterized protein family (UPF0497) - Chr4:8917527-8918683 FORWARD LENGTH=190 | 201604	575529	927656	487791	490579	274678	166002	191328	187237	620389	204811	0.330134	0.0285714
AT1G05150	1	10.1312	3.24102	Calcium-binding tetratricopeptide family protein - Chr1:1484280-1486706 REVERSE LENGTH=808 | 201604	28943.9	73610.3	25942.5	36031.4	37060	7852.73	6754.52	3644.78	41132	13828	0.336186	0.2
AT2G38230	1	5.64506	2.95462	pyridoxine biosynthesis 1.1 - Chr2:16011475-16012404 FORWARD LENGTH=309 | 201604	93474.6	64504.3	29946.1	51885.5	38094.1	14134.1	11764	17172.4	59952.6	20291.1	0.338453	0.0571429
AT5G01410	1	5.64506	2.95462	pyridoxine biosynthesis 1.1 - Chr2:16011475-16012404 FORWARD LENGTH=309 | 201604	93474.6	64504.3	29946.1	51885.5	38094.1	14134.1	11764	17172.4	59952.6	20291.1	0.338453	0.0571429
AT2G38210	1	5.64506	2.95462	pyridoxine biosynthesis 1.1 - Chr2:16011475-16012404 FORWARD LENGTH=309 | 201604	93474.6	64504.3	29946.1	51885.5	38094.1	14134.1	11764	17172.4	59952.6	20291.1	0.338453	0.0571429
AT3G18000	1	12.9503	6.20851	S-adenosyl-L-methionine-dependent methyltransferases superfamily protein - Chr3:6154578-6157331 FORWARD LENGTH=491 | 201604	281017	199777	173847	186395	102955	66601.3	53194.2	61996.8	210259	71186.8	0.338567	0.0285714
AT1G58270	1	2.98688	2.94193	TRAF-like family protein - Chr1:21612394-21614089 REVERSE LENGTH=396 | 201604	245810	172262	199096	276251	79688.9	49671.9	85876.7	88447.6	223355	75921.3	0.339913	0.0285714
AT5G44130	4	15.0531	2.93893	FASCICLIN-like arabinogalactan protein 13 precursor - Chr5:17761128-17761871 FORWARD LENGTH=247 | 201604	2.90039e+06	3.83492e+06	3.53415e+06	2.86135e+06	1.26664e+06	922672	1.31078e+06	967800	3.2827e+06	1.11697e+06	0.34026	0.0285714
AT1G64740	1	29.0801	4.68707	alpha-1 tubulin - Chr1:24050114-24052296 FORWARD LENGTH=450 | 201604	39304.3	74762.5	54378.8	72857.1	9746.75	17591.7	23019	33876.1	60325.7	21058.4	0.349078	0.0285714
AT4G23400	2	12.6588	3.51174	plasma membrane intrinsic protein 1%3B5 - Chr4:12220792-12222155 FORWARD LENGTH=287 | 201604	2.46396e+06	4.11676e+06	2.23282e+06	2.39415e+06	860534	995303	966535	1.10085e+06	2.80192e+06	980806	0.350048	0.0285714
AT5G64090	1	2.34974	2.84897	hyccin - Chr5:25648069-25649415 FORWARD LENGTH=448 | 201604	100678	76730	89122.4	87050.9	28136.2	30564	41250.5	24157.6	88395.3	31027.1	0.351004	0.0285714
AT4G28730	1	3.10568	2.82835	Glutaredoxin family protein - Chr4:14199174-14200712 FORWARD LENGTH=174 | 201604	32848.6	113391	11984	74268.7	6311.4	15644	24150.5	36094.9	58123.1	20550.2	0.353563	0.342857
AT2G29400	1	2.37583	15.8442	type one protein phosphatase 1 - Chr2:12613789-12615283 REVERSE LENGTH=318 | 201604	21304.6	0	9914.45	11204	0	0	7050.08	8093.36	10605.8	3785.86	0.356962	0.2
AT5G59160	1	2.37583	15.8442	type one protein phosphatase 1 - Chr2:12613789-12615283 REVERSE LENGTH=318 | 201604	21304.6	0	9914.45	11204	0	0	7050.08	8093.36	10605.8	3785.86	0.356962	0.2
AT3G46820	1	2.37583	15.8442	type one protein phosphatase 1 - Chr2:12613789-12615283 REVERSE LENGTH=318 | 201604	21304.6	0	9914.45	11204	0	0	7050.08	8093.36	10605.8	3785.86	0.356962	0.2
AT1G03880	4	14.0421	4.94072	cruciferin 2 - Chr1:985786-987916 FORWARD LENGTH=455 | 201604	911158	463621	154228	210428	396669	109474	50522.1	68505.4	434859	156293	0.35941	0.114286
AT1G22740	5	33.7142	2.73122	RAB GTPase homolog G3B - Chr1:8049247-8050494 FORWARD LENGTH=203 | 201604	2.3737e+06	1.84338e+06	1.49072e+06	1.96657e+06	684053	710452	702692	712666	1.91859e+06	702466	0.366137	0.0285714
AT2G30520	8	20.3599	2.88165	Phototropic-responsive NPH3 family protein - Chr2:13002920-13005573 REVERSE LENGTH=593 | 201604	1.62174e+06	2.7986e+06	1.43214e+06	1.59783e+06	740346	676974	578238	740577	1.86258e+06	684034	0.367251	0.0285714
AT3G49970	8	20.3599	2.88165	Phototropic-responsive NPH3 family protein - Chr2:13002920-13005573 REVERSE LENGTH=593 | 201604	1.62174e+06	2.7986e+06	1.43214e+06	1.59783e+06	740346	676974	578238	740577	1.86258e+06	684034	0.367251	0.0285714
AT5G64330	10	29.6387	3.26133	Phototropic-responsive NPH3 family protein - Chr5:25727568-25730225 FORWARD LENGTH=746 | 201604	2.72951e+06	3.60532e+06	2.33672e+06	3.07219e+06	1.16007e+06	925681	1.15262e+06	1.11395e+06	2.93593e+06	1.08808e+06	0.370608	0.0285714
AT5G51970	1	2.66583	3.96035	GroES-like zinc-binding alcohol dehydrogenase family protein - Chr5:21111820-21113284 FORWARD LENGTH=364 | 201604	79989.8	82596.8	28463.5	54270.6	10065.5	36355.2	20774.4	23864.5	61330.2	22764.9	0.371186	0.0571429
AT2G37170	4	18.1609	3.17453	plasma membrane intrinsic protein 2 - Chr2:15613624-15614791 REVERSE LENGTH=285 | 201604	6.74158e+06	9.95231e+06	6.7222e+06	7.03632e+06	2.81179e+06	3.04657e+06	2.77552e+06	2.69643e+06	7.6131e+06	2.83258e+06	0.372066	0.0285714
AT3G51160	1	4.74021	3.08523	NAD(P)-binding Rossmann-fold superfamily protein - Chr3:19007232-19008353 REVERSE LENGTH=373 | 201604	414146	62775.3	118061	265914	178861	48922.5	22994.1	70728	215224	80376.3	0.373454	0.2
AT5G66280	1	4.74021	3.08523	NAD(P)-binding Rossmann-fold superfamily protein - Chr3:19007232-19008353 REVERSE LENGTH=373 | 201604	414146	62775.3	118061	265914	178861	48922.5	22994.1	70728	215224	80376.3	0.373454	0.2
AT1G53400	1	1.82225	2.67182	Ubiquitin domain-containing protein - Chr1:19925009-19926400 FORWARD LENGTH=114 | 201604	28231.7	28036.9	24004.1	29779.3	11170.1	12756.9	10345	6917.93	27513	10297.5	0.374277	0.0285714
AT1G16960	1	1.82225	2.67182	Ubiquitin domain-containing protein - Chr1:19925009-19926400 FORWARD LENGTH=114 | 201604	28231.7	28036.9	24004.1	29779.3	11170.1	12756.9	10345	6917.93	27513	10297.5	0.374277	0.0285714
AT3G26030	2	6.62904	2.66986	serine/threonine protein phosphatase 2A 55 kDa regulatory subunit B prime delta - Chr3:9517741-9519260 FORWARD LENGTH=477 | 201604	277486	388514	202457	293643	123737	70028.1	101440	140063	290525	108817	0.374552	0.0285714
AT5G25510	2	6.62904	2.66986	serine/threonine protein phosphatase 2A 55 kDa regulatory subunit B prime delta - Chr3:9517741-9519260 FORWARD LENGTH=477 | 201604	277486	388514	202457	293643	123737	70028.1	101440	140063	290525	108817	0.374552	0.0285714
AT5G03470	2	6.62904	2.66986	serine/threonine protein phosphatase 2A 55 kDa regulatory subunit B prime delta - Chr3:9517741-9519260 FORWARD LENGTH=477 | 201604	277486	388514	202457	293643	123737	70028.1	101440	140063	290525	108817	0.374552	0.0285714
AT4G15415	2	6.62904	2.66986	serine/threonine protein phosphatase 2A 55 kDa regulatory subunit B prime delta - Chr3:9517741-9519260 FORWARD LENGTH=477 | 201604	277486	388514	202457	293643	123737	70028.1	101440	140063	290525	108817	0.374552	0.0285714
AT3G54930	2	6.62904	2.66986	serine/threonine protein phosphatase 2A 55 kDa regulatory subunit B prime delta - Chr3:9517741-9519260 FORWARD LENGTH=477 | 201604	277486	388514	202457	293643	123737	70028.1	101440	140063	290525	108817	0.374552	0.0285714
AT3G26020	2	6.62904	2.66986	serine/threonine protein phosphatase 2A 55 kDa regulatory subunit B prime delta - Chr3:9517741-9519260 FORWARD LENGTH=477 | 201604	277486	388514	202457	293643	123737	70028.1	101440	140063	290525	108817	0.374552	0.0285714
AT3G21650	2	6.62904	2.66986	serine/threonine protein phosphatase 2A 55 kDa regulatory subunit B prime delta - Chr3:9517741-9519260 FORWARD LENGTH=477 | 201604	277486	388514	202457	293643	123737	70028.1	101440	140063	290525	108817	0.374552	0.0285714
AT3G09880	2	6.62904	2.66986	serine/threonine protein phosphatase 2A 55 kDa regulatory subunit B prime delta - Chr3:9517741-9519260 FORWARD LENGTH=477 | 201604	277486	388514	202457	293643	123737	70028.1	101440	140063	290525	108817	0.374552	0.0285714
AT1G13460	2	6.62904	2.66986	serine/threonine protein phosphatase 2A 55 kDa regulatory subunit B prime delta - Chr3:9517741-9519260 FORWARD LENGTH=477 | 201604	277486	388514	202457	293643	123737	70028.1	101440	140063	290525	108817	0.374552	0.0285714
AT1G51500	9	28.6328	2.66784	ABC-2 type transporter family protein - Chr1:19097967-19100972 REVERSE LENGTH=687 | 201604	2.43126e+06	2.69383e+06	2.80479e+06	2.87704e+06	1.02991e+06	867673	985769	1.16745e+06	2.70173e+06	1.0127e+06	0.374835	0.0285714
AT3G21090	9	28.6328	2.66784	ABC-2 type transporter family protein - Chr1:19097967-19100972 REVERSE LENGTH=687 | 201604	2.43126e+06	2.69383e+06	2.80479e+06	2.87704e+06	1.02991e+06	867673	985769	1.16745e+06	2.70173e+06	1.0127e+06	0.374835	0.0285714
AT3G21080	9	28.6328	2.66784	ABC-2 type transporter family protein - Chr1:19097967-19100972 REVERSE LENGTH=687 | 201604	2.43126e+06	2.69383e+06	2.80479e+06	2.87704e+06	1.02991e+06	867673	985769	1.16745e+06	2.70173e+06	1.0127e+06	0.374835	0.0285714
AT1G76810	1	5.37841	3.58964	eukaryotic translation initiation factor 2 (eIF-2) family protein - Chr1:28831366-28836310 REVERSE LENGTH=1294 | 201604	8130.79	14473.4	14314.4	10879.9	5002.89	1197.1	3169.33	8581.7	11949.6	4487.76	0.375556	0.0571429
AT1G76820	1	5.37841	3.58964	eukaryotic translation initiation factor 2 (eIF-2) family protein - Chr1:28831366-28836310 REVERSE LENGTH=1294 | 201604	8130.79	14473.4	14314.4	10879.9	5002.89	1197.1	3169.33	8581.7	11949.6	4487.76	0.375556	0.0571429
AT1G76720	1	5.37841	3.58964	eukaryotic translation initiation factor 2 (eIF-2) family protein - Chr1:28831366-28836310 REVERSE LENGTH=1294 | 201604	8130.79	14473.4	14314.4	10879.9	5002.89	1197.1	3169.33	8581.7	11949.6	4487.76	0.375556	0.0571429
AT4G35060	1	2.48334	5.60218	Heavy metal transport/detoxification superfamily protein - Chr4:16685874-16686419 REVERSE LENGTH=153 | 201604	70846	74894.3	26713.6	34580.5	27538.9	11338	18813.6	20351.2	51758.6	19510.4	0.37695	0.0571429
AT4G02600	1	2.56714	3.60958	Seven transmembrane MLO family protein - Chr4:1144141-1147156 FORWARD LENGTH=526 | 201604	36474.9	67129.8	20590.5	34965.9	8410.13	12081.3	11603.5	28077	39790.3	15043	0.378057	0.0571429
AT3G57410	1	4.95226	2.64469	villin 3 - Chr3:21243615-21249809 REVERSE LENGTH=965 | 201604	33617	43310.8	24174	36263.9	7741.85	20390.3	4586.12	19221.9	34341.4	12985	0.378116	0.0285714
AT1G70830	1	2.2055	3.71578	MLP-like protein 28 - Chr1:26710203-26711395 REVERSE LENGTH=335 | 201604	117281	199374	62647.5	74921.5	79744.2	22304.7	17022.1	53307.3	113556	43094.6	0.379501	0.114286
AT1G04690	5	11.3465	2.89377	potassium channel beta subunit 1 - Chr1:1313662-1315420 FORWARD LENGTH=328 | 201604	1.82167e+06	1.5568e+06	1.01382e+06	1.39987e+06	578241	420906	403596	796606	1.44804e+06	549838	0.379711	0.0285714
AT4G12730	7	22.4789	2.63209	FASCICLIN-like arabinogalactan 2 - Chr4:7491598-7492809 REVERSE LENGTH=403 | 201604	4.31506e+06	3.8251e+06	4.17026e+06	3.81067e+06	1.91904e+06	1.24503e+06	1.6744e+06	1.28636e+06	4.03027e+06	1.53121e+06	0.379927	0.0285714
AT1G17470	1	3.36901	5.14872	developmentally regulated G-protein 1 - Chr1:6003442-6006155 FORWARD LENGTH=399 | 201604	313713	322151	193915	160189	95045	108150	103898	70282.6	247492	94344.1	0.381201	0.0285714
AT1G72660	1	3.36901	5.14872	developmentally regulated G-protein 1 - Chr1:6003442-6006155 FORWARD LENGTH=399 | 201604	313713	322151	193915	160189	95045	108150	103898	70282.6	247492	94344.1	0.381201	0.0285714
AT1G54610	1	2.14927	3.30378	Protein kinase superfamily protein - Chr1:20393962-20396902 REVERSE LENGTH=572 | 201604	13004.6	30017.3	16815	26359.4	13784.3	1771.46	8862.43	8532.83	21549.1	8237.76	0.382279	0.0571429
AT2G24270	3	5.85663	3.32769	aldehyde dehydrogenase 11A3 - Chr2:10327325-10329601 REVERSE LENGTH=496 | 201604	332046	302985	133779	229128	165453	51822.7	70938.9	93803.9	249484	95504.5	0.382808	0.0571429
AT2G42800	1	2.82259	2.61004	receptor like protein 29 - Chr2:17808157-17809545 REVERSE LENGTH=462 | 201604	72143.3	34668.6	54659.1	86407.4	29666.7	13877.3	25016	26411.1	61969.6	23742.8	0.383136	0.0285714
AT3G05420	1	2.09449	2.60905	acyl-CoA binding protein 4 - Chr3:1561880-1567047 FORWARD LENGTH=668 | 201604	135808	243533	172480	139970	46722.4	32962.5	119343	66122.9	172948	66287.7	0.383282	0.0285714
AT1G12920	1	4.36043	33.6783	eukaryotic release factor 1-2 - Chr1:4396555-4397859 REVERSE LENGTH=434 | 201604	11453.7	4256.57	0	4653.03	0	0	0	7810.31	5090.82	1952.58	0.383549	0.371429
AT3G53420	3	17.4072	2.62302	plasma membrane intrinsic protein 2A - Chr3:19803906-19805454 REVERSE LENGTH=287 | 201604	1.30654e+07	2.12825e+07	1.21021e+07	1.26816e+07	5.96932e+06	6.51013e+06	5.10691e+06	5.1163e+06	1.47829e+07	5.67567e+06	0.383934	0.0285714
AT5G32450	1	2.46337	2.56178	RNA binding (RRM/RBD/RNP motifs) family protein - Chr5:12079707-12081317 FORWARD LENGTH=267 | 201604	75843.4	18697.6	37074.8	73256.2	41256	5045.81	15505.7	18165.1	51218	19993.1	0.390354	0.114286
AT4G08950	1	4.00411	4.05359	Phosphate-responsive 1 family protein - Chr4:5740378-5741322 FORWARD LENGTH=314 | 201604	47859.6	82106.4	91509.4	61558.1	25059.9	31612.7	25401.8	28494.1	70758.4	27642.1	0.390655	0.0285714
AT4G00710	2	13.8289	2.55625	BR-signaling kinase 3 - Chr4:290807-293096 FORWARD LENGTH=489 | 201604	132969	112291	139822	79054	31963	52129	63715.3	33762.1	116034	45392.3	0.391199	0.0285714
AT2G45820	5	19.89	3.20612	Remorin family protein - Chr2:18863147-18864576 REVERSE LENGTH=190 | 201604	4.74023e+06	7.07677e+06	3.25915e+06	4.49477e+06	2.40388e+06	1.6739e+06	1.74126e+06	1.92292e+06	4.89273e+06	1.93549e+06	0.395585	0.0285714
AT1G08200	1	2.0177	3.14205	UDP-D-apiose/UDP-D-xylose synthase 2 - Chr1:2574259-2576609 REVERSE LENGTH=389 | 201604	183520	149487	48089.9	154970	64083.5	46041.7	20862.1	82166.2	134017	53288.4	0.397625	0.114286
AT5G13780	1	1.79692	5.04661	Acyl-CoA N-acyltransferases (NAT) superfamily protein - Chr5:4447610-4448603 REVERSE LENGTH=192 | 201604	95374.4	41886.4	31701.4	44276	24913	21692.2	16111.5	22722.2	53309.5	21359.7	0.400674	0.0285714
AT3G14415	1	12.7624	2.67567	Aldolase-type TIM barrel family protein - Chr3:4818667-4820748 FORWARD LENGTH=367 | 201604	70867.9	26637.6	34103.6	20405.5	29172.7	19323.1	4819.37	7665.76	38003.7	15245.2	0.401152	0.114286
AT3G61430	6	26.7665	3.77161	plasma membrane intrinsic protein 1A - Chr3:22733657-22735113 FORWARD LENGTH=286 | 201604	3.92725e+06	6.04807e+06	3.90603e+06	4.4089e+06	1.90453e+06	1.72124e+06	1.82929e+06	1.90093e+06	4.57256e+06	1.839e+06	0.402181	0.0285714
AT3G54820	6	26.7665	3.77161	plasma membrane intrinsic protein 1A - Chr3:22733657-22735113 FORWARD LENGTH=286 | 201604	3.92725e+06	6.04807e+06	3.90603e+06	4.4089e+06	1.90453e+06	1.72124e+06	1.82929e+06	1.90093e+06	4.57256e+06	1.839e+06	0.402181	0.0285714
AT4G33790	1	2.10493	2.57516	Jojoba acyl CoA reductase-related male sterility protein - Chr4:16204325-16207891 REVERSE LENGTH=493 | 201604	101544	69409.7	112133	81007.4	58336.4	39789.3	24834.8	24191.5	91023.6	36788	0.404159	0.0285714
AT1G70940	2	19.5135	2.55839	Auxin efflux carrier family protein - Chr1:26743170-26745871 FORWARD LENGTH=640 | 201604	1.10054e+06	1.04822e+06	1.03101e+06	911920	508444	297812	421235	430909	1.02292e+06	414600	0.40531	0.0285714
AT3G16450	2	5.47397	2.46209	Mannose-binding lectin superfamily protein - Chr3:5588593-5589792 FORWARD LENGTH=300 | 201604	333710	351368	164929	332597	200589	80480.6	84000.6	115256	295651	120082	0.40616	0.0571429
AT2G47000	7	46.3741	2.9171	ATP binding cassette subfamily B4 - Chr2:19310008-19314750 REVERSE LENGTH=1286 | 201604	2.66959e+06	3.133e+06	2.83343e+06	2.51095e+06	1.13428e+06	1.2454e+06	1.00022e+06	1.16785e+06	2.78674e+06	1.13694e+06	0.40798	0.0285714
AT5G09660	1	2.5658	2.44853	peroxisomal NAD-malate dehydrogenase 2 - Chr5:2993645-2995551 REVERSE LENGTH=354 | 201604	112570	154312	68217.8	119593	38083.1	57344	48692.1	41581.4	113673	46425.1	0.408408	0.0285714
AT5G01460	2	4.18081	2.44137	LMBR1-like membrane protein - Chr5:186823-190008 FORWARD LENGTH=509 | 201604	274803	225190	287112	543280	96710.7	101376	141118	205727	332596	136233	0.409605	0.0285714
AT4G20260	18	53.8053	3.65421	plasma-membrane associated cation-binding protein 1 - Chr4:10941593-10943227 FORWARD LENGTH=225 | 201604	6.40843e+07	6.15416e+07	5.91249e+07	6.17169e+07	2.39462e+07	2.24902e+07	2.62183e+07	2.83217e+07	6.16169e+07	2.52441e+07	0.409695	0.0285714
AT2G37180	3	11.7123	4.40788	Aquaporin-like superfamily protein - Chr2:15617779-15618937 FORWARD LENGTH=285 | 201604	1.53412e+06	2.13936e+06	1.50883e+06	1.52808e+06	708890	755754	685022	600978	1.6776e+06	687661	0.409908	0.0285714
AT4G00430	3	13.7556	2.43657	plasma membrane intrinsic protein 1%3B4 - Chr4:186143-187531 REVERSE LENGTH=287 | 201604	6.71527e+06	8.98933e+06	6.00299e+06	6.71307e+06	2.81137e+06	2.98362e+06	2.93016e+06	2.93905e+06	7.10516e+06	2.91605e+06	0.410413	0.0285714
AT3G55120	1	2.89633	2.43228	Chalcone-flavanone isomerase family protein - Chr3:20430248-20431415 REVERSE LENGTH=246 | 201604	54072.1	46693.3	37975	44361.2	24697.9	14440.6	17012.6	19128.6	45775.4	18819.9	0.411137	0.0285714
AT1G23080	2	15.8437	2.41589	Auxin efflux carrier family protein - Chr1:8180768-8183406 REVERSE LENGTH=619 | 201604	1.14494e+06	1.61116e+06	1.04557e+06	1.07064e+06	721232	317300	436665	541582	1.21808e+06	504195	0.413926	0.0285714
AT3G08600	2	4.73451	3.17215	transmembrane protein%2C putative (DUF1191) - Chr3:2612646-2613596 FORWARD LENGTH=316 | 201604	225455	192223	294113	188475	70968.6	96372.2	131774	73607.4	225067	93180.5	0.414013	0.0285714
AT1G53730	2	4.18526	2.41171	STRUBBELIG-receptor family 6 - Chr1:20061771-20065475 FORWARD LENGTH=719 | 201604	219551	195214	312864	286205	62420.6	86052.9	163527	108380	253458	105095	0.414644	0.0285714
AT1G60800	2	7.83585	2.40954	NSP-interacting kinase 3 - Chr1:22383601-22386931 REVERSE LENGTH=632 | 201604	90073.2	123005	153520	66705.9	19853.1	48967.8	66423	44584.2	108326	44957	0.415016	0.0285714
AT4G30520	2	7.83585	2.40954	NSP-interacting kinase 3 - Chr1:22383601-22386931 REVERSE LENGTH=632 | 201604	90073.2	123005	153520	66705.9	19853.1	48967.8	66423	44584.2	108326	44957	0.415016	0.0285714
AT3G25560	2	7.83585	2.40954	NSP-interacting kinase 3 - Chr1:22383601-22386931 REVERSE LENGTH=632 | 201604	90073.2	123005	153520	66705.9	19853.1	48967.8	66423	44584.2	108326	44957	0.415016	0.0285714
AT2G23950	2	7.83585	2.40954	NSP-interacting kinase 3 - Chr1:22383601-22386931 REVERSE LENGTH=632 | 201604	90073.2	123005	153520	66705.9	19853.1	48967.8	66423	44584.2	108326	44957	0.415016	0.0285714
AT5G44550	1	2.76667	3.3127	Uncharacterized protein family (UPF0497) - Chr5:17942100-17943174 REVERSE LENGTH=197 | 201604	334776	867543	400625	417290	243913	106990	233567	254520	505058	209747	0.415293	0.0285714
AT5G49360	8	26.6775	2.40587	beta-xylosidase 1 - Chr5:20012179-20016659 REVERSE LENGTH=774 | 201604	2.27416e+06	3.90432e+06	3.0476e+06	3.00584e+06	883179	2.3199e+06	732277	1.14884e+06	3.05798e+06	1.27105e+06	0.415651	0.0571429
AT1G07650	1	11.2328	2.52099	Leucine-rich repeat transmembrane protein kinase - Chr1:2359817-2366423 REVERSE LENGTH=1014 | 201604	32357.7	51008.2	70492.9	72303.7	14827.8	14096.7	29903.3	35187.7	56540.6	23503.9	0.415699	0.0571429
AT5G14590	1	6.65434	5.52645	Isocitrate/isopropylmalate dehydrogenase family protein - Chr5:4703533-4706627 REVERSE LENGTH=485 | 201604	37436.1	43728.9	11483.1	14798.4	12130.4	4465.07	9586.38	18487.2	26861.6	11167.3	0.415734	0.2
AT3G14090	1	4.29603	2.75384	exocyst subunit exo70 family protein D3 - Chr3:4669508-4671379 REVERSE LENGTH=623 | 201604	44887	82717	44822.5	58289.9	20903.3	29460.5	12687.2	32900.7	57679.1	23987.9	0.415885	0.0285714
AT1G54090	1	4.29603	2.75384	exocyst subunit exo70 family protein D3 - Chr3:4669508-4671379 REVERSE LENGTH=623 | 201604	44887	82717	44822.5	58289.9	20903.3	29460.5	12687.2	32900.7	57679.1	23987.9	0.415885	0.0285714
AT2G40540	1	2.31725	2.39824	potassium transporter 2 - Chr2:16931445-16934516 FORWARD LENGTH=794 | 201604	153795	144666	194577	148296	51335.2	59990.6	95272.4	60820.6	160333	66854.7	0.416973	0.0285714
AT1G71820	5	12.4167	2.61729	SEC6 - Chr1:27010022-27016745 FORWARD LENGTH=752 | 201604	642901	880187	562194	723911	308120	301894	255780	310214	702298	294002	0.418629	0.0285714
AT1G76180	13	35.7233	3.24265	Dehydrin family protein - Chr1:28587013-28587657 REVERSE LENGTH=185 | 201604	1.83447e+07	5.12119e+06	8.07243e+06	1.52436e+07	7.36943e+06	2.97346e+06	4.26383e+06	5.02667e+06	1.16955e+07	4.90835e+06	0.419679	0.0571429
AT1G20440	13	35.7233	3.24265	Dehydrin family protein - Chr1:28587013-28587657 REVERSE LENGTH=185 | 201604	1.83447e+07	5.12119e+06	8.07243e+06	1.52436e+07	7.36943e+06	2.97346e+06	4.26383e+06	5.02667e+06	1.16955e+07	4.90835e+06	0.419679	0.0571429
AT1G19870	3	6.90765	2.91599	IQ-domain 32 - Chr1:6895400-6898539 REVERSE LENGTH=794 | 201604	423155	279517	275927	349498	89059	101786	236023	131355	332024	139556	0.420318	0.0285714
AT4G34250	2	11.0771	2.36892	3-ketoacyl-CoA synthase 16 - Chr4:16394749-16396230 FORWARD LENGTH=493 | 201604	142329	183505	111062	92072.3	62515.2	82706.2	31485.1	46588	132242	55823.6	0.422133	0.0285714
AT1G28010	2	8.69523	3.19024	P-glycoprotein 14 - Chr1:9763436-9767917 FORWARD LENGTH=1247 | 201604	280301	126050	224616	181642	36735.5	60033.4	143569	103076	203152	85853.5	0.422607	0.0571429
AT3G28360	2	8.69523	3.19024	P-glycoprotein 14 - Chr1:9763436-9767917 FORWARD LENGTH=1247 | 201604	280301	126050	224616	181642	36735.5	60033.4	143569	103076	203152	85853.5	0.422607	0.0571429
AT1G53500	1	37.4553	4.69247	NAD-dependent epimerase/dehydratase family protein - Chr1:19967157-19969239 REVERSE LENGTH=667 | 201604	96098.9	51906.4	27734.7	94711	23024.1	39480.4	20885.3	30980.8	67612.7	28592.6	0.422888	0.114286
AT2G39770	1	2.96177	4.80567	Glucose-1-phosphate adenylyltransferase family protein - Chr2:16589401-16590741 FORWARD LENGTH=361 | 201604	171152	167431	155519	133319	63208.7	91417	50019.5	61334.4	156855	66494.9	0.423926	0.0285714
AT3G55590	1	2.96177	4.80567	Glucose-1-phosphate adenylyltransferase family protein - Chr2:16589401-16590741 FORWARD LENGTH=361 | 201604	171152	167431	155519	133319	63208.7	91417	50019.5	61334.4	156855	66494.9	0.423926	0.0285714
AT1G01620	3	14.8027	2.34988	plasma membrane intrinsic protein 1C - Chr1:225986-227176 REVERSE LENGTH=286 | 201604	1.21871e+07	1.86202e+07	1.13666e+07	1.3747e+07	6.63234e+06	5.49697e+06	5.13934e+06	6.52868e+06	1.39802e+07	5.94933e+06	0.425553	0.0285714
AT2G43910	3	12.1963	2.34907	HARMLESS TO OZONE LAYER 1 - Chr2:18184658-18186951 REVERSE LENGTH=227 | 201604	942682	1.61637e+06	759328	781024	506684	532425	317610	388398	1.02485e+06	436279	0.4257	0.0285714
AT5G64050	1	2.73549	2.33706	glutamate tRNA synthetase - Chr5:25630196-25633099 REVERSE LENGTH=570 | 201604	62605.4	51840.4	54882.9	82465.5	19900.2	33433.2	21823.1	32583.2	62948.5	26934.9	0.427888	0.0285714
AT5G16050	1	26.8592	3.7354	general regulatory factor 5 - Chr5:5244008-5245402 REVERSE LENGTH=268 | 201604	228821	278342	282472	426689	136600	124371	88969.2	171806	304081	130437	0.428953	0.0285714
AT5G16590	9	36.7911	2.43862	Leucine-rich repeat protein kinase family protein - Chr5:5431862-5433921 FORWARD LENGTH=625 | 201604	5.37659e+06	5.34071e+06	4.80346e+06	5.05746e+06	2.28743e+06	1.92193e+06	2.44793e+06	2.17175e+06	5.14455e+06	2.20726e+06	0.429048	0.0285714
AT1G17700	3	7.13514	3.0906	prenylated RAB acceptor 1.F1 - Chr1:6089588-6090130 FORWARD LENGTH=180 | 201604	1.96318e+06	2.35689e+06	1.43616e+06	1.7177e+06	1.12066e+06	967813	478148	640243	1.86848e+06	801717	0.429074	0.0285714
AT2G38760	8	24.7885	2.66848	annexin 3 - Chr2:16201086-16202490 FORWARD LENGTH=321 | 201604	2.22461e+06	2.08487e+06	1.79047e+06	1.70993e+06	1.09152e+06	631375	620997	1.01143e+06	1.95247e+06	838831	0.429626	0.0285714
AT1G61000	1	1.61159	99.3821	kinetochore protein - Chr1:22471096-22474046 REVERSE LENGTH=440 | 201604	39459.9	15096.9	11905.7	7242.21	7317.4	6518.29	10021.4	7905.7	18426.2	7940.69	0.430946	0.2
AT4G10840	3	6.22883	2.47945	Tetratricopeptide repeat (TPR)-like superfamily protein - Chr4:6656614-6659033 FORWARD LENGTH=609 | 201604	1.75409e+06	1.40088e+06	1.56556e+06	1.54027e+06	643417	650286	658874	745654	1.5652e+06	674558	0.430972	0.0285714
AT1G17840	12	33.1218	2.30425	white-brown complex-like protein - Chr1:6142870-6145894 FORWARD LENGTH=703 | 201604	5.14659e+06	6.59654e+06	6.42355e+06	5.33938e+06	2.78284e+06	2.32936e+06	2.22434e+06	2.86464e+06	5.87652e+06	2.55029e+06	0.43398	0.0285714
AT2G33330	1	1.70749	13.7247	plasmodesmata-located protein 3 - Chr2:14123181-14125028 REVERSE LENGTH=304 | 201604	24899.7	26787	21599.3	41595.8	2579.58	10540.5	9575.72	27377.7	28720.4	12518.4	0.43587	0.2
AT2G27810	2	4.80894	2.73148	nucleobase-ascorbate transporter 12 - Chr2:11852338-11855988 FORWARD LENGTH=709 | 201604	111945	112082	66653.5	100089	38855.7	39364	31860.5	60299.2	97692.3	42594.8	0.43601	0.0285714
AT2G26910	15	66.1446	2.27855	pleiotropic drug resistance 4 - Chr2:11481623-11487874 FORWARD LENGTH=1420 | 201604	4.30965e+06	5.38547e+06	4.60923e+06	4.92972e+06	2.57621e+06	1.68512e+06	2.13748e+06	2.04255e+06	4.80852e+06	2.11034e+06	0.438875	0.0285714
AT5G55730	4	10.5679	2.27779	FASCICLIN-like arabinogalactan 1 - Chr5:22558375-22560392 REVERSE LENGTH=424 | 201604	5.33679e+06	4.5711e+06	4.06331e+06	4.91823e+06	2.29615e+06	1.59578e+06	2.26409e+06	2.13687e+06	4.72235e+06	2.07322e+06	0.439023	0.0285714
AT2G06850	3	9.40033	2.27722	xyloglucan endotransglucosylase/hydrolase 4 - Chr2:2763619-2765490 FORWARD LENGTH=296 | 201604	1.46558e+06	2.09925e+06	1.41554e+06	1.58763e+06	760610	750234	659450	713923	1.642e+06	721054	0.439131	0.0285714
AT4G39330	6	21.0361	3.03196	cinnamyl alcohol dehydrogenase 9 - Chr4:18291268-18292772 FORWARD LENGTH=360 | 201604	1.4696e+06	1.92597e+06	927034	1.23654e+06	1.0212e+06	536637	261710	632774	1.38979e+06	613080	0.441133	0.0571429
AT4G13570	1	2.09361	41.5684	histone H2A 4 - Chr4:7884516-7885664 FORWARD LENGTH=118 | 201604	138001	59360.6	30004.4	63097.6	28461.3	15193.1	54561.2	30270.2	72615.8	32121.4	0.442348	0.114286
AT3G54560	1	2.09361	41.5684	histone H2A 4 - Chr4:7884516-7885664 FORWARD LENGTH=118 | 201604	138001	59360.6	30004.4	63097.6	28461.3	15193.1	54561.2	30270.2	72615.8	32121.4	0.442348	0.114286
AT2G38810	1	2.09361	41.5684	histone H2A 4 - Chr4:7884516-7885664 FORWARD LENGTH=118 | 201604	138001	59360.6	30004.4	63097.6	28461.3	15193.1	54561.2	30270.2	72615.8	32121.4	0.442348	0.114286
AT1G52740	1	2.09361	41.5684	histone H2A 4 - Chr4:7884516-7885664 FORWARD LENGTH=118 | 201604	138001	59360.6	30004.4	63097.6	28461.3	15193.1	54561.2	30270.2	72615.8	32121.4	0.442348	0.114286
AT4G33120	2	20.0228	2.72648	S-adenosyl-L-methionine-dependent methyltransferases superfamily protein - Chr4:15975577-15978055 REVERSE LENGTH=355 | 201604	720869	334248	586624	599824	231656	203975	268941	288968	560391	248385	0.443235	0.0285714
AT3G54200	2	4.8424	2.63234	Late embryogenesis abundant (LEA) hydroxyproline-rich glycoprotein family - Chr3:20065731-20066438 FORWARD LENGTH=235 | 201604	448937	639380	395069	453584	246111	156145	252024	204439	484242	214680	0.443331	0.0285714
AT5G50000	4	13.705	3.50146	Protein kinase superfamily protein - Chr5:20342838-20345033 REVERSE LENGTH=385 | 201604	1.13556e+06	1.64876e+06	981119	1.18474e+06	517445	472049	660259	553143	1.23755e+06	550724	0.445013	0.0285714
AT4G14780	4	13.705	3.50146	Protein kinase superfamily protein - Chr5:20342838-20345033 REVERSE LENGTH=385 | 201604	1.13556e+06	1.64876e+06	981119	1.18474e+06	517445	472049	660259	553143	1.23755e+06	550724	0.445013	0.0285714
AT3G22750	4	13.705	3.50146	Protein kinase superfamily protein - Chr5:20342838-20345033 REVERSE LENGTH=385 | 201604	1.13556e+06	1.64876e+06	981119	1.18474e+06	517445	472049	660259	553143	1.23755e+06	550724	0.445013	0.0285714
AT3G01490	4	13.705	3.50146	Protein kinase superfamily protein - Chr5:20342838-20345033 REVERSE LENGTH=385 | 201604	1.13556e+06	1.64876e+06	981119	1.18474e+06	517445	472049	660259	553143	1.23755e+06	550724	0.445013	0.0285714
AT4G16340	1	1.52269	6.35938	guanyl-nucleotide exchange factors%3BGTPase binding%3BGTP binding protein - Chr4:9228773-9241060 REVERSE LENGTH=1830 | 201604	4229.9	5611.03	8196.48	20300.8	0	6906.69	664.248	9502.86	9584.57	4268.45	0.445346	0.485714
AT2G38120	1	2.6772	2.23782	Transmembrane amino acid transporter family protein - Chr2:15973493-15976792 FORWARD LENGTH=485 | 201604	229919	295211	231921	240973	94872.3	108482	134017	108610	249506	111495	0.446864	0.0285714
AT1G17220	1	1.85097	12.5271	Translation initiation factor 2%2C small GTP-binding protein - Chr1:5885383-5890165 FORWARD LENGTH=1026 | 201604	34310.4	0	3761.41	25293.8	1764.98	6629.31	4519.09	15436.4	15841.4	7087.45	0.447401	0.885714
AT5G09978	1	2.45892	2.22249	elicitor peptide 7 precursor - Chr5:3120728-3121576 FORWARD LENGTH=85 | 201604	244005	192922	184779	179454	109047	70294.6	106822	74314.6	200290	90119.8	0.449947	0.0285714
AT4G14030	2	5.26476	2.2125	selenium-binding protein 1 - Chr4:8098121-8100165 REVERSE LENGTH=490 | 201604	150235	163606	95958.2	110243	56950.2	58777.1	55848.2	63471.9	130010	58761.9	0.451978	0.0285714
AT5G49460	2	34.3668	2.93156	ATP citrate lyase subunit B 2 - Chr5:20055048-20058195 FORWARD LENGTH=608 | 201604	218259	329144	133800	175927	187064	63406.6	60909.9	76508.3	214283	96972.2	0.452543	0.114286
AT1G20450	1	3.06341	2.92817	Dehydrin family protein - Chr1:7088235-7089107 REVERSE LENGTH=260 | 201604	456417	122884	233070	391828	197902	103088	127206	117780	301050	136494	0.453393	0.114286
AT1G30360	29	82.3953	2.68289	Early-responsive to dehydration stress protein (ERD4) - Chr1:10715892-10718799 FORWARD LENGTH=724 | 201604	1.6084e+07	2.27009e+07	1.40409e+07	1.80894e+07	9.10902e+06	7.37744e+06	7.43644e+06	8.25075e+06	1.77288e+07	8.04341e+06	0.453692	0.0285714
AT5G26280	6	21.1973	3.55166	TRAF-like family protein - Chr5:9208724-9210403 FORWARD LENGTH=350 | 201604	4.18102e+06	3.1059e+06	2.61602e+06	2.85267e+06	1.30186e+06	1.24298e+06	2.01007e+06	1.23336e+06	3.1889e+06	1.44707e+06	0.453782	0.0285714
AT5G26320	6	21.1973	3.55166	TRAF-like family protein - Chr5:9208724-9210403 FORWARD LENGTH=350 | 201604	4.18102e+06	3.1059e+06	2.61602e+06	2.85267e+06	1.30186e+06	1.24298e+06	2.01007e+06	1.23336e+06	3.1889e+06	1.44707e+06	0.453782	0.0285714
AT2G04190	6	21.1973	3.55166	TRAF-like family protein - Chr5:9208724-9210403 FORWARD LENGTH=350 | 201604	4.18102e+06	3.1059e+06	2.61602e+06	2.85267e+06	1.30186e+06	1.24298e+06	2.01007e+06	1.23336e+06	3.1889e+06	1.44707e+06	0.453782	0.0285714
AT2G04170	6	21.1973	3.55166	TRAF-like family protein - Chr5:9208724-9210403 FORWARD LENGTH=350 | 201604	4.18102e+06	3.1059e+06	2.61602e+06	2.85267e+06	1.30186e+06	1.24298e+06	2.01007e+06	1.23336e+06	3.1889e+06	1.44707e+06	0.453782	0.0285714
AT1G13930	1	1.94729	3.31706	oleosin-B3-like protein - Chr1:4761091-4761558 FORWARD LENGTH=155 | 201604	123974	210123	79952.2	76578.9	77075.1	63157	55720	26703.8	122657	55664	0.453818	0.0571429
AT5G54110	1	2.10441	2.19549	membrane-associated mannitol-induced - Chr5:21958356-21960367 FORWARD LENGTH=266 | 201604	288267	349662	170706	294264	125907	113788	135705	126947	275725	125587	0.455479	0.0285714
AT1G64640	1	3.50281	2.19534	early nodulin-like protein 8 - Chr1:24022482-24023151 REVERSE LENGTH=191 | 201604	460489	364279	461324	439803	261051	149793	226844	148474	431474	196541	0.45551	0.0285714
AT2G21770	1	51.9073	3.90598	cellulose synthase A9 - Chr2:9284837-9289495 FORWARD LENGTH=1088 | 201604	22881.5	15536.7	36172.9	49775.2	12053	8143.05	17212.1	19317.7	31091.6	14181.5	0.45612	0.114286
AT1G51940	1	6.3107	2.23592	protein kinase family protein / peptidoglycan-binding LysM domain-containing protein - Chr1:19296092-19298941 REVERSE LENGTH=651 | 201604	35400.1	25694.8	36629.8	55469.5	10801.2	14622.4	22833.3	22058.5	38298.6	17578.9	0.458996	0.0285714
AT1G06700	3	15.4534	2.95264	Protein kinase superfamily protein - Chr1:2052750-2054552 REVERSE LENGTH=361 | 201604	1.19059e+06	1.34578e+06	874303	1.20526e+06	582427	434555	546982	565837	1.15398e+06	532450	0.461403	0.0285714
AT2G41970	3	15.4534	2.95264	Protein kinase superfamily protein - Chr1:2052750-2054552 REVERSE LENGTH=361 | 201604	1.19059e+06	1.34578e+06	874303	1.20526e+06	582427	434555	546982	565837	1.15398e+06	532450	0.461403	0.0285714
AT1G45230	1	2.12572	15.2177	DCL protein (DUF3223) - Chr1:17169874-17171381 REVERSE LENGTH=219 | 201604	57799.2	34578	0	20441	18753.6	3552.37	0	29895.9	28204.6	13050.5	0.462708	0.371429
AT4G21450	1	2.3016	3.33195	PapD-like superfamily protein - Chr4:11426136-11428125 FORWARD LENGTH=314 | 201604	102727	120924	83796.9	86979.9	47950.8	41311.1	53946.8	39362.2	98607	45642.7	0.462875	0.0285714
AT5G65430	3	28.7999	2.1603	general regulatory factor 8 - Chr5:26148546-26150255 REVERSE LENGTH=248 | 201604	1.07286e+06	1.31038e+06	701762	915991	544520	391414	469920	446199	1.00025e+06	463013	0.462898	0.0285714
AT3G26520	6	21.8119	2.19508	tonoplast intrinsic protein 2 - Chr3:9722770-9723703 REVERSE LENGTH=253 | 201604	3.63114e+08	4.52923e+08	2.74471e+08	3.27843e+08	2.06527e+08	1.66439e+08	1.28042e+08	1.55734e+08	3.54588e+08	1.64186e+08	0.463033	0.0285714
AT5G35180	3	9.69838	2.4439	ENHANCED DISEASE RESISTANCE protein (DUF1336) - Chr5:13424538-13430831 FORWARD LENGTH=593 | 201604	494142	819263	422428	594627	259003	225366	232254	363572	582615	270049	0.463511	0.0285714
AT5G61530	3	6.60901	2.35136	small G protein family protein / RhoGAP family protein - Chr5:24742630-24744586 FORWARD LENGTH=376 | 201604	833846	568015	615365	759851	310408	249716	371314	360337	694269	322944	0.465157	0.0285714
AT3G59350	1	10.6357	2.5713	Protein kinase superfamily protein - Chr3:21932930-21934883 FORWARD LENGTH=408 | 201604	114252	129950	123945	109870	80825.6	21638.5	54657.6	66211.5	119504	55833.3	0.467208	0.0285714
AT2G43230	1	10.6357	2.5713	Protein kinase superfamily protein - Chr3:21932930-21934883 FORWARD LENGTH=408 | 201604	114252	129950	123945	109870	80825.6	21638.5	54657.6	66211.5	119504	55833.3	0.467208	0.0285714
AT1G08160	1	2.96683	2.1403	Late embryogenesis abundant (LEA) hydroxyproline-rich glycoprotein family - Chr1:2559672-2560337 REVERSE LENGTH=221 | 201604	93225.9	87376.9	78692.9	123568	50942.3	35477.5	49717.7	42745.5	95715.8	44720.7	0.467224	0.0285714
AT5G44100	1	2.16128	5.97448	casein kinase I-like 7 - Chr5:17749454-17752285 REVERSE LENGTH=476 | 201604	42913.7	24190.3	17548.7	25105	16205.4	11926.1	11274.7	12268.9	27439.4	12918.7	0.47081	0.0285714
AT5G43320	1	2.16128	5.97448	casein kinase I-like 7 - Chr5:17749454-17752285 REVERSE LENGTH=476 | 201604	42913.7	24190.3	17548.7	25105	16205.4	11926.1	11274.7	12268.9	27439.4	12918.7	0.47081	0.0285714
AT4G28880	1	2.16128	5.97448	casein kinase I-like 7 - Chr5:17749454-17752285 REVERSE LENGTH=476 | 201604	42913.7	24190.3	17548.7	25105	16205.4	11926.1	11274.7	12268.9	27439.4	12918.7	0.47081	0.0285714
AT4G28860	1	2.16128	5.97448	casein kinase I-like 7 - Chr5:17749454-17752285 REVERSE LENGTH=476 | 201604	42913.7	24190.3	17548.7	25105	16205.4	11926.1	11274.7	12268.9	27439.4	12918.7	0.47081	0.0285714
AT4G28540	1	2.16128	5.97448	casein kinase I-like 7 - Chr5:17749454-17752285 REVERSE LENGTH=476 | 201604	42913.7	24190.3	17548.7	25105	16205.4	11926.1	11274.7	12268.9	27439.4	12918.7	0.47081	0.0285714
AT4G14340	1	2.16128	5.97448	casein kinase I-like 7 - Chr5:17749454-17752285 REVERSE LENGTH=476 | 201604	42913.7	24190.3	17548.7	25105	16205.4	11926.1	11274.7	12268.9	27439.4	12918.7	0.47081	0.0285714
AT3G23340	1	2.16128	5.97448	casein kinase I-like 7 - Chr5:17749454-17752285 REVERSE LENGTH=476 | 201604	42913.7	24190.3	17548.7	25105	16205.4	11926.1	11274.7	12268.9	27439.4	12918.7	0.47081	0.0285714
AT2G19470	1	2.16128	5.97448	casein kinase I-like 7 - Chr5:17749454-17752285 REVERSE LENGTH=476 | 201604	42913.7	24190.3	17548.7	25105	16205.4	11926.1	11274.7	12268.9	27439.4	12918.7	0.47081	0.0285714
AT1G72710	1	2.16128	5.97448	casein kinase I-like 7 - Chr5:17749454-17752285 REVERSE LENGTH=476 | 201604	42913.7	24190.3	17548.7	25105	16205.4	11926.1	11274.7	12268.9	27439.4	12918.7	0.47081	0.0285714
AT1G04440	1	2.16128	5.97448	casein kinase I-like 7 - Chr5:17749454-17752285 REVERSE LENGTH=476 | 201604	42913.7	24190.3	17548.7	25105	16205.4	11926.1	11274.7	12268.9	27439.4	12918.7	0.47081	0.0285714
AT1G03930	1	2.16128	5.97448	casein kinase I-like 7 - Chr5:17749454-17752285 REVERSE LENGTH=476 | 201604	42913.7	24190.3	17548.7	25105	16205.4	11926.1	11274.7	12268.9	27439.4	12918.7	0.47081	0.0285714
AT4G12880	1	2.13482	2.12344	early nodulin-like protein 19 - Chr4:7544572-7545226 REVERSE LENGTH=141 | 201604	19861.8	52700.1	26669.7	24826.8	33249.8	9898.77	5186.83	10087.7	31014.6	14605.8	0.470933	0.2
AT3G13720	1	2.46668	2.12209	PRA1 (Prenylated rab acceptor) family protein - Chr3:4495202-4495768 REVERSE LENGTH=188 | 201604	835302	1.43448e+06	821386	1.36371e+06	418839	592849	513684	573914	1.11372e+06	524821	0.471233	0.0285714
AT1G66150	4	16.4811	2.11146	transmembrane kinase 1 - Chr1:24631503-24634415 FORWARD LENGTH=942 | 201604	648612	710048	700755	757045	272052	305708	420867	335265	704115	333473	0.473606	0.0285714
AT1G24650	4	16.4811	2.11146	transmembrane kinase 1 - Chr1:24631503-24634415 FORWARD LENGTH=942 | 201604	648612	710048	700755	757045	272052	305708	420867	335265	704115	333473	0.473606	0.0285714
AT1G75750	2	5.45237	2.1103	GAST1 protein homolog 1 - Chr1:28441813-28442284 REVERSE LENGTH=98 | 201604	67656.3	67257	106400	153018	7536.74	51284.4	56779.7	71258.9	98582.7	46715	0.473865	0.114286
AT1G45201	18	57.1436	2.14459	triacylglycerol lipase-like 1 - Chr1:17123889-17128462 FORWARD LENGTH=479 | 201604	2.5664e+07	3.09573e+07	1.84094e+07	2.38729e+07	1.506e+07	9.97996e+06	1.03615e+07	1.15412e+07	2.47259e+07	1.17357e+07	0.474632	0.0285714
AT4G35790	17	45.9301	2.80134	phospholipase D delta - Chr4:16955774-16959875 REVERSE LENGTH=868 | 201604	4.4504e+06	5.74796e+06	4.8218e+06	5.07646e+06	2.30115e+06	2.01767e+06	2.75381e+06	2.46893e+06	5.02415e+06	2.38539e+06	0.474785	0.0285714
AT2G18730	1	4.3269	2.86706	diacylglycerol kinase 3 - Chr2:8118976-8121689 FORWARD LENGTH=488 | 201604	49104.5	9727.77	36900.7	27312.3	10127.3	15347.4	19194.8	13864.3	30761.3	14633.4	0.475708	0.342857
AT3G02880	10	43.7024	2.38755	Leucine-rich repeat protein kinase family protein - Chr3:634819-636982 FORWARD LENGTH=627 | 201604	6.12808e+06	7.37083e+06	6.19621e+06	6.03117e+06	2.91843e+06	2.74003e+06	3.64979e+06	2.94484e+06	6.43157e+06	3.06327e+06	0.476287	0.0285714
AT3G10740	4	9.63355	2.48115	alpha-L-arabinofuranosidase 1 - Chr3:3361031-3364573 REVERSE LENGTH=678 | 201604	464668	568714	340880	455102	228422	312006	150862	181159	457341	218112	0.476914	0.0285714
AT3G45600	2	5.83327	2.74457	tetraspanin3 - Chr3:16735249-16735854 REVERSE LENGTH=201 | 201604	274276	274202	325852	323097	108317	177263	151608	135286	299357	143119	0.478087	0.0285714
AT3G13530	2	4.84602	2.68155	mitogen-activated protein kinase kinase kinase 7 - Chr3:4411934-4419320 REVERSE LENGTH=1368 | 201604	167528	162080	152301	240133	74469.7	93677.5	61023	116982	180510	86538	0.479407	0.0285714
AT3G07980	2	4.84602	2.68155	mitogen-activated protein kinase kinase kinase 7 - Chr3:4411934-4419320 REVERSE LENGTH=1368 | 201604	167528	162080	152301	240133	74469.7	93677.5	61023	116982	180510	86538	0.479407	0.0285714
AT3G01650	1	2.72803	2.08408	RING domain ligase1 - Chr3:242734-245062 FORWARD LENGTH=489 | 201604	85274.9	92709.1	70995.8	62186.6	57878.4	32449.1	32172	26806.9	77791.6	37326.6	0.479828	0.0285714
AT5G22500	8	22.5928	2.83427	fatty acid reductase 1 - Chr5:7470541-7473916 FORWARD LENGTH=491 | 201604	2.09692e+06	1.70567e+06	1.59762e+06	1.6708e+06	1.13117e+06	811929	594941	861180	1.76775e+06	849804	0.480726	0.0285714
AT4G32300	1	2.62315	2.07164	S-domain-2 5 - Chr4:15599970-15602435 FORWARD LENGTH=821 | 201604	135254	136091	125677	150360	29751.4	35250.8	92530.2	106694	136845	66056.6	0.48271	0.0285714
AT1G08500	1	2.40729	2.15253	early nodulin-like protein 18 - Chr1:2689110-2689881 FORWARD LENGTH=228 | 201604	23489.3	12500.6	19243.5	48169.4	516.316	2276.99	6915.29	40412	25850.7	12530.1	0.484712	0.2
AT5G24490	1	3.27105	2.06196	30S ribosomal protein - Chr5:8365690-8367178 FORWARD LENGTH=308 | 201604	431240	314816	263249	324449	232087	146973	119515	148263	333439	161709	0.484975	0.0285714
AT5G26260	5	18.7014	4.96732	TRAF-like family protein - Chr5:9200492-9202153 FORWARD LENGTH=351 | 201604	1.81639e+06	897114	903546	1.12255e+06	614231	468936	672554	546669	1.1849e+06	575597	0.485777	0.0285714
AT5G26290	5	18.7014	4.96732	TRAF-like family protein - Chr5:9200492-9202153 FORWARD LENGTH=351 | 201604	1.81639e+06	897114	903546	1.12255e+06	614231	468936	672554	546669	1.1849e+06	575597	0.485777	0.0285714
AT1G16020	1	8.71439	2.57935	vacuolar fusion protein (DUF1712) - Chr1:5498633-5501018 FORWARD LENGTH=502 | 201604	13933.2	35780.9	17844.1	11661.7	12637.9	13169.7	4595.91	8093.89	19805	9624.36	0.485957	0.114286
AT4G00400	4	36.1179	2.05642	glycerol-3-phosphate acyltransferase 8 - Chr4:174312-176734 REVERSE LENGTH=500 | 201604	2.88195e+06	4.76319e+06	2.66102e+06	3.59283e+06	1.90393e+06	1.74365e+06	1.47786e+06	1.63339e+06	3.47475e+06	1.68971e+06	0.486282	0.0285714
AT5G44020	7	20.4586	2.05295	HAD superfamily%2C subfamily IIIB acid phosphatase - Chr5:17712433-17714046 FORWARD LENGTH=272 | 201604	1.90481e+06	2.9696e+06	2.6967e+06	2.54526e+06	1.0905e+06	1.375e+06	1.00478e+06	1.45744e+06	2.52909e+06	1.23193e+06	0.487104	0.0285714
AT5G42970	2	7.11249	2.4375	Proteasome component (PCI) domain protein - Chr5:17237470-17240649 REVERSE LENGTH=397 | 201604	411027	187618	195200	253680	99007.9	151676	127959	131949	261881	127648	0.487428	0.0285714
AT2G26560	4	12.4461	4.02429	phospholipase A 2A - Chr2:11293912-11295708 REVERSE LENGTH=407 | 201604	1.24008e+06	655401	311431	469818	196005	504388	246910	357785	669183	326272	0.487568	0.2
AT2G45470	10	30.352	2.04563	FASCICLIN-like arabinogalactan protein 8 - Chr2:18742797-18744059 REVERSE LENGTH=420 | 201604	1.09414e+07	1.33487e+07	1.10629e+07	1.02684e+07	6.24895e+06	4.69459e+06	5.50146e+06	5.8569e+06	1.14054e+07	5.57547e+06	0.488847	0.0285714
AT3G60900	10	30.352	2.04563	FASCICLIN-like arabinogalactan protein 8 - Chr2:18742797-18744059 REVERSE LENGTH=420 | 201604	1.09414e+07	1.33487e+07	1.10629e+07	1.02684e+07	6.24895e+06	4.69459e+06	5.50146e+06	5.8569e+06	1.14054e+07	5.57547e+06	0.488847	0.0285714
AT1G22920	1	2.51624	2.44511	COP9 signalosome 5A - Chr1:8109882-8111895 REVERSE LENGTH=357 | 201604	24589.1	1477.63	7806.36	25768.9	391.442	3605.31	11729	13713.8	14910.5	7359.88	0.493604	0.485714
AT2G19760	1	4.7494	2.24855	profilin 1 - Chr2:8517074-8518067 REVERSE LENGTH=131 | 201604	517779	423740	378524	433001	238816	199801	183779	244076	438261	216618	0.494268	0.0285714
AT2G39730	36	116.242	2.17543	rubisco activase - Chr2:16570951-16573345 REVERSE LENGTH=474 | 201604	1.12834e+08	1.85587e+08	7.70433e+07	1.06116e+08	5.28004e+07	8.94597e+07	4.27506e+07	5.30796e+07	1.20395e+08	5.95226e+07	0.494394	0.0571429
AT5G14740	16	94.4129	2.02227	carbonic anhydrase 2 - Chr5:4760536-4762382 FORWARD LENGTH=259 | 201604	2.24219e+07	3.17403e+07	1.88788e+07	2.40704e+07	1.35909e+07	1.27863e+07	1.00955e+07	1.15484e+07	2.42779e+07	1.20053e+07	0.494495	0.0285714
AT1G11090	4	7.11758	2.29555	alpha/beta-Hydrolases superfamily protein - Chr1:3702655-3703629 FORWARD LENGTH=324 | 201604	246613	215714	141551	304023	89410.1	104234	109868	146862	226975	112594	0.496061	0.0571429
AT1G74910	2	3.82158	4.01666	ADP-glucose pyrophosphorylase family protein - Chr1:28135770-28138456 REVERSE LENGTH=415 | 201604	159422	218785	108054	128530	93037.6	93409.2	44481.1	74482.8	153698	76352.7	0.496772	0.0285714
AT2G04650	2	3.82158	4.01666	ADP-glucose pyrophosphorylase family protein - Chr1:28135770-28138456 REVERSE LENGTH=415 | 201604	159422	218785	108054	128530	93037.6	93409.2	44481.1	74482.8	153698	76352.7	0.496772	0.0285714
AT3G54540	3	8.58542	2.94849	general control non-repressible 4 - Chr3:20190393-20192564 FORWARD LENGTH=723 | 201604	374185	281067	246306	317886	133328	175904	130325	166531	304861	151522	0.49702	0.0285714
AT1G10940	2	6.27559	4.18921	Protein kinase superfamily protein - Chr1:3656050-3658170 REVERSE LENGTH=363 | 201604	235438	248699	92550	193729	87260.6	106893	75522	113260	192604	95733.9	0.49705	0.114286
AT5G66880	2	6.27559	4.18921	Protein kinase superfamily protein - Chr1:3656050-3658170 REVERSE LENGTH=363 | 201604	235438	248699	92550	193729	87260.6	106893	75522	113260	192604	95733.9	0.49705	0.114286
AT5G63650	2	6.27559	4.18921	Protein kinase superfamily protein - Chr1:3656050-3658170 REVERSE LENGTH=363 | 201604	235438	248699	92550	193729	87260.6	106893	75522	113260	192604	95733.9	0.49705	0.114286
AT5G08590	2	6.27559	4.18921	Protein kinase superfamily protein - Chr1:3656050-3658170 REVERSE LENGTH=363 | 201604	235438	248699	92550	193729	87260.6	106893	75522	113260	192604	95733.9	0.49705	0.114286
AT4G33950	2	6.27559	4.18921	Protein kinase superfamily protein - Chr1:3656050-3658170 REVERSE LENGTH=363 | 201604	235438	248699	92550	193729	87260.6	106893	75522	113260	192604	95733.9	0.49705	0.114286
AT3G50500	2	6.27559	4.18921	Protein kinase superfamily protein - Chr1:3656050-3658170 REVERSE LENGTH=363 | 201604	235438	248699	92550	193729	87260.6	106893	75522	113260	192604	95733.9	0.49705	0.114286
AT2G23030	2	6.27559	4.18921	Protein kinase superfamily protein - Chr1:3656050-3658170 REVERSE LENGTH=363 | 201604	235438	248699	92550	193729	87260.6	106893	75522	113260	192604	95733.9	0.49705	0.114286
AT1G60940	2	6.27559	4.18921	Protein kinase superfamily protein - Chr1:3656050-3658170 REVERSE LENGTH=363 | 201604	235438	248699	92550	193729	87260.6	106893	75522	113260	192604	95733.9	0.49705	0.114286
AT4G30140	1	2.32914	2.64854	GDSL-like Lipase/Acylhydrolase superfamily protein - Chr4:14738603-14740548 REVERSE LENGTH=348 | 201604	254630	185516	109184	177672	84209.5	64008.2	114911	99018.6	181751	90536.8	0.498138	0.0571429
AT4G18760	2	10.071	2.05516	receptor like protein 51 - Chr4:10308163-10309458 REVERSE LENGTH=431 | 201604	502995	624168	471249	608810	294750	233281	280114	291382	551805	274882	0.49815	0.0285714
AT3G58170	5	11.589	2.00267	BET1P/SFT1P-like protein 14A - Chr3:21542632-21543775 REVERSE LENGTH=122 | 201604	1.53821e+06	1.54455e+06	2.46616e+06	1.22067e+06	835959	935305	887970	721040	1.6924e+06	845069	0.499332	0.0285714
AT1G76850	1	5.52504	2.00253	exocyst complex component sec5 - Chr1:28848013-28854282 FORWARD LENGTH=1090 | 201604	38329.4	100954	52033.3	92363.8	59503	13383.7	29275.7	39498.4	70920.1	35415.2	0.499368	0.2
AT5G02280	1	2.71458	8.43332	SNARE-like superfamily protein - Chr5:469377-470129 FORWARD LENGTH=141 | 201604	30513.9	30257	67681.8	87397.1	25691.6	28404	22517	31235.6	53962.5	26962	0.499644	0.114286
AT3G14240	1	1.73275	3.18153	Subtilase family protein - Chr3:4741637-4743964 REVERSE LENGTH=775 | 201604	79812	10839.3	52403.7	35229.3	26695.1	10026.1	17701.7	34914.3	44571.1	22334.3	0.501094	0.2
AT2G13360	2	5.99373	2.74284	alanine:glyoxylate aminotransferase - Chr2:5539417-5540902 REVERSE LENGTH=401 | 201604	305192	504186	302517	342244	103736	224571	255865	144520	363535	182173	0.501116	0.0285714
AT2G40730	1	2.55739	2.80897	kinase family with ARM repeat domain-containing protein - Chr2:16990083-16996072 REVERSE LENGTH=798 | 201604	61745.6	69332.4	81445.6	53331.2	27350.5	47198.6	23887.4	34815.7	66463.7	33313	0.501222	0.0285714
AT3G03270	4	11.1934	3.01383	Adenine nucleotide alpha hydrolases-like superfamily protein - Chr3:762136-763075 REVERSE LENGTH=159 | 201604	825474	306211	827247	699128	373817	174155	422368	364517	664515	333714	0.502192	0.2
AT1G78880	1	12.296	2.55433	Ubiquitin-specific protease family C19-related protein - Chr1:29653068-29654819 REVERSE LENGTH=468 | 201604	833541	733817	681720	622028	284331	331021	481898	345780	717776	360757	0.502604	0.0285714
AT1G76390	2	4.38306	2.01427	ARM repeat superfamily protein - Chr1:28655914-28658531 FORWARD LENGTH=811 | 201604	82646.8	91920.7	85933.8	87663.3	15936.5	54815.8	32903.1	71756	87041.1	43852.8	0.503817	0.0285714
AT3G15480	1	2.51803	2.45232	fiber (DUF1218) - Chr3:5226489-5227666 REVERSE LENGTH=175 | 201604	2.55846e+06	4.31008e+06	2.9449e+06	3.41494e+06	1.78539e+06	1.47781e+06	1.5658e+06	1.83722e+06	3.3071e+06	1.66656e+06	0.503933	0.0285714
AT2G30740	2	14.2614	2.25485	Protein kinase superfamily protein - Chr2:13096399-13098285 FORWARD LENGTH=366 | 201604	536110	531994	423739	545137	191461	189063	365622	281007	509245	256788	0.504253	0.0285714
AT1G16030	2	31.7238	34.3449	heat shock protein 70B - Chr1:5502386-5504326 REVERSE LENGTH=646 | 201604	123610	93140.6	77687	85428.5	62763	40481.9	43457.5	45279.5	94966.5	47995.5	0.505394	0.0285714
AT1G32410	1	2.89341	1.9781	Vacuolar protein sorting 55 (VPS55) family protein - Chr1:11694398-11695297 FORWARD LENGTH=140 | 201604	415056	377283	314276	328859	221232	174885	184767	144800	358868	181421	0.505537	0.0285714
AT3G28200	1	2.77054	2.23772	Peroxidase superfamily protein - Chr3:10518082-10519032 FORWARD LENGTH=316 | 201604	137377	122916	231058	182290	50943.6	52402.4	136511	103285	168410	85785.4	0.509384	0.0571429
AT1G60630	1	1.67959	2.36239	Leucine-rich repeat protein kinase family protein - Chr1:22334754-22336785 REVERSE LENGTH=652 | 201604	31935.3	49980.7	32230.3	45829	29178.8	17116.5	22619.8	12704.5	39993.8	20404.9	0.510202	0.0285714
AT1G10850	1	1.67959	2.36239	Leucine-rich repeat protein kinase family protein - Chr1:22334754-22336785 REVERSE LENGTH=652 | 201604	31935.3	49980.7	32230.3	45829	29178.8	17116.5	22619.8	12704.5	39993.8	20404.9	0.510202	0.0285714
AT1G10670	5	24.327	4.60872	ATP-citrate lyase A-1 - Chr1:3535787-3538098 FORWARD LENGTH=423 | 201604	1.19651e+06	1.52674e+06	767210	1.0527e+06	782979	570289	389998	575545	1.13579e+06	579703	0.510395	0.0571429
AT1G60810	5	24.327	4.60872	ATP-citrate lyase A-1 - Chr1:3535787-3538098 FORWARD LENGTH=423 | 201604	1.19651e+06	1.52674e+06	767210	1.0527e+06	782979	570289	389998	575545	1.13579e+06	579703	0.510395	0.0571429
AT5G57110	17	55.9522	2.10905	autoinhibited Ca2+ -ATPase%2C isoform 8 - Chr5:23109729-23116857 REVERSE LENGTH=1074 | 201604	4.96601e+06	5.24205e+06	4.90261e+06	6.16306e+06	2.73731e+06	2.30788e+06	3.0541e+06	2.76605e+06	5.31843e+06	2.71633e+06	0.51074	0.0285714
AT1G03870	4	17.3774	1.95778	FASCICLIN-like arabinoogalactan 9 - Chr1:982625-983368 REVERSE LENGTH=247 | 201604	7.58441e+06	7.96392e+06	6.32171e+06	6.08344e+06	3.74126e+06	3.49836e+06	3.60074e+06	3.43777e+06	6.98837e+06	3.56954e+06	0.510782	0.0285714
AT4G23670	4	13.4535	2.77865	Polyketide cyclase/dehydrase and lipid transport superfamily protein - Chr4:12332846-12333656 REVERSE LENGTH=151 | 201604	1.60011e+06	1.90232e+06	1.27965e+06	1.41773e+06	1.14122e+06	689903	513569	826865	1.54995e+06	792890	0.511558	0.0285714
AT3G26460	4	13.4535	2.77865	Polyketide cyclase/dehydrase and lipid transport superfamily protein - Chr4:12332846-12333656 REVERSE LENGTH=151 | 201604	1.60011e+06	1.90232e+06	1.27965e+06	1.41773e+06	1.14122e+06	689903	513569	826865	1.54995e+06	792890	0.511558	0.0285714
AT3G26450	4	13.4535	2.77865	Polyketide cyclase/dehydrase and lipid transport superfamily protein - Chr4:12332846-12333656 REVERSE LENGTH=151 | 201604	1.60011e+06	1.90232e+06	1.27965e+06	1.41773e+06	1.14122e+06	689903	513569	826865	1.54995e+06	792890	0.511558	0.0285714
AT1G70320	2	23.0665	2.08618	ubiquitin-protein ligase 2 - Chr1:26488745-26501281 REVERSE LENGTH=3658 | 201604	219185	96812.8	159090	289975	99091.6	132633	60272.4	99793.2	191265	97947.5	0.512102	0.2
AT3G27660	2	8.1378	10.1786	oleosin 4 - Chr3:10243851-10244821 FORWARD LENGTH=191 | 201604	1.10504e+06	1.22807e+06	484714	451280	693946	354067	250394	376411	817276	418705	0.512317	0.114286
AT4G31180	3	10.2714	3.46621	Class II aminoacyl-tRNA and biotin synthetases superfamily protein - Chr4:15156696-15159362 FORWARD LENGTH=558 | 201604	172062	48103	13042.5	86574.5	53307.4	15160.3	30306.2	65473.3	79945.5	41061.8	0.513623	0.685714
AT5G54380	1	12.2836	2.19101	protein kinase family protein - Chr5:22077313-22079880 REVERSE LENGTH=855 | 201604	341764	474963	411855	378626	178648	181333	255131	211886	401802	206750	0.514556	0.0285714
AT5G18420	1	2.01986	3.58701	CCR4-NOT transcription complex subunit - Chr5:6105638-6109337 REVERSE LENGTH=441 | 201604	51288.5	3012.52	20922.8	24960.4	5595.24	18212.4	14175.7	13644.7	25046.1	12907	0.515331	0.342857
AT2G38540	1	2.5785	9.39928	lipid transfer protein 1 - Chr2:16130418-16130893 FORWARD LENGTH=118 | 201604	17923.4	35572.2	16637.3	33039.1	4489.56	6718.17	15818.7	26425.8	25793	13363.1	0.51809	0.114286
AT1G27100	1	3.1163	3.86542	Actin cross-linking protein - Chr1:9407557-9411074 REVERSE LENGTH=519 | 201604	94772.4	147396	86531.8	93481	35119.1	28882.6	85556.7	69739.7	105545	54824.5	0.51944	0.0285714
AT3G54140	3	7.67668	2.15261	peptide transporter 1 - Chr3:20045885-20048154 REVERSE LENGTH=570 | 201604	707442	1.00329e+06	578740	819283	369679	375786	416987	456364	777190	404704	0.520728	0.0285714
AT4G22990	1	2.07706	2.38132	Major Facilitator Superfamily with SPX (SYG1/Pho81/XPR1) domain-containing protein - Chr4:12048240-12050984 REVERSE LENGTH=699 | 201604	59379.2	34088.2	23736.1	26743.3	20495.3	14325.2	10482	29842	35986.7	18786.1	0.522028	0.114286
AT1G51805	3	9.44068	2.04534	Leucine-rich repeat protein kinase family protein - Chr1:19221187-19225590 REVERSE LENGTH=884 | 201604	159382	332671	202390	229326	183800	93843.3	61825.6	142790	230942	120565	0.522057	0.0571429
AT4G12420	8	20.447	1.91334	Cupredoxin superfamily protein - Chr4:7349941-7352868 REVERSE LENGTH=587 | 201604	7.55834e+06	9.06691e+06	6.51936e+06	6.8959e+06	4.54571e+06	3.51827e+06	3.78785e+06	3.84869e+06	7.51013e+06	3.92513e+06	0.522645	0.0285714
AT5G62670	15	146.578	2.13685	H[+]-ATPase 11 - Chr5:25159495-25164957 FORWARD LENGTH=956 | 201604	6.47758e+06	6.77835e+06	6.91696e+06	7.27378e+06	3.80083e+06	2.98766e+06	3.53941e+06	4.02719e+06	6.86167e+06	3.58877e+06	0.523017	0.0285714
AT3G47950	15	146.578	2.13685	H[+]-ATPase 11 - Chr5:25159495-25164957 FORWARD LENGTH=956 | 201604	6.47758e+06	6.77835e+06	6.91696e+06	7.27378e+06	3.80083e+06	2.98766e+06	3.53941e+06	4.02719e+06	6.86167e+06	3.58877e+06	0.523017	0.0285714
AT3G62150	6	40.6375	5.45862	P-glycoprotein 21 - Chr3:23008755-23013579 REVERSE LENGTH=1296 | 201604	1.89064e+06	1.04227e+06	609638	886621	561659	485682	517017	761563	1.10729e+06	581480	0.525138	0.0571429
AT4G01820	6	40.6375	5.45862	P-glycoprotein 21 - Chr3:23008755-23013579 REVERSE LENGTH=1296 | 201604	1.89064e+06	1.04227e+06	609638	886621	561659	485682	517017	761563	1.10729e+06	581480	0.525138	0.0571429
AT1G35440	6	40.6375	5.45862	P-glycoprotein 21 - Chr3:23008755-23013579 REVERSE LENGTH=1296 | 201604	1.89064e+06	1.04227e+06	609638	886621	561659	485682	517017	761563	1.10729e+06	581480	0.525138	0.0571429
AT1G02530	6	40.6375	5.45862	P-glycoprotein 21 - Chr3:23008755-23013579 REVERSE LENGTH=1296 | 201604	1.89064e+06	1.04227e+06	609638	886621	561659	485682	517017	761563	1.10729e+06	581480	0.525138	0.0571429
AT1G07110	3	7.4458	2.87426	fructose-2%2C6-bisphosphatase - Chr1:2178363-2183980 REVERSE LENGTH=744 | 201604	371188	401620	281308	428204	221084	173976	147627	236530	370580	194804	0.525675	0.0285714
AT3G24550	3	12.6725	1.90144	proline extensin-like receptor kinase 1 - Chr3:8960411-8963303 FORWARD LENGTH=652 | 201604	334618	391306	280740	377456	213545	157328	167689	189371	346030	181983	0.525917	0.0285714
AT3G24540	3	12.6725	1.90144	proline extensin-like receptor kinase 1 - Chr3:8960411-8963303 FORWARD LENGTH=652 | 201604	334618	391306	280740	377456	213545	157328	167689	189371	346030	181983	0.525917	0.0285714
AT4G17340	1	4.37706	2.56322	tonoplast intrinsic protein 2%3B2 - Chr4:9699318-9700250 FORWARD LENGTH=250 | 201604	5.66086e+06	7.56719e+06	3.71684e+06	5.39437e+06	2.99074e+06	3.07411e+06	2.61598e+06	3.07696e+06	5.58482e+06	2.93945e+06	0.526329	0.0285714
AT5G56040	2	3.64447	1.89839	Leucine-rich receptor-like protein kinase family protein - Chr5:22695050-22697911 FORWARD LENGTH=953 | 201604	31452.9	41076.3	59659	64820.2	18402.5	17362.9	29660.7	38350.4	49252.1	25944.1	0.526762	0.0571429
AT4G26540	2	3.64447	1.89839	Leucine-rich receptor-like protein kinase family protein - Chr5:22695050-22697911 FORWARD LENGTH=953 | 201604	31452.9	41076.3	59659	64820.2	18402.5	17362.9	29660.7	38350.4	49252.1	25944.1	0.526762	0.0571429
AT3G19960	3	6.3374	1.97083	myosin 1 - Chr3:6949787-6956736 FORWARD LENGTH=1166 | 201604	387575	348979	295304	422367	167099	158565	225760	215730	363556	191788	0.527534	0.0285714
AT1G50360	3	6.3374	1.97083	myosin 1 - Chr3:6949787-6956736 FORWARD LENGTH=1166 | 201604	387575	348979	295304	422367	167099	158565	225760	215730	363556	191788	0.527534	0.0285714
AT1G79340	2	6.24716	1.88978	metacaspase 4 - Chr1:29842849-29844368 FORWARD LENGTH=418 | 201604	1.62359e+06	1.2469e+06	1.44758e+06	1.1995e+06	729105	802055	652578	735947	1.37939e+06	729921	0.529161	0.0285714
AT1G79330	2	6.24716	1.88978	metacaspase 4 - Chr1:29842849-29844368 FORWARD LENGTH=418 | 201604	1.62359e+06	1.2469e+06	1.44758e+06	1.1995e+06	729105	802055	652578	735947	1.37939e+06	729921	0.529161	0.0285714
AT3G63260	5	17.815	2.92336	Protein kinase superfamily protein - Chr3:23373327-23374747 REVERSE LENGTH=344 | 201604	1.89783e+06	1.29148e+06	1.12147e+06	1.48258e+06	794066	555832	949779	770400	1.44834e+06	767519	0.529931	0.0285714
AT4G31170	5	17.815	2.92336	Protein kinase superfamily protein - Chr3:23373327-23374747 REVERSE LENGTH=344 | 201604	1.89783e+06	1.29148e+06	1.12147e+06	1.48258e+06	794066	555832	949779	770400	1.44834e+06	767519	0.529931	0.0285714
AT2G24360	5	17.815	2.92336	Protein kinase superfamily protein - Chr3:23373327-23374747 REVERSE LENGTH=344 | 201604	1.89783e+06	1.29148e+06	1.12147e+06	1.48258e+06	794066	555832	949779	770400	1.44834e+06	767519	0.529931	0.0285714
AT4G02350	5	15.5714	3.04316	exocyst complex component sec15B - Chr4:1038157-1040571 FORWARD LENGTH=787 | 201604	441425	511595	380335	496106	257245	202682	248283	261968	457365	242545	0.530309	0.0285714
AT4G28520	11	35.2283	3.08021	cruciferin 3 - Chr4:14087596-14089617 FORWARD LENGTH=524 | 201604	7.77842e+06	4.40053e+06	2.12945e+06	2.86527e+06	4.75278e+06	1.66753e+06	1.25312e+06	1.43627e+06	4.29342e+06	2.27742e+06	0.530446	0.2
AT1G14610	2	3.92489	2.25236	valyl-tRNA synthetase / valine-tRNA ligase (VALRS) - Chr1:5008502-5014486 REVERSE LENGTH=1108 | 201604	111222	113055	77363	100608	65149	43391.1	41033.9	64568.5	100562	53535.6	0.532365	0.0285714
AT4G37370	9	24.2536	1.87489	cytochrome P450%2C family 81%2C subfamily D%2C polypeptide 8 - Chr4:17569971-17571678 REVERSE LENGTH=497 | 201604	987833	1.47712e+06	1.26373e+06	854839	388776	1.1681e+06	457995	429812	1.14588e+06	611171	0.533364	0.114286
AT4G37360	9	24.2536	1.87489	cytochrome P450%2C family 81%2C subfamily D%2C polypeptide 8 - Chr4:17569971-17571678 REVERSE LENGTH=497 | 201604	987833	1.47712e+06	1.26373e+06	854839	388776	1.1681e+06	457995	429812	1.14588e+06	611171	0.533364	0.114286
AT1G36160	2	6.22794	2.36693	acetyl-CoA carboxylase 1 - Chr1:13534196-13543773 FORWARD LENGTH=2254 | 201604	166779	127069	114638	101527	95971.8	58904.4	55181.8	62825.8	127503	68220.9	0.535053	0.0285714
AT3G46290	2	12.4863	2.06546	hercules receptor kinase 1 - Chr3:17013009-17015501 FORWARD LENGTH=830 | 201604	688316	752502	788886	736395	352696	306998	428778	501193	741525	397416	0.535945	0.0285714
AT5G59700	2	12.4863	2.06546	hercules receptor kinase 1 - Chr3:17013009-17015501 FORWARD LENGTH=830 | 201604	688316	752502	788886	736395	352696	306998	428778	501193	741525	397416	0.535945	0.0285714
AT4G39110	2	12.4863	2.06546	hercules receptor kinase 1 - Chr3:17013009-17015501 FORWARD LENGTH=830 | 201604	688316	752502	788886	736395	352696	306998	428778	501193	741525	397416	0.535945	0.0285714
AT2G21480	2	12.4863	2.06546	hercules receptor kinase 1 - Chr3:17013009-17015501 FORWARD LENGTH=830 | 201604	688316	752502	788886	736395	352696	306998	428778	501193	741525	397416	0.535945	0.0285714
AT3G20820	3	11.5922	1.86148	Leucine-rich repeat (LRR) family protein - Chr3:7280930-7282027 FORWARD LENGTH=365 | 201604	1.07972e+06	1.48497e+06	1.03707e+06	1.25964e+06	615095	673006	667986	655480	1.21535e+06	652892	0.537206	0.0285714
AT3G18800	1	3.33445	1.85991	transmembrane protein - Chr3:6479746-6480339 FORWARD LENGTH=197 | 201604	15944.5	74476.7	95830.1	47179.6	22330.4	31493.3	45978.5	25704.1	58357.7	31376.6	0.537659	0.342857
AT4G39400	2	6.86942	3.38639	Leucine-rich receptor-like protein kinase family protein - Chr4:18324826-18328416 FORWARD LENGTH=1196 | 201604	149539	196975	112472	246912	111767	62834.9	65069.3	139932	176475	94900.7	0.537759	0.0571429
AT1G09310	3	8.25672	1.85864	plant/protein (Protein of unknown function%2C DUF538) - Chr1:3009109-3009648 FORWARD LENGTH=179 | 201604	2.64075e+06	2.86176e+06	2.01617e+06	2.40754e+06	1.98124e+06	1.03254e+06	760785	1.56601e+06	2.48155e+06	1.33514e+06	0.538028	0.0285714
AT1G16350	1	2.4971	1.84489	Aldolase-type TIM barrel family protein - Chr1:5590951-5592872 FORWARD LENGTH=502 | 201604	156001	45425.7	28773.7	56044.8	54789	29533.1	21699.4	49133.9	71561.2	38788.9	0.542038	0.485714
AT4G14800	1	2.10097	3.13499	20S proteasome beta subunit D2 - Chr4:8500398-8502058 FORWARD LENGTH=199 | 201604	200508	105679	120686	47302.3	152663	40279.8	33366	31129.6	118544	64359.7	0.542919	0.2
AT4G32710	1	2.78618	2.15073	Protein kinase superfamily protein - Chr4:15780248-15783242 FORWARD LENGTH=731 | 201604	165952	125510	129776	128852	46050.3	65158	118182	69608.4	137522	74749.6	0.543545	0.0285714
AT5G10450	1	20.205	1.89452	G-box regulating factor 6 - Chr5:3284452-3286261 REVERSE LENGTH=248 | 201604	505191	664648	374342	471477	367415	246122	243610	239837	503915	274246	0.544231	0.0285714
AT1G71090	1	2.57092	1.82976	Auxin efflux carrier family protein - Chr1:26812551-26813924 FORWARD LENGTH=457 | 201604	4512.56	22318.7	16827.2	39541.3	8571.74	4141.96	7891.79	24864.8	20799.9	11367.6	0.54652	0.485714
AT3G45780	16	54.2477	2.49709	phototropin 1 - Chr3:16818557-16823960 FORWARD LENGTH=996 | 201604	9.00229e+06	8.03056e+06	6.49036e+06	7.63111e+06	5.65049e+06	3.70936e+06	3.31678e+06	4.35173e+06	7.78858e+06	4.25709e+06	0.546581	0.0285714
AT3G26990	16	54.2477	2.49709	phototropin 1 - Chr3:16818557-16823960 FORWARD LENGTH=996 | 201604	9.00229e+06	8.03056e+06	6.49036e+06	7.63111e+06	5.65049e+06	3.70936e+06	3.31678e+06	4.35173e+06	7.78858e+06	4.25709e+06	0.546581	0.0285714
AT1G77840	1	1.61033	17.1651	Translation initiation factor IF2/IF5 - Chr1:29269087-29270400 FORWARD LENGTH=437 | 201604	129438	429080	144377	120015	95573.6	168870	116927	68571.9	205728	112486	0.54677	0.2
AT1G17620	2	5.27309	2.4111	Late embryogenesis abundant (LEA) hydroxyproline-rich glycoprotein family - Chr1:6062313-6063107 FORWARD LENGTH=264 | 201604	700103	657722	503657	702987	470257	240590	272477	424696	641117	352005	0.54905	0.0285714
AT3G19870	8	19.3684	2.57379	AP-5 complex subunit beta-like protein - Chr3:6907481-6911115 FORWARD LENGTH=1090 | 201604	306008	304267	235965	485788	165700	187806	147580	230518	333007	182901	0.549241	0.0285714
AT5G67385	4	11.243	1.83464	Phototropic-responsive NPH3 family protein - Chr5:26884754-26887083 FORWARD LENGTH=604 | 201604	579252	841716	534560	566024	910352	188470	147313	141418	630388	346888	0.550277	0.342857
AT1G03010	4	11.243	1.83464	Phototropic-responsive NPH3 family protein - Chr5:26884754-26887083 FORWARD LENGTH=604 | 201604	579252	841716	534560	566024	910352	188470	147313	141418	630388	346888	0.550277	0.342857
AT1G48480	6	17.7418	1.81538	receptor-like kinase 1 - Chr1:17918475-17920743 FORWARD LENGTH=655 | 201604	1.51866e+06	2.2282e+06	2.19067e+06	1.76194e+06	1.22736e+06	906384	918471	1.18904e+06	1.92487e+06	1.06031e+06	0.55085	0.0285714
AT3G17840	6	17.7418	1.81538	receptor-like kinase 1 - Chr1:17918475-17920743 FORWARD LENGTH=655 | 201604	1.51866e+06	2.2282e+06	2.19067e+06	1.76194e+06	1.22736e+06	906384	918471	1.18904e+06	1.92487e+06	1.06031e+06	0.55085	0.0285714
AT5G19820	4	10.5672	2.60978	ARM repeat superfamily protein - Chr5:6695731-6701247 REVERSE LENGTH=1116 | 201604	520943	546190	539315	703760	280958	282589	252142	460050	577552	318935	0.552218	0.0285714
AT2G21620	2	4.09847	1.82668	Adenine nucleotide alpha hydrolases-like superfamily protein - Chr2:9248749-9249986 FORWARD LENGTH=187 | 201604	213446	113372	49392.6	83947.8	73458.6	48134.8	50595.8	82803.6	115040	63748.2	0.554141	0.2
AT3G16470	1	3.33457	1.80264	Mannose-binding lectin superfamily protein - Chr3:5596096-5597709 REVERSE LENGTH=451 | 201604	209458	258588	119300	153218	161968	64747.4	97291.6	86815.1	185141	102706	0.554742	0.114286
AT1G16860	2	12.7076	1.80217	Ubiquitin-specific protease family C19-related protein - Chr1:5768280-5770183 FORWARD LENGTH=474 | 201604	701163	673972	615546	625828	422017	275413	388469	365971	654127	362967	0.554888	0.0285714
AT2G38750	18	55.4868	2.60892	annexin 4 - Chr2:16196582-16198431 REVERSE LENGTH=319 | 201604	1.91562e+07	2.25453e+07	1.8111e+07	1.57051e+07	1.31909e+07	8.94698e+06	1.02026e+07	9.60551e+06	1.88794e+07	1.04865e+07	0.555447	0.0285714
AT5G44120	8	30.3983	3.26227	RmlC-like cupins superfamily protein - Chr5:17756460-17758246 REVERSE LENGTH=472 | 201604	2.6766e+06	1.31471e+06	485346	741471	1.76506e+06	559885	268585	306848	1.30453e+06	725094	0.555827	0.342857
AT3G48560	2	5.28436	1.80988	chlorsulfuron/imidazolinone resistant 1 - Chr3:18001530-18003542 REVERSE LENGTH=670 | 201604	242734	328725	258170	401927	163981	208048	154716	159275	307889	171505	0.557035	0.0285714
AT5G39320	1	4.54484	3.16613	UDP-glucose 6-dehydrogenase family protein - Chr5:15743254-15744696 FORWARD LENGTH=480 | 201604	47289.6	47020.6	28079.5	42792.9	33441.1	23958.2	8421.96	26241.6	41295.7	23015.7	0.55734	0.0571429
AT3G12610	4	8.90907	3.47343	Leucine-rich repeat (LRR) family protein - Chr3:4006661-4007779 REVERSE LENGTH=372 | 201604	555412	585952	663221	610060	359099	263732	375298	349587	603661	336929	0.558142	0.0285714
AT3G28860	17	51.469	2.11509	ATP binding cassette subfamily B19 - Chr3:10870287-10877286 REVERSE LENGTH=1252 | 201604	8.41612e+06	9.64886e+06	7.81834e+06	9.10992e+06	5.22371e+06	4.48572e+06	4.76502e+06	5.07044e+06	8.74831e+06	4.88622e+06	0.558533	0.0285714
AT2G31960	4	23.7199	1.78815	glucan synthase-like 3 - Chr2:13589545-13600066 FORWARD LENGTH=1950 | 201604	272621	268178	326540	399198	90992.9	168702	222929	225671	316634	177074	0.559237	0.0285714
AT3G14570	4	23.7199	1.78815	glucan synthase-like 3 - Chr2:13589545-13600066 FORWARD LENGTH=1950 | 201604	272621	268178	326540	399198	90992.9	168702	222929	225671	316634	177074	0.559237	0.0285714
AT2G13680	4	23.7199	1.78815	glucan synthase-like 3 - Chr2:13589545-13600066 FORWARD LENGTH=1950 | 201604	272621	268178	326540	399198	90992.9	168702	222929	225671	316634	177074	0.559237	0.0285714
AT1G05570	4	23.7199	1.78815	glucan synthase-like 3 - Chr2:13589545-13600066 FORWARD LENGTH=1950 | 201604	272621	268178	326540	399198	90992.9	168702	222929	225671	316634	177074	0.559237	0.0285714
AT1G25490	2	8.17124	2.24272	ARM repeat superfamily protein - Chr1:8951700-8954899 FORWARD LENGTH=588 | 201604	335575	416971	242418	369301	192043	187856	188779	198172	341066	191712	0.562098	0.0285714
AT2G25980	1	1.76439	1.78882	Mannose-binding lectin superfamily protein - Chr2:11077718-11079642 REVERSE LENGTH=449 | 201604	93188.6	117357	34875	68392.2	86657.9	22163.7	30615.2	37371.2	78453	44202	0.56342	0.2
AT5G35950	1	1.76439	1.78882	Mannose-binding lectin superfamily protein - Chr2:11077718-11079642 REVERSE LENGTH=449 | 201604	93188.6	117357	34875	68392.2	86657.9	22163.7	30615.2	37371.2	78453	44202	0.56342	0.2
AT1G52100	1	1.76439	1.78882	Mannose-binding lectin superfamily protein - Chr2:11077718-11079642 REVERSE LENGTH=449 | 201604	93188.6	117357	34875	68392.2	86657.9	22163.7	30615.2	37371.2	78453	44202	0.56342	0.2
AT2G03240	1	10.0244	1.77439	EXS (ERD1/XPR1/SYG1) family protein - Chr2:973693-977337 REVERSE LENGTH=823 | 201604	24718.9	2427.3	13242.5	37559.5	1842	907.046	17017.7	24162.9	19487	10982.4	0.563574	0.342857
AT1G72610	2	2.74601	1.77128	germin-like protein 1 - Chr1:27339302-27339928 REVERSE LENGTH=208 | 201604	693092	873220	860699	1.01638e+06	477254	436299	520901	509568	860849	486005	0.564565	0.0285714
AT1G62390	1	2.33201	121.967	Octicosapeptide/Phox/Bem1p (PB1) domain-containing protein / tetratricopeptide repeat (TPR)-containing protein - Chr1:23084632-23086887 REVERSE LENGTH=751 | 201604	366.659	0	337.333	646.398	0	0	764.402	0	337.598	191.101	0.56606	0.485714
AT2G10940	6	14.8215	1.76564	Bifunctional inhibitor/lipid-transfer protein/seed storage 2S albumin superfamily protein - Chr2:4311160-4312035 REVERSE LENGTH=291 | 201604	1.06819e+07	1.18868e+07	1.13462e+07	1.33437e+07	8.82498e+06	5.05722e+06	6.57466e+06	6.30885e+06	1.18147e+07	6.69143e+06	0.566367	0.0285714
AT3G23450	1	1.80903	2.99017	transmembrane protein - Chr3:8410483-8411841 FORWARD LENGTH=452 | 201604	119943	103640	115369	86800	58104.2	35664.8	63966.5	84059.3	106438	60448.7	0.567924	0.0285714
AT3G18780	10	74.7093	2.30687	actin 2 - Chr3:6475535-6476832 FORWARD LENGTH=377 | 201604	2.11966e+07	2.49803e+07	1.33154e+07	1.69946e+07	1.12671e+07	1.20279e+07	9.74682e+06	1.04378e+07	1.91217e+07	1.08699e+07	0.568457	0.0285714
AT1G49240	10	74.7093	2.30687	actin 2 - Chr3:6475535-6476832 FORWARD LENGTH=377 | 201604	2.11966e+07	2.49803e+07	1.33154e+07	1.69946e+07	1.12671e+07	1.20279e+07	9.74682e+06	1.04378e+07	1.91217e+07	1.08699e+07	0.568457	0.0285714
AT1G55260	1	1.91771	2.19493	Bifunctional inhibitor/lipid-transfer protein/seed storage 2S albumin superfamily protein - Chr1:20614663-20616158 FORWARD LENGTH=224 | 201604	310796	411124	299187	447766	257767	172510	172113	233532	367218	208981	0.569091	0.0285714
AT5G49830	4	9.8076	1.756	exocyst complex component 84B - Chr5:20250803-20254766 REVERSE LENGTH=752 | 201604	391862	375950	382579	505989	129321	211165	373132	229648	414095	235817	0.569475	0.0285714
AT5G55480	6	19.8362	1.75279	SHV3-like 1 - Chr5:22474277-22477819 FORWARD LENGTH=766 | 201604	1.19458e+06	1.29139e+06	1.37987e+06	1.04555e+06	820476	502930	841587	637053	1.22785e+06	700511	0.57052	0.0285714
AT1G52320	2	4.11532	2.2773	kinesin-like protein - Chr1:19484421-19487204 FORWARD LENGTH=798 | 201604	82931.7	108031	120457	147285	45802.2	44306.3	77521.9	94540.8	114676	65542.8	0.571547	0.0571429
AT3G50590	2	6.13682	2.21247	Transducin/WD40 repeat-like superfamily protein - Chr3:18771292-18779220 FORWARD LENGTH=1614 | 201604	236765	230293	149567	192756	163764	78631.6	100591	119949	202345	115734	0.571963	0.0571429
AT3G01780	5	12.0353	2.98176	ARM repeat superfamily protein - Chr3:279171-283399 FORWARD LENGTH=1176 | 201604	287187	251958	170750	221352	153114	106441	129840	143353	232812	133187	0.57208	0.0285714
AT3G08930	2	7.33666	1.74567	LMBR1-like membrane protein - Chr3:2713562-2717058 FORWARD LENGTH=509 | 201604	890815	771683	939859	1.33499e+06	454640	541476	628329	631055	984337	563875	0.572847	0.0285714
AT5G12250	1	91.6267	1.98107	beta-6 tubulin - Chr5:3961317-3962971 REVERSE LENGTH=449 | 201604	791495	637045	408041	845155	371094	405187	412584	348244	670434	384277	0.573177	0.0571429
AT3G10200	1	6.01823	1.74448	S-adenosyl-L-methionine-dependent methyltransferases superfamily protein - Chr3:3157618-3160016 FORWARD LENGTH=591 | 201604	33051.7	22096.8	61395.9	79315.1	10460.5	7988.66	41739	52085.7	48964.9	28068.5	0.573237	0.342857
AT4G27150	4	13.0709	4.21222	seed storage albumin 2 - Chr4:13609396-13609908 FORWARD LENGTH=170 | 201604	1.3356e+06	2.28802e+06	865993	968576	1.10131e+06	637997	690992	702862	1.36455e+06	783291	0.57403	0.114286
AT4G27160	4	13.0709	4.21222	seed storage albumin 2 - Chr4:13609396-13609908 FORWARD LENGTH=170 | 201604	1.3356e+06	2.28802e+06	865993	968576	1.10131e+06	637997	690992	702862	1.36455e+06	783291	0.57403	0.114286
AT4G25960	14	57.3865	1.73999	P-glycoprotein 2 - Chr4:13177438-13183425 FORWARD LENGTH=1273 | 201604	4.34581e+06	4.83193e+06	5.07198e+06	4.65584e+06	3.08577e+06	2.29315e+06	2.68381e+06	2.80259e+06	4.72639e+06	2.71633e+06	0.574716	0.0285714
AT1G12240	1	7.68966	1.73753	Glycosyl hydrolases family 32 protein - Chr1:4153699-4157457 FORWARD LENGTH=664 | 201604	58857.2	72127.2	52505.4	82153.6	37488.8	43297.3	28954	43145.2	66410.9	38221.3	0.575528	0.0285714
AT2G21880	1	9.91051	4.55951	RAB GTPase homolog 7A - Chr2:9324899-9326170 REVERSE LENGTH=212 | 201604	169090	135213	29669	94824.9	120004	37726.9	29788.4	59637.6	107199	61789.2	0.576396	0.485714
AT1G64200	2	77.2418	1.73068	vacuolar H+-ATPase subunit E isoform 3 - Chr1:23828537-23830002 REVERSE LENGTH=237 | 201604	1.61889e+06	2.08241e+06	1.23292e+06	1.50426e+06	1.18498e+06	909285	683673	942257	1.60962e+06	930050	0.577806	0.0285714
AT1G78300	4	33.214	1.73058	general regulatory factor 2 - Chr1:29461883-29463052 FORWARD LENGTH=259 | 201604	2.1839e+06	1.87342e+06	1.25926e+06	2.06431e+06	1.44159e+06	922298	808838	1.09224e+06	1.84522e+06	1.06624e+06	0.577839	0.0571429
AT2G17440	1	1.0483	35.0135	plant intracellular ras group-related LRR 5 - Chr2:7571331-7573406 FORWARD LENGTH=526 | 201604	1.19673e+06	3.38141e+06	1.21664e+06	1.20356e+06	810726	1.28381e+06	940257	1.00968e+06	1.74958e+06	1.01112e+06	0.577919	0.2
AT5G40890	11	51.9787	2.39496	chloride channel A - Chr5:16381645-16384999 REVERSE LENGTH=775 | 201604	1.54018e+07	1.74134e+07	1.15364e+07	1.65217e+07	1.07309e+07	8.91616e+06	6.88735e+06	8.65591e+06	1.52183e+07	8.79758e+06	0.578091	0.0285714
AT5G03760	6	14.3279	2.17124	Nucleotide-diphospho-sugar transferases superfamily protein - Chr5:985910-990087 REVERSE LENGTH=533 | 201604	899617	814511	768635	757907	638273	286394	401258	549069	810168	468748	0.578582	0.0285714
AT1G32090	2	7.03386	1.91075	early-responsive to dehydration stress protein (ERD4) - Chr1:11540244-11544041 REVERSE LENGTH=806 | 201604	195988	201904	238798	164870	107992	96075.4	143768	116297	200390	116033	0.579037	0.0285714
AT1G78970	7	15.506	2.83441	lupeol synthase 1 - Chr1:29703414-29707715 FORWARD LENGTH=757 | 201604	874393	940639	787054	866799	675164	472078	397364	466976	867221	502895	0.579893	0.0285714
AT4G22010	1	7.5469	2.05644	SKU5 similar 4 - Chr4:11663429-11666463 FORWARD LENGTH=541 | 201604	242926	169559	470113	241818	168590	123450	176941	183315	281104	163074	0.58012	0.114286
AT2G30110	1	2.63712	2.53709	ubiquitin-activating enzyme 1 - Chr2:12852632-12857369 REVERSE LENGTH=1080 | 201604	21796.7	6621.99	4501.13	12675.9	1419.75	12142.5	2312.15	10577.8	11398.9	6613.06	0.580147	0.342857
AT2G37050	6	21.9987	2.04452	Leucine-rich repeat protein kinase family protein - Chr2:15569290-15573477 FORWARD LENGTH=934 | 201604	1.72447e+06	1.61538e+06	1.36333e+06	1.51734e+06	1.07598e+06	701074	825813	1.00642e+06	1.55513e+06	902321	0.580222	0.0285714
AT4G33180	4	7.81376	1.72314	alpha/beta-Hydrolases superfamily protein - Chr4:16000282-16002055 FORWARD LENGTH=307 | 201604	2.03175e+07	1.48464e+07	3.18225e+07	1.76054e+07	8.59415e+06	1.37048e+07	1.73205e+07	9.47233e+06	2.1148e+07	1.22729e+07	0.580337	0.0571429
AT2G25060	1	2.84672	2.38318	early nodulin-like protein 14 - Chr2:10662308-10662930 FORWARD LENGTH=182 | 201604	65659.4	71275.3	79292.5	86690.8	48842.8	35690.5	49071.5	42310.2	75729.5	43978.7	0.580735	0.0285714
AT5G23860	2	120.857	3.7777	tubulin beta 8 - Chr5:8042962-8044528 FORWARD LENGTH=449 | 201604	266124	396008	142830	233552	136200	129716	178525	159548	259629	150997	0.58159	0.114286
AT2G47250	1	2.81386	2.86499	RNA helicase family protein - Chr2:19399923-19402981 REVERSE LENGTH=729 | 201604	77824.7	42542.7	61994.8	44335.3	48615.8	33815.1	18226.2	31328	56674.4	32996.3	0.582208	0.114286
AT3G62310	1	2.81386	2.86499	RNA helicase family protein - Chr2:19399923-19402981 REVERSE LENGTH=729 | 201604	77824.7	42542.7	61994.8	44335.3	48615.8	33815.1	18226.2	31328	56674.4	32996.3	0.582208	0.114286
AT2G26730	4	12.3466	1.80939	Leucine-rich repeat protein kinase family protein - Chr2:11388621-11391286 FORWARD LENGTH=658 | 201604	1.21085e+06	1.28094e+06	1.20701e+06	1.28661e+06	725115	671065	807613	707081	1.24635e+06	727718	0.583879	0.0285714
AT3G20800	1	2.84388	2.41396	Cell differentiation%2C Rcd1-like protein - Chr3:7271412-7273897 REVERSE LENGTH=316 | 201604	54735.4	35903.5	32963.3	28093.1	15149.6	27271	19834	26556.9	37923.8	22202.9	0.58546	0.0285714
AT5G12980	1	2.84388	2.41396	Cell differentiation%2C Rcd1-like protein - Chr3:7271412-7273897 REVERSE LENGTH=316 | 201604	54735.4	35903.5	32963.3	28093.1	15149.6	27271	19834	26556.9	37923.8	22202.9	0.58546	0.0285714
AT3G11930	5	13.9417	1.72756	Adenine nucleotide alpha hydrolases-like superfamily protein - Chr3:3776371-3777393 FORWARD LENGTH=226 | 201604	2.6527e+06	3.13756e+06	1.92845e+06	3.01355e+06	1.34967e+06	2.21677e+06	1.2293e+06	1.48863e+06	2.68307e+06	1.57109e+06	0.585558	0.0571429
AT2G22125	27	72.6136	1.81144	binding protein - Chr2:9406793-9414223 FORWARD LENGTH=2150 | 201604	5.58488e+06	4.5763e+06	4.96942e+06	5.87365e+06	2.97525e+06	2.60211e+06	3.13745e+06	3.59223e+06	5.25106e+06	3.07676e+06	0.585931	0.0285714
AT3G16420	16	52.2519	2.47024	PYK10-binding protein 1 - Chr3:5579560-5580674 FORWARD LENGTH=298 | 201604	2.69956e+07	2.66529e+07	2.01889e+07	2.29931e+07	2.03644e+07	1.07625e+07	1.20785e+07	1.35854e+07	2.42076e+07	1.41977e+07	0.586496	0.0571429
AT3G16430	16	52.2519	2.47024	PYK10-binding protein 1 - Chr3:5579560-5580674 FORWARD LENGTH=298 | 201604	2.69956e+07	2.66529e+07	2.01889e+07	2.29931e+07	2.03644e+07	1.07625e+07	1.20785e+07	1.35854e+07	2.42076e+07	1.41977e+07	0.586496	0.0571429
AT3G28430	1	1.68362	5.17649	CLEC16A-like protein - Chr3:10657441-10662404 REVERSE LENGTH=837 | 201604	11518.1	4219.42	4797.64	2075.36	4908.96	2297.03	2842.08	3228.55	5652.63	3319.16	0.587188	0.685714
AT4G26690	11	32.2819	1.70162	PLC-like phosphodiesterase family protein - Chr4:13456793-13459890 REVERSE LENGTH=759 | 201604	2.54344e+06	2.60877e+06	3.08345e+06	2.15415e+06	1.73028e+06	1.1677e+06	1.75645e+06	1.45142e+06	2.59745e+06	1.52646e+06	0.587677	0.0285714
AT3G18490	2	3.43844	4.85897	Eukaryotic aspartyl protease family protein - Chr3:6349090-6350592 REVERSE LENGTH=500 | 201604	453156	712320	766414	476625	268186	454748	364890	327876	602129	353925	0.58779	0.0571429
AT1G72810	1	3.00441	2.1345	Pyridoxal-5'-phosphate-dependent enzyme family protein - Chr1:27398760-27400393 REVERSE LENGTH=516 | 201604	11779.5	3925.14	7694.56	24843.6	1080.06	2895.87	15564	8822.24	12060.7	7090.53	0.587904	0.485714
AT5G08080	11	34.0851	1.70028	syntaxin of plants 132 - Chr5:2588532-2591106 FORWARD LENGTH=304 | 201604	5.70262e+06	5.45582e+06	5.81065e+06	5.38348e+06	3.33031e+06	3.15825e+06	3.78458e+06	2.87325e+06	5.58814e+06	3.2866e+06	0.588138	0.0285714
AT3G08030	2	5.07856	2.2497	DNA-directed RNA polymerase subunit beta (Protein of unknown function%2C DUF642) - Chr3:2564517-2565819 FORWARD LENGTH=323 | 201604	252482	296536	270115	220360	120353	170197	158799	162063	259873	152853	0.588184	0.0285714
AT1G50200	5	13.7103	3.09518	Alanyl-tRNA synthetase - Chr1:18591429-18598311 REVERSE LENGTH=1003 | 201604	1.56182e+06	1.06383e+06	965278	1.23195e+06	823385	666774	433620	914321	1.20572e+06	709525	0.588465	0.0285714
AT5G09870	5	89.0319	1.80202	cellulose synthase 5 - Chr5:3073356-3077974 FORWARD LENGTH=1069 | 201604	906753	627099	1.29404e+06	953502	498398	346375	761474	626273	945350	558130	0.590395	0.0571429
AT1G74690	1	4.11254	1.6916	IQ-domain 31 - Chr1:28061498-28063924 REVERSE LENGTH=587 | 201604	386749	330471	262407	363361	257788	182060	172871	181194	335747	198479	0.591155	0.0285714
AT1G27190	9	27.2293	1.68914	Leucine-rich repeat protein kinase family protein - Chr1:9446923-9448728 REVERSE LENGTH=601 | 201604	2.00477e+06	2.41918e+06	2.11236e+06	2.41774e+06	1.24732e+06	1.28149e+06	1.31686e+06	1.45529e+06	2.23852e+06	1.32524e+06	0.592018	0.0285714
AT1G69990	9	27.2293	1.68914	Leucine-rich repeat protein kinase family protein - Chr1:9446923-9448728 REVERSE LENGTH=601 | 201604	2.00477e+06	2.41918e+06	2.11236e+06	2.41774e+06	1.24732e+06	1.28149e+06	1.31686e+06	1.45529e+06	2.23852e+06	1.32524e+06	0.592018	0.0285714
AT5G43470	3	21.6871	2.19367	Disease resistance protein (CC-NBS-LRR class) family - Chr5:17463130-17466658 REVERSE LENGTH=908 | 201604	132529	188324	147847	162020	74783.1	81857.9	134081	83274.7	157680	93499.2	0.592968	0.0571429
AT5G35450	3	21.6871	2.19367	Disease resistance protein (CC-NBS-LRR class) family - Chr5:17463130-17466658 REVERSE LENGTH=908 | 201604	132529	188324	147847	162020	74783.1	81857.9	134081	83274.7	157680	93499.2	0.592968	0.0571429
AT1G10920	3	21.6871	2.19367	Disease resistance protein (CC-NBS-LRR class) family - Chr5:17463130-17466658 REVERSE LENGTH=908 | 201604	132529	188324	147847	162020	74783.1	81857.9	134081	83274.7	157680	93499.2	0.592968	0.0571429
AT3G04870	1	2.93377	2.51266	zeta-carotene desaturase - Chr3:1342842-1346189 FORWARD LENGTH=558 | 201604	108117	64558	63398.9	123117	56350.8	85636	30967.4	40286.8	89797.7	53310.3	0.593671	0.114286
AT1G76550	3	16.2705	2.71648	Phosphofructokinase family protein - Chr1:28722900-28726929 REVERSE LENGTH=617 | 201604	311570	382339	299251	335051	222464	166888	176680	223624	332053	197414	0.594526	0.0285714
AT1G21130	1	1.83982	4.86224	O-methyltransferase family protein - Chr1:7399489-7400470 REVERSE LENGTH=296 | 201604	3203.71	35279.7	4337.43	24654.9	21926.2	3663.45	6921.8	7638.85	16868.9	10037.6	0.595034	0.885714
AT1G21100	1	1.83982	4.86224	O-methyltransferase family protein - Chr1:7399489-7400470 REVERSE LENGTH=296 | 201604	3203.71	35279.7	4337.43	24654.9	21926.2	3663.45	6921.8	7638.85	16868.9	10037.6	0.595034	0.885714
AT1G54410	1	3.11373	2.92226	dehydrin family protein - Chr1:20310305-20310601 REVERSE LENGTH=98 | 201604	307164	137514	193914	250768	183299	108338	108336	129450	222340	132356	0.595286	0.0571429
AT4G37410	5	14.3874	1.67891	cytochrome P450%2C family 81%2C subfamily F%2C polypeptide 4 - Chr4:17590848-17592780 FORWARD LENGTH=501 | 201604	1.01951e+06	961710	1.09384e+06	857472	554655	557130	621404	609119	983133	585577	0.595623	0.0285714
AT4G27000	1	2.36523	3.18199	RNA-binding (RRM/RBD/RNP motifs) family protein - Chr4:13554983-13557763 REVERSE LENGTH=415 | 201604	26453.7	0	3402.72	15327.7	0	3744.1	8828.98	14351	11296	6731.02	0.595876	0.771429
AT1G75680	17	54.8118	1.67817	glycosyl hydrolase 9B7 - Chr1:28417215-28419231 REVERSE LENGTH=525 | 201604	1.96835e+07	2.31515e+07	2.32882e+07	2.19549e+07	1.46758e+07	1.00837e+07	1.4073e+07	1.36522e+07	2.20195e+07	1.31212e+07	0.595888	0.0285714
AT1G19940	17	54.8118	1.67817	glycosyl hydrolase 9B7 - Chr1:28417215-28419231 REVERSE LENGTH=525 | 201604	1.96835e+07	2.31515e+07	2.32882e+07	2.19549e+07	1.46758e+07	1.00837e+07	1.4073e+07	1.36522e+07	2.20195e+07	1.31212e+07	0.595888	0.0285714
AT5G27470	2	4.80639	3.50507	seryl-tRNA synthetase / serine-tRNA ligase - Chr5:9695087-9697154 FORWARD LENGTH=451 | 201604	112206	141487	69075.8	73354.8	76938.1	36850.6	24136	98401.6	99030.8	59081.6	0.596598	0.342857
AT5G64640	1	3.32525	3.75992	Plant invertase/pectin methylesterase inhibitor superfamily - Chr5:25836820-25839053 FORWARD LENGTH=602 | 201604	77034.1	23081	54132.5	227313	26344.4	25539.1	105128	70748.6	95390.3	56940.1	0.596917	0.885714
AT2G36830	6	23.846	2.42949	gamma tonoplast intrinsic protein - Chr2:15445490-15446336 FORWARD LENGTH=251 | 201604	1.17067e+08	1.25748e+08	8.72117e+07	9.51675e+07	8.57613e+07	6.20703e+07	4.40596e+07	6.22079e+07	1.06299e+08	6.35248e+07	0.597607	0.0285714
AT1G22620	1	2.39545	1.76108	Phosphoinositide phosphatase family protein - Chr1:7997889-8002787 REVERSE LENGTH=912 | 201604	96679	116702	94375.3	106856	46578.8	59159.8	77060.9	65169.3	103653	61992.2	0.598074	0.0285714
AT3G52140	3	8.16369	3.46854	tetratricopeptide repeat (TPR)-containing protein - Chr3:19333232-19341295 FORWARD LENGTH=1407 | 201604	193297	148434	164231	141661	104893	93095.4	79834.5	110213	161906	97008.8	0.599168	0.0285714
AT5G19770	7	75.5586	2.73454	tubulin alpha-3 - Chr5:6682761-6684474 REVERSE LENGTH=450 | 201604	4.09127e+06	4.61357e+06	2.77035e+06	3.48772e+06	2.81677e+06	2.12655e+06	1.75743e+06	2.27406e+06	3.74073e+06	2.2437e+06	0.599804	0.0571429
AT3G57530	1	5.20328	1.82434	calcium-dependent protein kinase 32 - Chr3:21296898-21299351 REVERSE LENGTH=538 | 201604	264999	270875	251355	258264	148848	142743	181119	154596	261373	156827	0.600011	0.0285714
AT5G19450	1	5.20328	1.82434	calcium-dependent protein kinase 32 - Chr3:21296898-21299351 REVERSE LENGTH=538 | 201604	264999	270875	251355	258264	148848	142743	181119	154596	261373	156827	0.600011	0.0285714
AT5G12480	1	5.20328	1.82434	calcium-dependent protein kinase 32 - Chr3:21296898-21299351 REVERSE LENGTH=538 | 201604	264999	270875	251355	258264	148848	142743	181119	154596	261373	156827	0.600011	0.0285714
AT1G18890	1	5.20328	1.82434	calcium-dependent protein kinase 32 - Chr3:21296898-21299351 REVERSE LENGTH=538 | 201604	264999	270875	251355	258264	148848	142743	181119	154596	261373	156827	0.600011	0.0285714
AT2G20190	2	5.81107	2.1442	CLIP-associated protein - Chr2:8711862-8718813 REVERSE LENGTH=1439 | 201604	123253	109053	107108	130225	79588.2	56124.7	85617.2	60563.7	117410	70473.4	0.600234	0.0285714
AT2G27680	4	11.5492	3.90496	NAD(P)-linked oxidoreductase superfamily protein - Chr2:11803981-11805965 REVERSE LENGTH=384 | 201604	1.45824e+06	1.33702e+06	763098	842568	709447	630524	752921	550174	1.10023e+06	660766	0.60057	0.0285714
AT3G51670	4	12.3057	1.67691	SEC14 cytosolic factor family protein / phosphoglyceride transfer family protein - Chr3:19168912-19170848 FORWARD LENGTH=409 | 201604	1.14594e+06	1.3658e+06	1.24484e+06	1.13388e+06	684181	838995	756824	664891	1.22261e+06	736223	0.602171	0.0285714
AT2G16950	1	2.61764	2.70328	transportin 1 - Chr2:7353939-7360637 FORWARD LENGTH=891 | 201604	79022.5	75380	60060.6	66287.8	40802.9	41639.3	27779.3	59117.6	70187.7	42334.8	0.603165	0.0285714
AT3G02760	6	15.2785	1.90828	Class II aaRS and biotin synthetases superfamily protein - Chr3:597588-600650 REVERSE LENGTH=883 | 201604	710525	633624	752426	804838	458192	361623	457074	475105	725353	437998	0.603842	0.0285714
AT3G17090	1	2.93052	1.6522	Protein phosphatase 2C family protein - Chr3:5826984-5829327 FORWARD LENGTH=384 | 201604	83113.9	60867.2	71997.8	105226	66856.3	24211.7	39362.2	63979.9	80301.2	48602.5	0.605252	0.114286
AT3G11800	5	10.4841	2.10592	Expp1 protein - Chr3:3726154-3727562 FORWARD LENGTH=246 | 201604	391682	477707	408512	547361	203498	175861	310188	415453	456315	276250	0.605392	0.114286
AT4G09000	11	77.8824	1.68498	general regulatory factor 1 - Chr4:5775387-5777157 FORWARD LENGTH=318 | 201604	6.70464e+06	6.34502e+06	4.85583e+06	7.29198e+06	4.68708e+06	3.41143e+06	3.15743e+06	4.00021e+06	6.29937e+06	3.81404e+06	0.605464	0.0285714
AT1G26480	11	77.8824	1.68498	general regulatory factor 1 - Chr4:5775387-5777157 FORWARD LENGTH=318 | 201604	6.70464e+06	6.34502e+06	4.85583e+06	7.29198e+06	4.68708e+06	3.41143e+06	3.15743e+06	4.00021e+06	6.29937e+06	3.81404e+06	0.605464	0.0285714
AT5G13000	4	21.7175	1.6514	glucan synthase-like 12 - Chr5:4110445-4121202 REVERSE LENGTH=1955 | 201604	424805	411899	498923	460065	219303	235150	326663	306261	448923	271844	0.605548	0.0285714
AT1G75840	3	11.571	1.66681	RAC-like GTP binding protein 5 - Chr1:28475964-28477377 FORWARD LENGTH=196 | 201604	859493	836542	735905	968657	548369	436407	566775	510318	850149	515467	0.606326	0.0285714
AT4G35020	3	11.571	1.66681	RAC-like GTP binding protein 5 - Chr1:28475964-28477377 FORWARD LENGTH=196 | 201604	859493	836542	735905	968657	548369	436407	566775	510318	850149	515467	0.606326	0.0285714
AT1G20090	3	11.571	1.66681	RAC-like GTP binding protein 5 - Chr1:28475964-28477377 FORWARD LENGTH=196 | 201604	859493	836542	735905	968657	548369	436407	566775	510318	850149	515467	0.606326	0.0285714
AT4G30340	2	9.61493	1.64851	diacylglycerol kinase 7 - Chr4:14838465-14840941 REVERSE LENGTH=492 | 201604	686625	613909	652003	928782	466667	415687	395886	469593	720330	436958	0.606609	0.0285714
AT5G44070	1	2.21706	4.37554	phytochelatin synthase 1 (PCS1) - Chr5:17734876-17737672 FORWARD LENGTH=485 | 201604	253363	206637	97213.7	296784	101118	104143	113981	199356	213499	129650	0.607259	0.342857
AT4G04340	5	18.953	1.64626	ERD (early-responsive to dehydration stress) family protein - Chr4:2123235-2126624 FORWARD LENGTH=772 | 201604	764864	1.051e+06	768281	888758	489832	521362	551989	546395	868227	527395	0.607439	0.0285714
AT4G22120	5	18.953	1.64626	ERD (early-responsive to dehydration stress) family protein - Chr4:2123235-2126624 FORWARD LENGTH=772 | 201604	764864	1.051e+06	768281	888758	489832	521362	551989	546395	868227	527395	0.607439	0.0285714
AT4G15430	5	18.953	1.64626	ERD (early-responsive to dehydration stress) family protein - Chr4:2123235-2126624 FORWARD LENGTH=772 | 201604	764864	1.051e+06	768281	888758	489832	521362	551989	546395	868227	527395	0.607439	0.0285714
AT3G21620	5	18.953	1.64626	ERD (early-responsive to dehydration stress) family protein - Chr4:2123235-2126624 FORWARD LENGTH=772 | 201604	764864	1.051e+06	768281	888758	489832	521362	551989	546395	868227	527395	0.607439	0.0285714
AT5G10160	1	4.17404	2.37174	Thioesterase superfamily protein - Chr5:3185819-3187159 FORWARD LENGTH=219 | 201604	67846.2	85108.1	50310.4	54886	55395.1	32530.4	31175.5	37770.6	64537.7	39217.9	0.607674	0.114286
AT3G54850	1	2.30136	8.50622	plant U-box 14 - Chr3:20321524-20323848 FORWARD LENGTH=632 | 201604	2.55437e+06	1.28301e+07	9.14998e+06	2.0263e+06	4.22149e+06	3.57939e+06	6.14789e+06	2.20634e+06	6.64018e+06	4.03878e+06	0.608233	0.885714
AT4G25770	2	3.5704	1.64347	alpha/beta-Hydrolases superfamily protein - Chr4:13117821-13119982 REVERSE LENGTH=418 | 201604	186859	207342	127859	109695	93153.4	76315.1	106242	108692	157939	96100.5	0.608467	0.0285714
AT1G07140	3	3.74539	1.91794	Pleckstrin homology (PH) domain superfamily protein - Chr1:2192360-2193688 REVERSE LENGTH=228 | 201604	72559.9	54074	48315.8	89087	13585.3	30228.4	30035.8	86855.3	66009.2	40176.2	0.608646	0.2
AT2G30060	3	3.74539	1.91794	Pleckstrin homology (PH) domain superfamily protein - Chr1:2192360-2193688 REVERSE LENGTH=228 | 201604	72559.9	54074	48315.8	89087	13585.3	30228.4	30035.8	86855.3	66009.2	40176.2	0.608646	0.2
AT3G54290	1	2.15921	1.95642	hemerythrin HHE cation-binding domain protein - Chr3:20104623-20105845 REVERSE LENGTH=350 | 201604	116808	71864	43849.5	103351	58356.4	28362.4	51420.4	66751.4	83968	51222.6	0.610026	0.2
AT1G19110	6	15.079	1.63903	inter-alpha-trypsin inhibitor heavy chain-like protein - Chr1:6602270-6605766 FORWARD LENGTH=754 | 201604	1.33378e+06	1.73841e+06	1.51358e+06	1.30574e+06	889600	804214	973059	927639	1.47288e+06	898628	0.610116	0.0285714
AT3G27300	5	14.6708	1.94628	glucose-6-phosphate dehydrogenase 5 - Chr3:10083318-10086774 REVERSE LENGTH=587 | 201604	1.16938e+06	1.00662e+06	764548	1.00677e+06	701582	599897	439968	667905	986828	602338	0.610378	0.0285714
AT5G20840	3	14.2893	1.67978	Phosphoinositide phosphatase family protein - Chr5:7061638-7068572 REVERSE LENGTH=831 | 201604	523887	425601	491259	560648	353220	309056	251726	307683	500349	305421	0.610417	0.0285714
AT1G04820	10	95.5252	2.18984	tubulin alpha-4 chain - Chr1:1356421-1358266 REVERSE LENGTH=450 | 201604	1.6334e+07	1.79623e+07	1.16051e+07	1.34902e+07	9.2168e+06	9.9871e+06	8.66088e+06	8.45476e+06	1.48479e+07	9.07989e+06	0.611527	0.0285714
AT4G14960	10	95.5252	2.18984	tubulin alpha-4 chain - Chr1:1356421-1358266 REVERSE LENGTH=450 | 201604	1.6334e+07	1.79623e+07	1.16051e+07	1.34902e+07	9.2168e+06	9.9871e+06	8.66088e+06	8.45476e+06	1.48479e+07	9.07989e+06	0.611527	0.0285714
AT4G17720	4	13.9259	2.10833	RNA-binding (RRM/RBD/RNP motifs) family protein - Chr4:9862660-9864498 REVERSE LENGTH=313 | 201604	794462	180654	536833	574717	274409	245518	393054	363763	521666	319186	0.611858	0.342857
AT5G46870	4	13.9259	2.10833	RNA-binding (RRM/RBD/RNP motifs) family protein - Chr4:9862660-9864498 REVERSE LENGTH=313 | 201604	794462	180654	536833	574717	274409	245518	393054	363763	521666	319186	0.611858	0.342857
AT1G62820	1	4.51293	3.3295	Calcium-binding EF-hand family protein - Chr1:23263822-23264268 REVERSE LENGTH=148 | 201604	184685	233063	85545.1	120917	91414.1	81478.2	102240	106803	156053	95483.9	0.61187	0.2
AT1G17260	1	29.5842	2.19722	autoinhibited H[+]-ATPase isoform 10 - Chr1:5904058-5908898 FORWARD LENGTH=947 | 201604	489989	519881	431070	742567	209793	399665	338733	388195	545877	334097	0.612037	0.0285714
AT5G65010	5	15.4258	3.30703	asparagine synthetase 2 - Chr5:25969224-25972278 FORWARD LENGTH=578 | 201604	2.06383e+06	2.4475e+06	1.06926e+06	1.81221e+06	1.26829e+06	1.16381e+06	821842	1.27343e+06	1.8482e+06	1.13184e+06	0.612403	0.2
AT5G10240	5	15.4258	3.30703	asparagine synthetase 2 - Chr5:25969224-25972278 FORWARD LENGTH=578 | 201604	2.06383e+06	2.4475e+06	1.06926e+06	1.81221e+06	1.26829e+06	1.16381e+06	821842	1.27343e+06	1.8482e+06	1.13184e+06	0.612403	0.2
AT2G41140	1	3.07221	1.74339	CDPK-related kinase 1 - Chr2:17150492-17153378 FORWARD LENGTH=576 | 201604	95686.1	95236.9	89456.1	108952	49459.2	50134.6	76634.7	62288.8	97332.9	59629.3	0.612633	0.0285714
AT3G56760	1	3.07221	1.74339	CDPK-related kinase 1 - Chr2:17150492-17153378 FORWARD LENGTH=576 | 201604	95686.1	95236.9	89456.1	108952	49459.2	50134.6	76634.7	62288.8	97332.9	59629.3	0.612633	0.0285714
AT3G50530	1	3.07221	1.74339	CDPK-related kinase 1 - Chr2:17150492-17153378 FORWARD LENGTH=576 | 201604	95686.1	95236.9	89456.1	108952	49459.2	50134.6	76634.7	62288.8	97332.9	59629.3	0.612633	0.0285714
AT3G19100	1	3.07221	1.74339	CDPK-related kinase 1 - Chr2:17150492-17153378 FORWARD LENGTH=576 | 201604	95686.1	95236.9	89456.1	108952	49459.2	50134.6	76634.7	62288.8	97332.9	59629.3	0.612633	0.0285714
AT2G46700	1	3.07221	1.74339	CDPK-related kinase 1 - Chr2:17150492-17153378 FORWARD LENGTH=576 | 201604	95686.1	95236.9	89456.1	108952	49459.2	50134.6	76634.7	62288.8	97332.9	59629.3	0.612633	0.0285714
AT1G49580	1	3.07221	1.74339	CDPK-related kinase 1 - Chr2:17150492-17153378 FORWARD LENGTH=576 | 201604	95686.1	95236.9	89456.1	108952	49459.2	50134.6	76634.7	62288.8	97332.9	59629.3	0.612633	0.0285714
AT1G29880	6	16.0607	2.42966	glycyl-tRNA synthetase / glycine-tRNA ligase - Chr1:10459662-10462781 REVERSE LENGTH=729 | 201604	610881	632020	432047	557250	421309	352017	247465	347813	558050	342151	0.613119	0.0285714
AT4G37070	5	15.8046	2.37507	Acyl transferase/acyl hydrolase/lysophospholipase superfamily protein - Chr4:17465167-17467058 REVERSE LENGTH=383 | 201604	2.59248e+06	1.41485e+06	1.46685e+06	2.00753e+06	1.29408e+06	839674	1.14492e+06	1.30852e+06	1.87043e+06	1.1468e+06	0.61312	0.0285714
AT4G37060	5	15.8046	2.37507	Acyl transferase/acyl hydrolase/lysophospholipase superfamily protein - Chr4:17465167-17467058 REVERSE LENGTH=383 | 201604	2.59248e+06	1.41485e+06	1.46685e+06	2.00753e+06	1.29408e+06	839674	1.14492e+06	1.30852e+06	1.87043e+06	1.1468e+06	0.61312	0.0285714
AT1G20110	1	1.97305	4.46695	RING/FYVE/PHD zinc finger superfamily protein - Chr1:6971554-6974578 FORWARD LENGTH=601 | 201604	43515.9	20648	21421	49395.1	184.841	13188.3	19475.2	49937.2	33745	20696.4	0.613317	0.342857
AT2G42840	1	1.94766	1.62935	protodermal factor 1 - Chr2:17826327-17827426 REVERSE LENGTH=306 | 201604	89830	97174.9	113048	130673	57899.2	61177.8	69294.9	75982.7	107681	66088.6	0.613742	0.0285714
AT3G08680	1	2.12532	1.6269	Leucine-rich repeat protein kinase family protein - Chr3:2638591-2640590 FORWARD LENGTH=640 | 201604	55129	10770.6	46764.5	95671.5	24060	11103.9	56307.2	36586	52083.9	32014.3	0.614668	0.685714
AT3G55320	14	44.8282	1.62527	P-glycoprotein 20 - Chr3:20507391-20513393 REVERSE LENGTH=1408 | 201604	3.08225e+06	3.5438e+06	3.63581e+06	3.65723e+06	1.83409e+06	1.83843e+06	2.46803e+06	2.42361e+06	3.47977e+06	2.14104e+06	0.615281	0.0285714
AT2G39480	14	44.8282	1.62527	P-glycoprotein 20 - Chr3:20507391-20513393 REVERSE LENGTH=1408 | 201604	3.08225e+06	3.5438e+06	3.63581e+06	3.65723e+06	1.83409e+06	1.83843e+06	2.46803e+06	2.42361e+06	3.47977e+06	2.14104e+06	0.615281	0.0285714
AT1G03220	6	28.0016	2.27506	Eukaryotic aspartyl protease family protein - Chr1:787143-788444 FORWARD LENGTH=433 | 201604	2.80616e+06	2.72667e+06	2.48585e+06	1.9384e+06	1.51973e+06	1.72596e+06	1.41404e+06	1.49583e+06	2.48927e+06	1.53889e+06	0.618209	0.0285714
AT4G34850	1	1.8382	21.8905	Chalcone and stilbene synthase family protein - Chr4:16608349-16609720 FORWARD LENGTH=392 | 201604	938358	3.18887e+06	1.27778e+06	861857	910314	1.34464e+06	935541	684296	1.56672e+06	968697	0.618298	0.485714
AT3G06650	2	37.4606	2.07253	ATP-citrate lyase B-1 - Chr3:2079247-2082633 REVERSE LENGTH=608 | 201604	639678	711888	425550	423218	490715	248128	295298	328331	550083	340618	0.619212	0.114286
AT4G24220	9	24.4578	1.92828	NAD(P)-binding Rossmann-fold superfamily protein - Chr4:12565219-12566474 FORWARD LENGTH=388 | 201604	2.91943e+06	2.30638e+06	2.32916e+06	2.96498e+06	1.95833e+06	1.60067e+06	1.34493e+06	1.62074e+06	2.62999e+06	1.63117e+06	0.620219	0.0285714
AT3G61140	1	2.13328	3.29981	COP9 signalosome complex subunit 1 - Chr3:22626335-22628895 FORWARD LENGTH=441 | 201604	151041	39384.9	27020.4	78295.7	49484	37090.1	34131.4	62727.8	73935.6	45858.3	0.620247	0.685714
AT3G52470	1	3.66901	2.64033	Late embryogenesis abundant (LEA) hydroxyproline-rich glycoprotein family - Chr3:19450750-19451376 FORWARD LENGTH=208 | 201604	355416	367112	451705	122673	140307	220091	298120	146931	324227	201362	0.621054	0.342857
AT1G01320	4	13.057	2.17667	Tetratricopeptide repeat (TPR)-like superfamily protein - Chr1:121582-130099 REVERSE LENGTH=1787 | 201604	392369	338353	399028	273236	168597	270777	224324	208282	350747	217995	0.621517	0.0285714
AT1G75170	1	2.23457	3.37403	Sec14p-like phosphatidylinositol transfer family protein - Chr1:28214405-28215686 FORWARD LENGTH=296 | 201604	7128.68	37174.2	33048.7	32269.6	24717.7	17187.6	21701.2	4627.23	27405.3	17058.4	0.622451	0.2
AT3G14420	2	17.258	1.60482	Aldolase-type TIM barrel family protein - Chr3:4821804-4823899 FORWARD LENGTH=367 | 201604	454575	606955	211650	376920	373249	226830	137981	290155	412525	257054	0.623123	0.2
AT4G18360	2	17.258	1.60482	Aldolase-type TIM barrel family protein - Chr3:4821804-4823899 FORWARD LENGTH=367 | 201604	454575	606955	211650	376920	373249	226830	137981	290155	412525	257054	0.623123	0.2
AT3G23750	10	32.9253	1.6044	Leucine-rich repeat protein kinase family protein - Chr3:8558332-8561263 FORWARD LENGTH=928 | 201604	1.84534e+06	2.21031e+06	1.7336e+06	2.06161e+06	1.35045e+06	1.00536e+06	1.17482e+06	1.36268e+06	1.96271e+06	1.22333e+06	0.623285	0.0285714
AT2G04780	2	6.7808	1.602	FASCICLIN-like arabinoogalactan 7 - Chr2:1677488-1678252 FORWARD LENGTH=254 | 201604	3.60448e+06	4.0134e+06	3.61443e+06	3.52553e+06	2.71089e+06	1.8593e+06	2.25807e+06	2.38388e+06	3.68946e+06	2.30304e+06	0.62422	0.0285714
AT3G60860	1	2.81913	1.60008	SEC7-like guanine nucleotide exchange family protein - Chr3:22484804-22491510 FORWARD LENGTH=1793 | 201604	82637.7	84472.9	53154.2	60507.4	35411.3	63081.7	29002.9	47977.6	70193	43868.4	0.624968	0.114286
AT2G23070	3	6.86854	3.17888	Protein kinase superfamily protein - Chr2:9824162-9826871 REVERSE LENGTH=432 | 201604	441205	321294	243204	243180	200736	140610	128872	310297	312221	195129	0.624972	0.114286
AT5G67380	3	6.86854	3.17888	Protein kinase superfamily protein - Chr2:9824162-9826871 REVERSE LENGTH=432 | 201604	441205	321294	243204	243180	200736	140610	128872	310297	312221	195129	0.624972	0.114286
AT3G50000	3	6.86854	3.17888	Protein kinase superfamily protein - Chr2:9824162-9826871 REVERSE LENGTH=432 | 201604	441205	321294	243204	243180	200736	140610	128872	310297	312221	195129	0.624972	0.114286
AT2G23080	3	6.86854	3.17888	Protein kinase superfamily protein - Chr2:9824162-9826871 REVERSE LENGTH=432 | 201604	441205	321294	243204	243180	200736	140610	128872	310297	312221	195129	0.624972	0.114286
AT5G21326	1	3.43029	1.99057	Ca2+regulated serine-threonine protein kinase family protein - Chr5:7218081-7221743 FORWARD LENGTH=439 | 201604	129475	102604	67883.3	130181	63204.8	68790.9	61590.3	75313.1	107536	67224.8	0.625138	0.114286
ATCG00330	1	3.17536	1.59922	chloroplast ribosomal protein S14 - ChrC:36938-37240 REVERSE LENGTH=100 | 201604	357597	134342	177038	390509	225622	173410	131636	131834	264872	165626	0.625304	0.2
AT2G36810	18	58.8866	2.16111	ARM repeat superfamily protein - Chr2:15425739-15439462 REVERSE LENGTH=1716 | 201604	4.3278e+06	4.05155e+06	3.25582e+06	4.2772e+06	2.93017e+06	2.47084e+06	1.93003e+06	2.62404e+06	3.9781e+06	2.48877e+06	0.625618	0.0285714
AT3G16400	10	35.8448	1.59761	nitrile specifier protein 1 - Chr3:5566516-5568330 FORWARD LENGTH=470 | 201604	6.091e+06	6.02441e+06	4.75377e+06	5.89391e+06	4.85375e+06	2.72682e+06	3.28599e+06	3.38162e+06	5.69077e+06	3.56204e+06	0.625934	0.0571429
AT3G16410	10	35.8448	1.59761	nitrile specifier protein 1 - Chr3:5566516-5568330 FORWARD LENGTH=470 | 201604	6.091e+06	6.02441e+06	4.75377e+06	5.89391e+06	4.85375e+06	2.72682e+06	3.28599e+06	3.38162e+06	5.69077e+06	3.56204e+06	0.625934	0.0571429
AT3G16390	10	35.8448	1.59761	nitrile specifier protein 1 - Chr3:5566516-5568330 FORWARD LENGTH=470 | 201604	6.091e+06	6.02441e+06	4.75377e+06	5.89391e+06	4.85375e+06	2.72682e+06	3.28599e+06	3.38162e+06	5.69077e+06	3.56204e+06	0.625934	0.0571429
AT2G33070	10	35.8448	1.59761	nitrile specifier protein 1 - Chr3:5566516-5568330 FORWARD LENGTH=470 | 201604	6.091e+06	6.02441e+06	4.75377e+06	5.89391e+06	4.85375e+06	2.72682e+06	3.28599e+06	3.38162e+06	5.69077e+06	3.56204e+06	0.625934	0.0571429
AT4G37930	5	12.4831	1.59744	serine transhydroxymethyltransferase 1 - Chr4:17831891-17834742 REVERSE LENGTH=517 | 201604	958704	1.25828e+06	675125	867557	836763	435274	527528	554000	939917	588391	0.626003	0.0571429
AT5G26780	5	12.4831	1.59744	serine transhydroxymethyltransferase 1 - Chr4:17831891-17834742 REVERSE LENGTH=517 | 201604	958704	1.25828e+06	675125	867557	836763	435274	527528	554000	939917	588391	0.626003	0.0571429
AT1G32080	4	15.9925	2.05463	membrane protein - Chr1:11537572-11539756 REVERSE LENGTH=512 | 201604	1.3687e+07	1.59985e+07	8.58912e+06	1.47984e+07	1.07839e+07	8.53802e+06	5.21297e+06	8.69399e+06	1.32682e+07	8.30721e+06	0.626097	0.114286
AT1G13320	1	4.62206	2.05829	protein phosphatase 2A subunit A3 - Chr1:4563692-4567348 REVERSE LENGTH=587 | 201604	85987.5	95984.7	56915.2	100585	59928.1	48589.4	47972.2	56148.1	84868.2	53159.4	0.626377	0.0571429
AT2G26975	1	1.75934	2.48725	Ctr copper transporter family - Chr2:11512992-11513429 FORWARD LENGTH=145 | 201604	29437.3	179509	43744.2	87592.2	55775.7	34513.8	18120.5	104842	85070.6	53313	0.626692	0.685714
AT2G41100	1	2.70196	2.84889	Calcium-binding EF hand family protein - Chr2:17138131-17139406 FORWARD LENGTH=324 | 201604	104344	170763	31299.2	78388.2	66079.9	34723.8	59362.7	81016.5	96198.7	60295.7	0.626783	0.485714
AT1G26830	1	3.29309	1.59478	cullin 3 - Chr1:9296063-9298374 FORWARD LENGTH=732 | 201604	298433	220000	217751	270620	164487	161648	126294	178885	251701	157828	0.627048	0.0285714
AT1G73190	3	9.92606	2.29505	Aquaporin-like superfamily protein - Chr1:27522155-27523171 FORWARD LENGTH=268 | 201604	3.40776e+06	3.27619e+06	1.83832e+06	3.13953e+06	2.26384e+06	1.77999e+06	1.37019e+06	1.91446e+06	2.91545e+06	1.83212e+06	0.628417	0.114286
AT1G17810	3	9.92606	2.29505	Aquaporin-like superfamily protein - Chr1:27522155-27523171 FORWARD LENGTH=268 | 201604	3.40776e+06	3.27619e+06	1.83832e+06	3.13953e+06	2.26384e+06	1.77999e+06	1.37019e+06	1.91446e+06	2.91545e+06	1.83212e+06	0.628417	0.114286
AT1G23310	1	2.42901	1.69137	glutamate:glyoxylate aminotransferase - Chr1:8268720-8271329 REVERSE LENGTH=481 | 201604	69180.5	131018	29992.6	137330	73612.1	59731.1	25570.3	72151	91880.2	57766.1	0.628711	0.485714
AT1G70580	1	2.42901	1.69137	glutamate:glyoxylate aminotransferase - Chr1:8268720-8271329 REVERSE LENGTH=481 | 201604	69180.5	131018	29992.6	137330	73612.1	59731.1	25570.3	72151	91880.2	57766.1	0.628711	0.485714
AT1G27480	2	6.26799	1.59038	alpha/beta-Hydrolases superfamily protein - Chr1:9544607-9546168 FORWARD LENGTH=432 | 201604	441341	645813	286671	312541	309379	255669	260485	234823	421591	265089	0.628782	0.0571429
AT1G78870	1	2.37991	1.58842	ubiquitin-conjugating enzyme 35 - Chr1:29650589-29652203 FORWARD LENGTH=153 | 201604	215588	178213	156199	91682.2	110596	155481	46630.7	91267.7	160420	100994	0.629557	0.114286
AT1G16890	1	2.37991	1.58842	ubiquitin-conjugating enzyme 35 - Chr1:29650589-29652203 FORWARD LENGTH=153 | 201604	215588	178213	156199	91682.2	110596	155481	46630.7	91267.7	160420	100994	0.629557	0.114286
AT2G27860	1	2.72952	1.58723	UDP-D-apiose/UDP-D-xylose synthase 1 - Chr2:11864684-11866843 REVERSE LENGTH=389 | 201604	45813.6	89137	90318.3	51119.6	60700.7	36988.5	17184.4	59259	69097.1	43533.1	0.630029	0.342857
AT4G18060	3	6.93899	2.14082	SH3 domain-containing protein - Chr4:10027668-10029662 REVERSE LENGTH=351 | 201604	380737	251863	228727	295000	270812	136912	150497	170645	289082	182217	0.630329	0.114286
AT2G20120	2	15.7462	2.84404	CONTINUOUS VASCULAR RING protein (DUF502) - Chr2:8687568-8689321 REVERSE LENGTH=268 | 201604	2.61821e+06	3.26863e+06	3.94816e+06	2.41443e+06	1.64859e+06	2.13048e+06	2.38427e+06	1.56538e+06	3.06236e+06	1.93218e+06	0.630945	0.0285714
AT2G37220	1	1.97144	3.96371	RNA-binding (RRM/RBD/RNP motifs) family protein - Chr2:15634980-15636331 REVERSE LENGTH=289 | 201604	90906.7	58802.4	48368.9	99621	33769.5	18941.9	37044.4	98079.3	74424.7	46958.8	0.630957	0.2
AT3G43220	1	8.15713	1.5813	Phosphoinositide phosphatase family protein - Chr3:15197123-15202653 REVERSE LENGTH=813 | 201604	100783	87108.9	97536	86983.7	62422	52728.8	65425.8	54932.2	93102.8	58877.2	0.632389	0.0285714
AT3G14205	1	8.15713	1.5813	Phosphoinositide phosphatase family protein - Chr3:15197123-15202653 REVERSE LENGTH=813 | 201604	100783	87108.9	97536	86983.7	62422	52728.8	65425.8	54932.2	93102.8	58877.2	0.632389	0.0285714
AT4G15610	1	2.23424	1.7585	Uncharacterized protein family (UPF0497) - Chr4:8909162-8910641 FORWARD LENGTH=193 | 201604	137213	387016	141254	161498	111808	199663	90708	120806	206746	130746	0.632401	0.2
AT3G02260	1	5.85082	1.6393	auxin transport protein (BIG) - Chr3:431152-448489 REVERSE LENGTH=5098 | 201604	55574.8	43706.1	53721.8	57771.9	45123.8	24838.4	19715.2	43641.5	52693.6	33329.7	0.632519	0.0571429
AT1G22280	2	8.93235	1.8301	phytochrome-associated protein phosphatase type 2C - Chr1:7874236-7875496 FORWARD LENGTH=281 | 201604	260699	166626	188444	233469	94006.8	116490	176626	151380	212310	134626	0.634101	0.0571429
AT1G02500	4	33.1229	3.34281	S-adenosylmethionine synthetase 1 - Chr1:519037-520218 FORWARD LENGTH=393 | 201604	402530	530408	233643	386585	339700	224324	138073	282836	388291	246233	0.634146	0.114286
AT4G01850	4	33.1229	3.34281	S-adenosylmethionine synthetase 1 - Chr1:519037-520218 FORWARD LENGTH=393 | 201604	402530	530408	233643	386585	339700	224324	138073	282836	388291	246233	0.634146	0.114286
AT1G09070	4	12.3597	1.98576	soybean gene regulated by cold-2 - Chr1:2927767-2928741 FORWARD LENGTH=324 | 201604	1.51487e+06	1.30605e+06	1.22534e+06	1.19086e+06	771534	992736	789248	769028	1.30928e+06	830636	0.634421	0.0285714
AT4G31140	4	10.5595	1.59581	O-Glycosyl hydrolases family 17 protein - Chr4:15141581-15143188 FORWARD LENGTH=484 | 201604	1.69065e+06	2.17601e+06	1.62502e+06	1.90855e+06	1.06412e+06	1.1663e+06	1.14393e+06	1.33338e+06	1.85006e+06	1.17693e+06	0.63616	0.0285714
AT3G12580	2	89.1328	7.27624	heat shock protein 70 - Chr3:3991487-3993689 REVERSE LENGTH=650 | 201604	209440	171302	50595.1	82969.2	116562	71140.4	20056.2	119473	128577	81807.8	0.636258	0.485714
AT3G11530	3	10.9536	1.57052	Vacuolar protein sorting 55 (VPS55) family protein - Chr3:3628801-3629885 REVERSE LENGTH=113 | 201604	2.2806e+06	2.8264e+06	2.75277e+06	2.54666e+06	1.75784e+06	1.74255e+06	1.76589e+06	1.35983e+06	2.60161e+06	1.65653e+06	0.636732	0.0285714
AT1G71695	3	8.4107	1.85025	Peroxidase superfamily protein - Chr1:26964359-26966557 FORWARD LENGTH=358 | 201604	307120	353978	241640	249514	234523	172896	159252	167565	288063	183559	0.637218	0.0285714
AT4G16990	1	2.34656	1.56855	disease resistance protein (TIR-NBS class) - Chr4:9561113-9565225 FORWARD LENGTH=638 | 201604	113585	113154	169889	220798	68114.1	106817	71736.7	146962	154357	98407.5	0.637533	0.114286
AT3G23280	2	6.87712	2.09184	hypothetical protein - Chr3:8321588-8324109 FORWARD LENGTH=462 | 201604	257724	279546	247185	276532	170622	143727	192475	170414	265247	169310	0.63831	0.0285714
AT3G03520	7	21.1843	1.57846	non-specific phospholipase C3 - Chr3:837972-840511 REVERSE LENGTH=523 | 201604	4.05106e+06	4.65647e+06	5.65668e+06	4.06122e+06	3.53406e+06	2.81086e+06	2.61391e+06	2.812e+06	4.60636e+06	2.94271e+06	0.638836	0.0285714
AT1G55020	3	8.60618	2.38488	lipoxygenase 1 - Chr1:20525798-20530143 FORWARD LENGTH=859 | 201604	235207	304657	173410	128604	136215	181003	69978.3	150843	210469	134510	0.639095	0.342857
AT1G47550	3	8.68584	1.56347	exocyst complex component sec3A - Chr1:17457171-17463896 FORWARD LENGTH=887 | 201604	288393	251880	212487	298891	226769	119093	168582	158194	262913	168159	0.639601	0.0571429
AT1G47560	3	8.68584	1.56347	exocyst complex component sec3A - Chr1:17457171-17463896 FORWARD LENGTH=887 | 201604	288393	251880	212487	298891	226769	119093	168582	158194	262913	168159	0.639601	0.0571429
AT4G17615	1	2.29951	2.09135	calcineurin B-like protein 1 - Chr4:9817142-9818995 FORWARD LENGTH=213 | 201604	124278	134730	151588	92213.9	48867.6	72289.6	114731	85778.4	125702	80416.7	0.639739	0.0571429
AT5G47100	1	2.29951	2.09135	calcineurin B-like protein 1 - Chr4:9817142-9818995 FORWARD LENGTH=213 | 201604	124278	134730	151588	92213.9	48867.6	72289.6	114731	85778.4	125702	80416.7	0.639739	0.0571429
AT2G37280	1	6.39374	1.56275	pleiotropic drug resistance 5 - Chr2:15650400-15656417 FORWARD LENGTH=1413 | 201604	29519	61872	59649.5	14413.6	16015.4	44907.4	17232.5	27718.6	41363.5	26468.5	0.639899	0.485714
AT3G53480	1	6.39374	1.56275	pleiotropic drug resistance 5 - Chr2:15650400-15656417 FORWARD LENGTH=1413 | 201604	29519	61872	59649.5	14413.6	16015.4	44907.4	17232.5	27718.6	41363.5	26468.5	0.639899	0.485714
AT1G64330	20	55.3808	1.83759	myosin heavy chain-like protein - Chr1:23872172-23873970 FORWARD LENGTH=555 | 201604	9.39704e+06	9.05178e+06	8.00915e+06	9.29041e+06	7.45232e+06	5.1352e+06	4.48382e+06	5.80893e+06	8.9371e+06	5.72007e+06	0.640036	0.0285714
AT3G09940	1	1.85063	1.88136	monodehydroascorbate reductase - Chr3:3056501-3059103 REVERSE LENGTH=441 | 201604	71205.5	76554.9	16464	43982.7	37977.4	15099	26067	54260	52051.8	33350.8	0.640724	0.342857
AT4G38380	1	7.05923	3.61655	MATE efflux family protein - Chr4:17971855-17974787 REVERSE LENGTH=560 | 201604	61434.8	43591.3	41889	59751.3	36733.8	28454.8	16750.9	50482.6	51666.6	33105.5	0.640753	0.114286
AT3G07020	6	17.2375	1.84444	UDP-Glycosyltransferase superfamily protein - Chr3:2218120-2221590 REVERSE LENGTH=637 | 201604	1.43744e+06	1.58463e+06	1.45096e+06	1.58043e+06	1.04649e+06	841527	902309	1.08971e+06	1.51337e+06	970010	0.640962	0.0285714
AT1G11260	2	6.62725	1.94625	sugar transporter 1 - Chr1:3777460-3780133 FORWARD LENGTH=522 | 201604	442253	441757	533383	440571	239702	259739	500861	190804	464491	297777	0.641082	0.2
AT5G43830	3	8.56964	2.41959	aluminum induced protein with YGL and LRDR motifs - Chr5:17622593-17624239 REVERSE LENGTH=251 | 201604	349379	443848	252896	329064	238801	285672	160514	197077	343797	220516	0.641415	0.0571429
AT3G22850	3	8.56964	2.41959	aluminum induced protein with YGL and LRDR motifs - Chr5:17622593-17624239 REVERSE LENGTH=251 | 201604	349379	443848	252896	329064	238801	285672	160514	197077	343797	220516	0.641415	0.0571429
AT3G26400	1	1.93038	1.55791	eukaryotic translation initiation factor 4B1 - Chr3:9666616-9669081 FORWARD LENGTH=532 | 201604	84187.5	12920.3	84382.6	87586.9	23865.8	45208	69843.8	33799.6	67269.3	43179.3	0.641887	0.342857
AT4G13930	17	59.0505	1.64188	serine hydroxymethyltransferase 4 - Chr4:8048013-8050021 REVERSE LENGTH=471 | 201604	2.03046e+07	1.80663e+07	1.67666e+07	2.08838e+07	1.48827e+07	1.15743e+07	1.1606e+07	1.08051e+07	1.90053e+07	1.2217e+07	0.642821	0.0285714
AT4G13890	17	59.0505	1.64188	serine hydroxymethyltransferase 4 - Chr4:8048013-8050021 REVERSE LENGTH=471 | 201604	2.03046e+07	1.80663e+07	1.67666e+07	2.08838e+07	1.48827e+07	1.15743e+07	1.1606e+07	1.08051e+07	1.90053e+07	1.2217e+07	0.642821	0.0285714
AT5G17020	2	4.56214	3.14675	exportin 1A - Chr5:5594904-5602467 FORWARD LENGTH=1075 | 201604	80670.3	78850.1	51876.2	76403.9	38846.2	70702.8	14803.8	61003.4	71950.1	46339.1	0.644044	0.114286
AT3G03110	2	4.56214	3.14675	exportin 1A - Chr5:5594904-5602467 FORWARD LENGTH=1075 | 201604	80670.3	78850.1	51876.2	76403.9	38846.2	70702.8	14803.8	61003.4	71950.1	46339.1	0.644044	0.114286
AT2G34460	12	41.1665	1.62457	NAD(P)-binding Rossmann-fold superfamily protein - Chr2:14529635-14530732 FORWARD LENGTH=280 | 201604	4.16504e+06	6.55797e+06	5.13802e+06	5.16851e+06	3.51065e+06	2.90299e+06	2.98675e+06	4.15504e+06	5.25738e+06	3.38886e+06	0.64459	0.0285714
AT1G53840	25	79.4625	2.74817	pectin methylesterase 1 - Chr1:20101533-20103458 FORWARD LENGTH=586 | 201604	3.26626e+07	4.26565e+07	5.35659e+07	3.87285e+07	2.60686e+07	2.37131e+07	3.047e+07	2.77994e+07	4.19034e+07	2.70128e+07	0.644644	0.0285714
AT2G25430	3	8.34859	2.40119	epsin N-terminal homology (ENTH) domain-containing protein / clathrin assembly protein-like protein - Chr2:10822716-10824677 FORWARD LENGTH=653 | 201604	264247	253730	164917	285656	153304	160293	129211	181805	242137	156153	0.644896	0.0571429
AT4G32285	3	8.34859	2.40119	epsin N-terminal homology (ENTH) domain-containing protein / clathrin assembly protein-like protein - Chr2:10822716-10824677 FORWARD LENGTH=653 | 201604	264247	253730	164917	285656	153304	160293	129211	181805	242137	156153	0.644896	0.0571429
AT1G15880	1	3.47817	2.10563	golgi snare 11 - Chr1:5458718-5460089 REVERSE LENGTH=223 | 201604	114066	131887	92850.9	87366.1	55954.4	51782.7	96861	70248.1	106543	68711.5	0.644921	0.114286
AT4G28470	1	18.7437	1.77137	26S proteasome regulatory subunit S2 1B - Chr4:14067082-14072357 REVERSE LENGTH=891 | 201604	162987	86046.7	116052	91731.7	77427.3	105140	45755.9	66440	114204	73690.7	0.645253	0.114286
AT2G18193	3	9.22058	1.90119	P-loop containing nucleoside triphosphate hydrolases superfamily protein - Chr2:7917621-7919184 REVERSE LENGTH=495 | 201604	313004	259584	304210	276053	145836	214880	203798	180768	288213	186320	0.646468	0.0285714
AT2G18190	3	9.22058	1.90119	P-loop containing nucleoside triphosphate hydrolases superfamily protein - Chr2:7917621-7919184 REVERSE LENGTH=495 | 201604	313004	259584	304210	276053	145836	214880	203798	180768	288213	186320	0.646468	0.0285714
AT3G16460	23	80.3373	2.15581	Mannose-binding lectin superfamily protein - Chr3:5593029-5595522 FORWARD LENGTH=705 | 201604	3.32095e+07	2.87379e+07	2.32072e+07	2.7885e+07	2.14942e+07	1.32664e+07	1.9802e+07	1.85338e+07	2.82599e+07	1.82741e+07	0.646644	0.0285714
AT5G12370	5	13.6559	1.93719	exocyst complex component sec10 - Chr5:4003002-4008445 REVERSE LENGTH=825 | 201604	482787	533275	401044	594759	301902	301524	357144	340866	502966	325359	0.646879	0.0285714
AT2G39010	3	8.01288	1.54414	plasma membrane intrinsic protein 2E - Chr2:16291564-16293746 FORWARD LENGTH=289 | 201604	1.05094e+07	1.28461e+07	1.1368e+07	1.1289e+07	9.95161e+06	8.89458e+06	4.60584e+06	6.34614e+06	1.15031e+07	7.44954e+06	0.647611	0.0285714
AT1G75220	4	27.9172	2.14637	Major facilitator superfamily protein - Chr1:28229412-28232606 REVERSE LENGTH=487 | 201604	2.76938e+06	2.6463e+06	1.82791e+06	1.87479e+06	1.71067e+06	1.59572e+06	1.31827e+06	1.28992e+06	2.27959e+06	1.47865e+06	0.648645	0.0285714
AT5G13630	23	65.0434	2.16641	magnesium-chelatase subunit chlH%2C chloroplast%2C putative / Mg-protoporphyrin IX chelatase%2C putative (CHLH) - Chr5:4387567-4392082 REVERSE LENGTH=1381 | 201604	8.48348e+06	5.09188e+06	6.02054e+06	7.41467e+06	4.95506e+06	4.26029e+06	3.81178e+06	4.52162e+06	6.75264e+06	4.38719e+06	0.649699	0.0285714
AT1G09340	6	14.3359	1.53813	chloroplast RNA binding protein - Chr1:3015473-3018035 FORWARD LENGTH=378 | 201604	1.66442e+06	2.42371e+06	1.49544e+06	1.28914e+06	1.49422e+06	1.09026e+06	830433	1.05332e+06	1.71818e+06	1.11706e+06	0.650141	0.0571429
AT2G42600	5	36.7544	1.75631	phosphoenolpyruvate carboxylase 2 - Chr2:17734541-17738679 REVERSE LENGTH=963 | 201604	860053	1.17255e+06	650524	920545	702721	545208	480559	615640	900918	586032	0.650483	0.0571429
AT1G78490	4	9.90161	1.53284	cytochrome P450%2C family 708%2C subfamily A%2C polypeptide 3 - Chr1:29528349-29530391 FORWARD LENGTH=479 | 201604	727554	663591	1.23131e+06	658672	458937	467127	746794	467694	820282	535138	0.652383	0.2
AT4G26300	2	3.48699	1.53584	Arginyl-tRNA synthetase%2C class Ic - Chr4:13308400-13313109 REVERSE LENGTH=642 | 201604	79664.9	65908.7	29501.1	51875	37031.9	42157.2	26651.6	42231.6	56737.4	37018.1	0.652445	0.2
AT1G66530	2	3.48699	1.53584	Arginyl-tRNA synthetase%2C class Ic - Chr4:13308400-13313109 REVERSE LENGTH=642 | 201604	79664.9	65908.7	29501.1	51875	37031.9	42157.2	26651.6	42231.6	56737.4	37018.1	0.652445	0.2
AT1G31440	4	13.4643	1.5325	SH3 domain-containing protein - Chr1:11256150-11258479 REVERSE LENGTH=439 | 201604	1.22554e+06	1.12674e+06	1.03479e+06	1.20986e+06	915759	664785	701664	717425	1.14923e+06	749908	0.652529	0.0285714
AT2G25730	6	15.3137	1.67202	zinc finger FYVE domain protein - Chr2:10956751-10972729 REVERSE LENGTH=2464 | 201604	624275	508523	507505	759296	420187	361196	334610	451854	599899	391962	0.653379	0.0285714
AT3G54050	2	8.806	1.52759	high cyclic electron flow 1 - Chr3:20016951-20018527 FORWARD LENGTH=417 | 201604	161145	317710	209295	182718	161650	183919	107239	117286	217717	142523	0.654626	0.2
AT2G45770	3	10.4756	3.07906	signal recognition particle receptor protein%2C chloroplast (FTSY) - Chr2:18851248-18853402 FORWARD LENGTH=366 | 201604	229083	159544	144275	180954	123866	85659	103311	154549	178464	116846	0.654733	0.0571429
AT2G41475	1	2.56916	2.01013	Embryo-specific protein 3%2C (ATS3) - Chr2:17295259-17296329 REVERSE LENGTH=179 | 201604	150933	173841	97914.7	176192	100596	87703.3	105962	97919.7	149720	98045.3	0.654857	0.2
AT1G24020	3	10.4779	1.72703	MLP-like protein 423 - Chr1:8500653-8501458 REVERSE LENGTH=155 | 201604	668680	598452	468984	568516	652398	262883	235863	358342	576158	377372	0.65498	0.2
AT1G78380	3	8.74218	3.59179	glutathione S-transferase TAU 19 - Chr1:29486659-29487819 REVERSE LENGTH=219 | 201604	563122	590961	533042	454037	283137	450492	369108	299872	535290	350652	0.65507	0.0285714
AT1G17170	3	8.74218	3.59179	glutathione S-transferase TAU 19 - Chr1:29486659-29487819 REVERSE LENGTH=219 | 201604	563122	590961	533042	454037	283137	450492	369108	299872	535290	350652	0.65507	0.0285714
AT5G66200	1	1.63288	1.96399	armadillo repeat only 2 - Chr5:26453648-26455603 REVERSE LENGTH=651 | 201604	46545.6	51937.6	43812.2	59325.7	32804.1	29531.3	40151.2	29847.8	50405.3	33083.6	0.656352	0.0285714
AT2G20230	5	22.6004	2.45916	Tetraspanin family protein - Chr2:8725762-8727388 FORWARD LENGTH=270 | 201604	1.49496e+07	1.57515e+07	9.9076e+06	1.27288e+07	1.12996e+07	8.61414e+06	6.52359e+06	8.59968e+06	1.33344e+07	8.75925e+06	0.656893	0.0571429
AT5G64740	11	114.553	1.52197	cellulose synthase 6 - Chr5:25881555-25886333 FORWARD LENGTH=1084 | 201604	4.49223e+06	4.63152e+06	4.8747e+06	5.19501e+06	2.90096e+06	2.37331e+06	3.44226e+06	3.89441e+06	4.79836e+06	3.15274e+06	0.657044	0.0285714
AT1G35160	3	47.6185	1.69378	GF14 protein phi chain - Chr1:12867264-12868514 FORWARD LENGTH=267 | 201604	785061	789709	510754	758098	655614	395424	399803	418084	710905	467231	0.657234	0.0571429
AT5G16120	1	2.8799	1.66772	alpha/beta-Hydrolases superfamily protein - Chr5:5265820-5267775 FORWARD LENGTH=369 | 201604	168955	59510	167307	184727	52768	160115	80171.1	88611.7	145125	95416.5	0.657479	0.2
AT1G63770	1	2.83628	3.62148	Peptidase M1 family protein - Chr1:23658165-23664243 REVERSE LENGTH=945 | 201604	126954	70196.3	93641.3	125265	60058.8	54591.7	70726.1	88500.7	104014	68469.3	0.65827	0.114286
AT5G48070	1	2.19023	Infinity	xyloglucan endotransglucosylase/hydrolase 20 - Chr5:19482158-19483231 FORWARD LENGTH=282 | 201604	82447.7	85223.4	122728	78803.1	5688.65	66981	81253.5	89522.9	92300.5	60861.5	0.659384	0.342857
AT4G30290	1	2.19023	Infinity	xyloglucan endotransglucosylase/hydrolase 20 - Chr5:19482158-19483231 FORWARD LENGTH=282 | 201604	82447.7	85223.4	122728	78803.1	5688.65	66981	81253.5	89522.9	92300.5	60861.5	0.659384	0.342857
AT4G30280	1	2.19023	Infinity	xyloglucan endotransglucosylase/hydrolase 20 - Chr5:19482158-19483231 FORWARD LENGTH=282 | 201604	82447.7	85223.4	122728	78803.1	5688.65	66981	81253.5	89522.9	92300.5	60861.5	0.659384	0.342857
AT4G30270	1	2.19023	Infinity	xyloglucan endotransglucosylase/hydrolase 20 - Chr5:19482158-19483231 FORWARD LENGTH=282 | 201604	82447.7	85223.4	122728	78803.1	5688.65	66981	81253.5	89522.9	92300.5	60861.5	0.659384	0.342857
AT2G18800	1	2.19023	Infinity	xyloglucan endotransglucosylase/hydrolase 20 - Chr5:19482158-19483231 FORWARD LENGTH=282 | 201604	82447.7	85223.4	122728	78803.1	5688.65	66981	81253.5	89522.9	92300.5	60861.5	0.659384	0.342857
AT1G65310	1	2.19023	Infinity	xyloglucan endotransglucosylase/hydrolase 20 - Chr5:19482158-19483231 FORWARD LENGTH=282 | 201604	82447.7	85223.4	122728	78803.1	5688.65	66981	81253.5	89522.9	92300.5	60861.5	0.659384	0.342857
AT3G61650	1	2.33231	2.03711	gamma-tubulin - Chr3:22812601-22815011 REVERSE LENGTH=474 | 201604	74681	61188.9	51264.6	61607.8	34268.3	41291.7	31640	57071	62185.6	41067.8	0.660407	0.0571429
AT5G05620	1	2.33231	2.03711	gamma-tubulin - Chr3:22812601-22815011 REVERSE LENGTH=474 | 201604	74681	61188.9	51264.6	61607.8	34268.3	41291.7	31640	57071	62185.6	41067.8	0.660407	0.0571429
AT2G36910	3	18.4267	1.9813	ATP binding cassette subfamily B1 - Chr2:15502162-15507050 FORWARD LENGTH=1286 | 201604	641647	726456	572096	774098	356991	294166	560334	585993	678574	449371	0.662228	0.0571429
AT3G20050	12	32.5921	1.87893	T-complex protein 1 alpha subunit - Chr3:6998544-7002266 REVERSE LENGTH=545 | 201604	5.49226e+06	4.29954e+06	3.26728e+06	5.15028e+06	2.50158e+06	3.01985e+06	3.12699e+06	3.42039e+06	4.55234e+06	3.0172e+06	0.66278	0.0571429
AT3G51310	6	14.106	3.07971	VPS35 homolog C - Chr3:19044634-19049321 REVERSE LENGTH=790 | 201604	6.12887e+06	1.82509e+07	2.13706e+07	4.04398e+06	5.25239e+06	4.84345e+06	2.02665e+07	2.64077e+06	1.24486e+07	8.25078e+06	0.662789	0.485714
AT1G48900	4	9.86443	2.17873	Signal recognition particle%2C SRP54 subunit protein - Chr1:18084972-18087743 REVERSE LENGTH=495 | 201604	763550	565112	432129	552086	445027	366189	383641	340325	578219	383795	0.663754	0.0571429
AT5G49500	4	9.86443	2.17873	Signal recognition particle%2C SRP54 subunit protein - Chr1:18084972-18087743 REVERSE LENGTH=495 | 201604	763550	565112	432129	552086	445027	366189	383641	340325	578219	383795	0.663754	0.0571429
AT3G25530	1	3.44691	1.50449	glyoxylate reductase 1 - Chr3:9271949-9273514 REVERSE LENGTH=289 | 201604	327447	298694	285875	216746	183491	195366	180089	191316	282190	187565	0.664676	0.0285714
AT2G26780	3	8.25879	1.50437	ARM repeat superfamily protein - Chr2:11410125-11423598 FORWARD LENGTH=1826 | 201604	241779	279524	237970	258138	87730.2	250090	139457	199029	254353	169077	0.664732	0.114286
AT1G05010	1	15.3973	1.50409	ethylene-forming enzyme - Chr1:1431419-1432695 REVERSE LENGTH=323 | 201604	90345.1	166399	93361.2	142168	66517.4	97464.8	26899.5	136407	123068	81822.2	0.664853	0.342857
AT4G13270	1	2.27959	2.73659	Late embryogenesis abundant (LEA) hydroxyproline-rich glycoprotein family - Chr4:7731280-7732902 FORWARD LENGTH=215 | 201604	72103.4	74531.2	67741.8	68262.8	66059.7	25614.9	48774	47550.1	70659.8	46999.7	0.665154	0.0285714
AT3G19770	1	2.57013	2.55312	Vacuolar sorting protein 9 (VPS9) domain-containing protein - Chr3:6866916-6869114 FORWARD LENGTH=520 | 201604	292247	117627	205037	205435	83836.9	110515	170575	180798	205086	136431	0.665238	0.114286
AT3G54860	5	18.5341	1.91472	Sec1/munc18-like (SM) proteins superfamily - Chr3:20324286-20329841 REVERSE LENGTH=592 | 201604	1.77846e+06	1.41912e+06	1.17384e+06	1.48898e+06	1.20642e+06	1.02967e+06	743218	930500	1.4651e+06	977452	0.667159	0.0571429
AT3G07570	4	12.9719	1.83666	Cytochrome b561/ferric reductase transmembrane with DOMON related domain-containing protein - Chr3:2418205-2420206 REVERSE LENGTH=369 | 201604	2.63964e+06	3.89382e+06	3.6983e+06	3.0578e+06	2.04832e+06	2.38999e+06	2.46536e+06	1.96347e+06	3.32239e+06	2.21678e+06	0.667226	0.0285714
AT4G30190	20	341.369	1.61415	H[+]-ATPase 2 - Chr4:14770820-14775920 REVERSE LENGTH=948 | 201604	6.25666e+07	5.62783e+07	6.68761e+07	6.03168e+07	3.60709e+07	3.76848e+07	5.37377e+07	3.67032e+07	6.15094e+07	4.10492e+07	0.667364	0.0285714
AT4G11730	20	341.369	1.61415	H[+]-ATPase 2 - Chr4:14770820-14775920 REVERSE LENGTH=948 | 201604	6.25666e+07	5.62783e+07	6.68761e+07	6.03168e+07	3.60709e+07	3.76848e+07	5.37377e+07	3.67032e+07	6.15094e+07	4.10492e+07	0.667364	0.0285714
AT3G16640	9	22.7999	1.51156	translationally controlled tumor protein - Chr3:5669709-5670729 REVERSE LENGTH=168 | 201604	3.48307e+06	3.34497e+06	2.20822e+06	3.02515e+06	2.46295e+06	1.85765e+06	1.76904e+06	1.96099e+06	3.01535e+06	2.01266e+06	0.66747	0.0571429
AT4G34460	3	8.08774	1.88623	GTP binding protein beta 1 - Chr4:16477393-16479266 REVERSE LENGTH=377 | 201604	422417	433458	414184	469720	282021	249272	318694	311519	434945	290376	0.667616	0.0285714
AT2G19580	1	2.18356	6.11968	tetraspanin2 - Chr2:8472393-8475021 REVERSE LENGTH=270 | 201604	760410	1.50826e+06	797813	640017	395253	863866	569137	651919	926624	620044	0.669143	0.342857
AT2G36100	1	2.78429	1.49434	Uncharacterized protein family (UPF0497) - Chr2:15159744-15160669 REVERSE LENGTH=206 | 201604	411103	277602	218441	302686	255917	166639	181631	205423	302458	202403	0.669193	0.0571429
AT5G53480	6	19.6582	1.49405	ARM repeat superfamily protein - Chr5:21714016-21716709 FORWARD LENGTH=870 | 201604	3.59631e+06	5.60096e+06	3.22805e+06	3.75442e+06	2.75549e+06	2.80456e+06	2.89933e+06	2.37009e+06	4.04493e+06	2.70737e+06	0.669323	0.0285714
AT4G32330	6	19.6582	1.49405	ARM repeat superfamily protein - Chr5:21714016-21716709 FORWARD LENGTH=870 | 201604	3.59631e+06	5.60096e+06	3.22805e+06	3.75442e+06	2.75549e+06	2.80456e+06	2.89933e+06	2.37009e+06	4.04493e+06	2.70737e+06	0.669323	0.0285714
AT1G76860	6	19.6582	1.49405	ARM repeat superfamily protein - Chr5:21714016-21716709 FORWARD LENGTH=870 | 201604	3.59631e+06	5.60096e+06	3.22805e+06	3.75442e+06	2.75549e+06	2.80456e+06	2.89933e+06	2.37009e+06	4.04493e+06	2.70737e+06	0.669323	0.0285714
AT5G07030	1	2.07589	1.49347	Eukaryotic aspartyl protease family protein - Chr5:2183600-2185717 REVERSE LENGTH=455 | 201604	28064.6	23635.8	30692.2	39542.2	9857.67	13799.6	24656	33331.8	30483.7	20411.3	0.66958	0.342857
AT1G63000	1	8.25643	1.49233	nucleotide-rhamnose synthase/epimerase-reductase - Chr1:23342510-23343859 FORWARD LENGTH=301 | 201604	828950	1.17204e+06	676585	788842	506309	498755	585934	731832	866605	580707	0.670094	0.0571429
AT2G34690	1	2.33368	6.14851	Glycolipid transfer protein (GLTP) family protein - Chr2:14630425-14631779 FORWARD LENGTH=206 | 201604	5.08144e+06	1.26856e+07	4.81403e+06	4.63139e+06	4.31203e+06	5.84855e+06	4.52321e+06	3.57698e+06	6.80312e+06	4.56519e+06	0.671044	0.2
AT4G39150	7	24.2211	1.63782	DNAJ heat shock N-terminal domain-containing protein - Chr4:18233651-18235740 REVERSE LENGTH=345 | 201604	3.17406e+06	1.73423e+06	2.95003e+06	3.05067e+06	1.33437e+06	1.62343e+06	2.3562e+06	2.00643e+06	2.72725e+06	1.83011e+06	0.671046	0.114286
AT2G21510	7	24.2211	1.63782	DNAJ heat shock N-terminal domain-containing protein - Chr4:18233651-18235740 REVERSE LENGTH=345 | 201604	3.17406e+06	1.73423e+06	2.95003e+06	3.05067e+06	1.33437e+06	1.62343e+06	2.3562e+06	2.00643e+06	2.72725e+06	1.83011e+06	0.671046	0.114286
AT1G27450	3	12.2494	1.91217	adenine phosphoribosyl transferase 1 - Chr1:9532042-9533807 FORWARD LENGTH=243 | 201604	995603	1.28448e+06	904844	727440	738891	860674	476597	550380	978092	656635	0.671343	0.114286
AT4G22570	3	12.2494	1.91217	adenine phosphoribosyl transferase 1 - Chr1:9532042-9533807 FORWARD LENGTH=243 | 201604	995603	1.28448e+06	904844	727440	738891	860674	476597	550380	978092	656635	0.671343	0.114286
AT1G80050	3	12.2494	1.91217	adenine phosphoribosyl transferase 1 - Chr1:9532042-9533807 FORWARD LENGTH=243 | 201604	995603	1.28448e+06	904844	727440	738891	860674	476597	550380	978092	656635	0.671343	0.114286
AT2G41820	4	12.4371	1.48719	Leucine-rich repeat protein kinase family protein - Chr2:17447170-17449914 FORWARD LENGTH=890 | 201604	1.53752e+06	1.39644e+06	1.71803e+06	2.0495e+06	1.12385e+06	923422	1.19137e+06	1.2675e+06	1.67537e+06	1.12654e+06	0.67241	0.0285714
AT1G22300	5	31.6698	1.50217	general regulatory factor 10 - Chr1:7879146-7881103 REVERSE LENGTH=254 | 201604	2.74342e+06	2.68552e+06	1.92094e+06	2.70465e+06	2.06029e+06	1.58413e+06	1.45275e+06	1.6663e+06	2.51363e+06	1.69087e+06	0.67268	0.0571429
AT5G19290	7	18.6224	1.77414	alpha/beta-Hydrolases superfamily protein - Chr5:6494113-6495105 FORWARD LENGTH=330 | 201604	3.53369e+06	3.05265e+06	3.07129e+06	4.10137e+06	2.18618e+06	2.16205e+06	2.28201e+06	2.6343e+06	3.43975e+06	2.31614e+06	0.673344	0.0285714
AT4G35230	11	33.1676	1.72319	BR-signaling kinase 1 - Chr4:16755325-16758041 REVERSE LENGTH=512 | 201604	3.83021e+06	4.12639e+06	3.4424e+06	4.03324e+06	2.65894e+06	2.21028e+06	2.96239e+06	2.57186e+06	3.85806e+06	2.60087e+06	0.674138	0.0285714
AT1G21080	5	16.6693	1.48284	DNAJ heat shock N-terminal domain-containing protein - Chr1:7378822-7382275 REVERSE LENGTH=400 | 201604	2.09519e+06	2.24821e+06	2.16826e+06	3.31389e+06	1.51443e+06	1.33908e+06	1.96312e+06	1.80953e+06	2.45639e+06	1.65654e+06	0.67438	0.0285714
AT1G78570	9	62.0448	2.07287	rhamnose biosynthesis 1 - Chr1:29550110-29552207 FORWARD LENGTH=669 | 201604	3.31155e+06	2.27259e+06	1.74555e+06	3.5223e+06	2.03192e+06	1.87459e+06	1.50514e+06	1.90998e+06	2.713e+06	1.83041e+06	0.674682	0.2
AT3G48740	2	5.11746	1.48179	Nodulin MtN3 family protein - Chr3:18052814-18054663 REVERSE LENGTH=289 | 201604	574915	606417	477249	608000	470976	303057	420186	335403	566645	382405	0.674859	0.0285714
AT2G44790	6	17.1882	1.54364	uclacyanin 2 - Chr2:18462182-18463232 REVERSE LENGTH=202 | 201604	7.38683e+06	8.93593e+06	8.80623e+06	8.00273e+06	4.82791e+06	6.06481e+06	6.39511e+06	5.08223e+06	8.28293e+06	5.59252e+06	0.675186	0.0285714
AT3G14790	1	38.6988	2.60501	rhamnose biosynthesis 3 - Chr3:4964791-4966875 FORWARD LENGTH=664 | 201604	188422	205050	32610.6	96401.3	126883	96600.5	60303.6	69340.6	130621	88281.9	0.675864	0.685714
AT2G27600	2	5.12862	3.40127	AAA-type ATPase family protein - Chr2:11781226-11783730 FORWARD LENGTH=435 | 201604	93806.8	95182.4	35062.4	145645	62726.2	73959.9	29476.2	84057.1	92424.2	62554.8	0.676823	0.2
AT5G56950	1	13.9257	1.47554	nucleosome assembly protein 1%3B3 - Chr5:23032618-23035299 FORWARD LENGTH=374 | 201604	150282	151869	122882	165184	110086	112387	83637.1	93890.8	147554	100000	0.677718	0.0285714
AT3G08530	5	95.5918	2.12625	Clathrin%2C heavy chain - Chr3:2587171-2595411 REVERSE LENGTH=1703 | 201604	1.17981e+06	1.26217e+06	1.04218e+06	1.08854e+06	921090	665174	765746	754736	1.14317e+06	776686	0.679413	0.0285714
AT2G34510	7	31.638	1.47156	choice-of-anchor C domain protein%2C putative (Protein of unknown function%2C DUF642) - Chr2:14544114-14546732 REVERSE LENGTH=401 | 201604	4.83857e+06	6.59489e+06	5.49761e+06	5.41341e+06	4.07295e+06	3.27329e+06	3.90217e+06	3.93583e+06	5.58612e+06	3.79606e+06	0.679552	0.0285714
AT1G62660	1	5.49463	2.23925	Glycosyl hydrolases family 32 protein - Chr1:23199949-23203515 FORWARD LENGTH=648 | 201604	134411	153595	115407	90683.7	56489.8	94782.5	96893.3	88052.4	123524	84054.5	0.68047	0.114286
AT1G66900	2	6.05653	1.5516	alpha/beta-Hydrolases superfamily protein - Chr1:24959552-24961255 FORWARD LENGTH=272 | 201604	238721	304613	353010	318414	165040	192193	230890	238907	303689	206757	0.680818	0.0571429
AT5G01750	3	6.22025	1.46631	LURP-one-like protein (DUF567) - Chr5:290034-291109 FORWARD LENGTH=217 | 201604	1.89545e+06	2.53776e+06	1.86931e+06	2.46796e+06	1.36666e+06	1.35527e+06	1.81553e+06	1.44387e+06	2.19262e+06	1.49533e+06	0.681985	0.0285714
AT2G01600	2	5.269	1.63232	ENTH/ANTH/VHS superfamily protein - Chr2:268975-272356 FORWARD LENGTH=571 | 201604	481738	311461	595548	380749	203644	321436	470877	211487	442374	301861	0.682366	0.2
AT1G14910	2	5.269	1.63232	ENTH/ANTH/VHS superfamily protein - Chr2:268975-272356 FORWARD LENGTH=571 | 201604	481738	311461	595548	380749	203644	321436	470877	211487	442374	301861	0.682366	0.2
AT5G48385	1	1.84735	1.48888	FRIGIDA-like protein - Chr5:19609471-19611712 FORWARD LENGTH=558 | 201604	184954	184429	132610	139921	93545.8	120583	112837	111136	160479	109525	0.682492	0.0285714
AT4G21534	2	9.10195	1.49043	Diacylglycerol kinase family protein - Chr4:11456230-11458820 FORWARD LENGTH=481 | 201604	459264	593695	581034	497319	257496	406567	459820	332523	532828	364102	0.683338	0.0571429
AT1G24510	2	7.47841	5.07074	TCP-1/cpn60 chaperonin family protein - Chr1:8685504-8688101 REVERSE LENGTH=535 | 201604	41195.8	76219.5	18626.2	73426.2	15223.4	40824.1	14229.2	72876.2	52366.9	35788.2	0.683413	0.2
AT2G20130	1	10.6501	5.01605	like COV 1 - Chr2:8690614-8692234 REVERSE LENGTH=256 | 201604	1.33347e+06	941482	1.3525e+06	684086	437064	893023	1.06976e+06	549228	1.07789e+06	737268	0.683994	0.2
AT2G01390	1	10.6501	5.01605	like COV 1 - Chr2:8690614-8692234 REVERSE LENGTH=256 | 201604	1.33347e+06	941482	1.3525e+06	684086	437064	893023	1.06976e+06	549228	1.07789e+06	737268	0.683994	0.2
AT1G12310	1	5.85167	1.91426	Calcium-binding EF-hand family protein - Chr1:4187500-4187946 REVERSE LENGTH=148 | 201604	978249	698480	758988	892032	511359	490197	667569	608035	831937	569290	0.684294	0.0285714
AT1G44960	1	2.35707	1.45884	SNARE associated Golgi protein family - Chr1:16999576-17001447 FORWARD LENGTH=261 | 201604	35213.9	117702	60492.2	42288.7	77621.2	27742.2	38435.7	31474.7	63924.3	43818.4	0.685474	0.342857
AT1G09620	2	4.41411	2.44893	ATP binding/leucine-tRNA ligases/aminoacyl-tRNA ligase - Chr1:3113077-3116455 REVERSE LENGTH=1091 | 201604	227471	214697	102611	224210	183295	132241	76675.5	135584	192247	131949	0.686349	0.2
AT5G46330	4	10.2752	1.65874	Leucine-rich receptor-like protein kinase family protein - Chr5:18791802-18795407 FORWARD LENGTH=1173 | 201604	381897	368231	501513	516574	227072	194746	406653	387902	442054	304094	0.687911	0.342857
AT4G02480	4	14.9726	1.58524	AAA-type ATPase family protein - Chr4:1082082-1088680 REVERSE LENGTH=1265 | 201604	1.0047e+06	414187	734930	842820	430186	453297	611548	567133	749161	515541	0.688158	0.342857
AT4G24860	4	14.9726	1.58524	AAA-type ATPase family protein - Chr4:1082082-1088680 REVERSE LENGTH=1265 | 201604	1.0047e+06	414187	734930	842820	430186	453297	611548	567133	749161	515541	0.688158	0.342857
AT1G62130	4	14.9726	1.58524	AAA-type ATPase family protein - Chr4:1082082-1088680 REVERSE LENGTH=1265 | 201604	1.0047e+06	414187	734930	842820	430186	453297	611548	567133	749161	515541	0.688158	0.342857
AT1G02890	4	14.9726	1.58524	AAA-type ATPase family protein - Chr4:1082082-1088680 REVERSE LENGTH=1265 | 201604	1.0047e+06	414187	734930	842820	430186	453297	611548	567133	749161	515541	0.688158	0.342857
AT3G10380	10	25.3179	1.72013	subunit of exocyst complex 8 - Chr3:3219922-3228356 REVERSE LENGTH=1053 | 201604	1.62309e+06	1.90293e+06	1.59222e+06	1.69761e+06	964917	1.24026e+06	1.30465e+06	1.18134e+06	1.70396e+06	1.17279e+06	0.688274	0.0285714
AT1G80410	9	24.9655	2.47309	tetratricopeptide repeat (TPR)-containing protein - Chr1:30227963-30234832 REVERSE LENGTH=897 | 201604	1.9882e+06	1.40457e+06	1.25698e+06	1.33494e+06	1.4872e+06	843919	848845	939688	1.49617e+06	1.02991e+06	0.688364	0.2
AT2G38020	15	40.6871	1.9474	vacuoleless1 (VCL1) - Chr2:15910098-15914190 REVERSE LENGTH=858 | 201604	2.9243e+06	2.65478e+06	1.97873e+06	3.09212e+06	2.23923e+06	1.85756e+06	1.25255e+06	1.98341e+06	2.66248e+06	1.83318e+06	0.688525	0.114286
AT4G39350	4	66.4053	1.96665	cellulose synthase A2 - Chr4:18297078-18301890 FORWARD LENGTH=1084 | 201604	310306	273470	480748	472541	181135	167188	385096	325292	384266	264678	0.688787	0.342857
AT4G23680	3	10.2992	1.45158	Polyketide cyclase/dehydrase and lipid transport superfamily protein - Chr4:12336416-12337417 REVERSE LENGTH=151 | 201604	1.08227e+06	1.02681e+06	742044	849696	875465	448165	504512	721378	925206	637380	0.688906	0.114286
AT1G14940	3	10.2992	1.45158	Polyketide cyclase/dehydrase and lipid transport superfamily protein - Chr4:12336416-12337417 REVERSE LENGTH=151 | 201604	1.08227e+06	1.02681e+06	742044	849696	875465	448165	504512	721378	925206	637380	0.688906	0.114286
AT5G59010	4	24.382	1.50814	kinase with tetratricopeptide repeat domain-containing protein - Chr5:23820578-23823099 REVERSE LENGTH=489 | 201604	1.54046e+06	1.70166e+06	1.46891e+06	1.90096e+06	947328	1.17584e+06	1.20487e+06	1.2298e+06	1.653e+06	1.13946e+06	0.689329	0.0285714
AT3G02210	1	1.797	2.27692	COBRA-like protein 1 precursor - Chr3:409352-411478 REVERSE LENGTH=452 | 201604	590870	749255	380222	996871	495325	365961	269491	742519	679305	468324	0.689417	0.2
AT4G30160	1	5.50165	2.76518	villin 4 - Chr4:14754528-14759511 FORWARD LENGTH=974 | 201604	8900.36	223.089	318.745	18942	0	0	3337.66	16247.9	7096.06	4896.38	0.690015	0.428571
AT1G57720	5	37.8159	1.87557	Translation elongation factor EF1B%2C gamma chain - Chr1:21377873-21380114 FORWARD LENGTH=413 | 201604	2.53367e+06	1.74747e+06	1.31986e+06	1.71074e+06	1.58385e+06	1.24931e+06	993102	1.2225e+06	1.82794e+06	1.26219e+06	0.690501	0.0571429
AT5G35930	1	1.6644	1.68146	AMP-dependent synthetase and ligase family protein - Chr5:14067197-14074404 REVERSE LENGTH=1040 | 201604	172591	509825	212859	148233	178697	249595	187798	104520	260877	180152	0.690564	0.885714
AT3G26650	9	116.692	1.8817	glyceraldehyde 3-phosphate dehydrogenase A subunit - Chr3:9795226-9796848 FORWARD LENGTH=396 | 201604	6.66079e+07	2.76423e+07	2.43148e+07	2.96519e+07	2.82529e+07	2.48801e+07	2.01383e+07	2.91072e+07	3.70542e+07	2.55946e+07	0.690734	0.485714
AT1G70410	13	42.4203	1.47103	beta carbonic anhydrase 4 - Chr1:26534167-26537457 REVERSE LENGTH=280 | 201604	1.09795e+07	1.26325e+07	9.21896e+06	1.07278e+07	7.34098e+06	7.14086e+06	7.83794e+06	7.77826e+06	1.08897e+07	7.52451e+06	0.690976	0.0285714
AT1G23730	13	42.4203	1.47103	beta carbonic anhydrase 4 - Chr1:26534167-26537457 REVERSE LENGTH=280 | 201604	1.09795e+07	1.26325e+07	9.21896e+06	1.07278e+07	7.34098e+06	7.14086e+06	7.83794e+06	7.77826e+06	1.08897e+07	7.52451e+06	0.690976	0.0285714
AT1G72160	7	25.4564	1.92048	Sec14p-like phosphatidylinositol transfer family protein - Chr1:27153823-27155609 REVERSE LENGTH=490 | 201604	2.35251e+06	2.38282e+06	2.15071e+06	2.30522e+06	1.69319e+06	1.61136e+06	1.2384e+06	1.81358e+06	2.29781e+06	1.58913e+06	0.691585	0.0285714
AT3G13750	7	17.1824	2.47644	beta galactosidase 1 - Chr3:4511192-4515756 FORWARD LENGTH=847 | 201604	2.4988e+06	5.01935e+06	3.11743e+06	2.73362e+06	2.04209e+06	2.9305e+06	2.07281e+06	2.20534e+06	3.3423e+06	2.31268e+06	0.691944	0.114286
AT5G56870	7	17.1824	2.47644	beta galactosidase 1 - Chr3:4511192-4515756 FORWARD LENGTH=847 | 201604	2.4988e+06	5.01935e+06	3.11743e+06	2.73362e+06	2.04209e+06	2.9305e+06	2.07281e+06	2.20534e+06	3.3423e+06	2.31268e+06	0.691944	0.114286
AT5G20710	7	17.1824	2.47644	beta galactosidase 1 - Chr3:4511192-4515756 FORWARD LENGTH=847 | 201604	2.4988e+06	5.01935e+06	3.11743e+06	2.73362e+06	2.04209e+06	2.9305e+06	2.07281e+06	2.20534e+06	3.3423e+06	2.31268e+06	0.691944	0.114286
AT4G26140	7	17.1824	2.47644	beta galactosidase 1 - Chr3:4511192-4515756 FORWARD LENGTH=847 | 201604	2.4988e+06	5.01935e+06	3.11743e+06	2.73362e+06	2.04209e+06	2.9305e+06	2.07281e+06	2.20534e+06	3.3423e+06	2.31268e+06	0.691944	0.114286
AT3G52840	7	17.1824	2.47644	beta galactosidase 1 - Chr3:4511192-4515756 FORWARD LENGTH=847 | 201604	2.4988e+06	5.01935e+06	3.11743e+06	2.73362e+06	2.04209e+06	2.9305e+06	2.07281e+06	2.20534e+06	3.3423e+06	2.31268e+06	0.691944	0.114286
AT1G45130	7	17.1824	2.47644	beta galactosidase 1 - Chr3:4511192-4515756 FORWARD LENGTH=847 | 201604	2.4988e+06	5.01935e+06	3.11743e+06	2.73362e+06	2.04209e+06	2.9305e+06	2.07281e+06	2.20534e+06	3.3423e+06	2.31268e+06	0.691944	0.114286
AT2G01180	1	3.14976	1.56745	phosphatidic acid phosphatase 1 - Chr2:107182-108555 REVERSE LENGTH=327 | 201604	124382	194659	100087	208110	108616	94120.5	73665.5	157696	156809	108525	0.69208	0.2
AT5G46580	2	6.93647	1.44424	pentatricopeptide (PPR) repeat-containing protein - Chr5:18897510-18899645 REVERSE LENGTH=711 | 201604	634034	418127	752157	505086	329447	337719	566955	364923	577351	399761	0.692406	0.114286
AT2G44530	1	2.57713	3.70392	Phosphoribosyltransferase family protein - Chr2:18383732-18385974 FORWARD LENGTH=394 | 201604	100851	68001.3	55237.7	80266.2	41641.2	48242.1	25314.2	95633.2	76089.1	52707.7	0.692711	0.2
AT1G35580	2	5.2444	1.44323	cytosolic invertase 1 - Chr1:13122460-13124808 REVERSE LENGTH=551 | 201604	573229	560780	529848	450570	382095	417835	318871	346269	528607	366267	0.692892	0.0285714
AT5G58940	1	1.85475	1.44246	calmodulin-binding receptor-like cytoplasmic kinase 1 - Chr5:23798659-23800716 FORWARD LENGTH=470 | 201604	107091	84371.5	78042.5	117307	52754.9	64710.5	72963.8	77731.6	96702.9	67040.2	0.69326	0.0285714
AT4G00330	1	1.85475	1.44246	calmodulin-binding receptor-like cytoplasmic kinase 1 - Chr5:23798659-23800716 FORWARD LENGTH=470 | 201604	107091	84371.5	78042.5	117307	52754.9	64710.5	72963.8	77731.6	96702.9	67040.2	0.69326	0.0285714
AT2G11520	1	1.85475	1.44246	calmodulin-binding receptor-like cytoplasmic kinase 1 - Chr5:23798659-23800716 FORWARD LENGTH=470 | 201604	107091	84371.5	78042.5	117307	52754.9	64710.5	72963.8	77731.6	96702.9	67040.2	0.69326	0.0285714
AT1G01610	10	50.9272	1.44232	glycerol-3-phosphate acyltransferase 4 - Chr1:221950-224255 REVERSE LENGTH=503 | 201604	4.81323e+06	5.45561e+06	4.81935e+06	5.64736e+06	4.37907e+06	2.70607e+06	3.75182e+06	3.53957e+06	5.18389e+06	3.59413e+06	0.693328	0.0285714
AT4G01950	10	50.9272	1.44232	glycerol-3-phosphate acyltransferase 4 - Chr1:221950-224255 REVERSE LENGTH=503 | 201604	4.81323e+06	5.45561e+06	4.81935e+06	5.64736e+06	4.37907e+06	2.70607e+06	3.75182e+06	3.53957e+06	5.18389e+06	3.59413e+06	0.693328	0.0285714
AT1G06520	10	50.9272	1.44232	glycerol-3-phosphate acyltransferase 4 - Chr1:221950-224255 REVERSE LENGTH=503 | 201604	4.81323e+06	5.45561e+06	4.81935e+06	5.64736e+06	4.37907e+06	2.70607e+06	3.75182e+06	3.53957e+06	5.18389e+06	3.59413e+06	0.693328	0.0285714
AT1G02390	10	50.9272	1.44232	glycerol-3-phosphate acyltransferase 4 - Chr1:221950-224255 REVERSE LENGTH=503 | 201604	4.81323e+06	5.45561e+06	4.81935e+06	5.64736e+06	4.37907e+06	2.70607e+06	3.75182e+06	3.53957e+06	5.18389e+06	3.59413e+06	0.693328	0.0285714
AT4G15470	3	3.94347	8.66973	Bax inhibitor-1 family protein - Chr4:8843661-8845505 FORWARD LENGTH=256 | 201604	1.08627e+07	2.6753e+07	1.41772e+07	1.39383e+07	1.17286e+07	1.5129e+07	9.96031e+06	8.75821e+06	1.64328e+07	1.1394e+07	0.693372	0.342857
AT3G53110	1	3.16589	5.02798	P-loop containing nucleoside triphosphate hydrolases superfamily protein - Chr3:19687968-19690423 FORWARD LENGTH=496 | 201604	94841.6	47295.8	45653.2	77727.3	37472.7	54278.5	35481.1	57115.6	66379.5	46087	0.694295	0.342857
AT2G44060	13	40.5172	2.04272	Late embryogenesis abundant protein%2C group 2 - Chr2:18226922-18227988 FORWARD LENGTH=325 | 201604	6.21322e+06	6.11625e+06	5.86796e+06	5.80411e+06	4.52277e+06	3.99443e+06	3.86101e+06	4.29264e+06	6.00038e+06	4.16771e+06	0.694574	0.0285714
AT5G42100	3	8.26956	1.80198	beta-1%2C3-glucanase - Chr5:16829460-16831168 REVERSE LENGTH=425 | 201604	668443	779421	930378	689033	488714	478835	691031	474166	766819	533186	0.695323	0.114286
AT1G65960	6	20.1443	1.86191	glutamate decarboxylase 2 - Chr1:24552094-24557253 FORWARD LENGTH=494 | 201604	2.01429e+06	1.70732e+06	1.29364e+06	1.5462e+06	1.66344e+06	960863	809195	1.13576e+06	1.64036e+06	1.14231e+06	0.696379	0.114286
AT3G17760	6	20.1443	1.86191	glutamate decarboxylase 2 - Chr1:24552094-24557253 FORWARD LENGTH=494 | 201604	2.01429e+06	1.70732e+06	1.29364e+06	1.5462e+06	1.66344e+06	960863	809195	1.13576e+06	1.64036e+06	1.14231e+06	0.696379	0.114286
AT3G48990	5	12.198	1.4358	AMP-dependent synthetase and ligase family protein - Chr3:18159031-18161294 REVERSE LENGTH=514 | 201604	2.13571e+06	2.26463e+06	1.54904e+06	2.20307e+06	1.4731e+06	1.49229e+06	1.34637e+06	1.36621e+06	2.03811e+06	1.4195e+06	0.696476	0.0285714
AT2G42590	3	11.659	1.48755	general regulatory factor 9 - Chr2:17732118-17733775 REVERSE LENGTH=263 | 201604	1.3919e+06	1.55949e+06	953507	1.40134e+06	1.33464e+06	770889	648742	942193	1.32656e+06	924117	0.696626	0.0571429
AT3G52990	6	67.1861	1.46731	Pyruvate kinase family protein - Chr3:19649046-19652237 FORWARD LENGTH=527 | 201604	4.32131e+06	2.78641e+06	4.168e+06	4.069e+06	2.574e+06	2.84214e+06	1.95513e+06	3.31955e+06	3.83618e+06	2.67271e+06	0.696711	0.114286
AT5G15350	1	4.82302	1.50064	early nodulin-like protein 17 - Chr5:4985184-4986154 REVERSE LENGTH=172 | 201604	206956	439431	252573	276906	267118	168750	180092	204385	293967	205086	0.697651	0.114286
AT1G63500	5	27.9715	1.6491	kinase with tetratricopeptide repeat domain-containing protein - Chr1:23556015-23558403 FORWARD LENGTH=487 | 201604	928571	1.03436e+06	956376	1.11964e+06	656291	641223	848586	672901	1.00974e+06	704750	0.697955	0.0285714
AT5G41260	5	27.9715	1.6491	kinase with tetratricopeptide repeat domain-containing protein - Chr1:23556015-23558403 FORWARD LENGTH=487 | 201604	928571	1.03436e+06	956376	1.11964e+06	656291	641223	848586	672901	1.00974e+06	704750	0.697955	0.0285714
AT5G01060	5	27.9715	1.6491	kinase with tetratricopeptide repeat domain-containing protein - Chr1:23556015-23558403 FORWARD LENGTH=487 | 201604	928571	1.03436e+06	956376	1.11964e+06	656291	641223	848586	672901	1.00974e+06	704750	0.697955	0.0285714
AT4G11845	5	27.9715	1.6491	kinase with tetratricopeptide repeat domain-containing protein - Chr1:23556015-23558403 FORWARD LENGTH=487 | 201604	928571	1.03436e+06	956376	1.11964e+06	656291	641223	848586	672901	1.00974e+06	704750	0.697955	0.0285714
AT3G09240	5	27.9715	1.6491	kinase with tetratricopeptide repeat domain-containing protein - Chr1:23556015-23558403 FORWARD LENGTH=487 | 201604	928571	1.03436e+06	956376	1.11964e+06	656291	641223	848586	672901	1.00974e+06	704750	0.697955	0.0285714
AT1G01740	5	27.9715	1.6491	kinase with tetratricopeptide repeat domain-containing protein - Chr1:23556015-23558403 FORWARD LENGTH=487 | 201604	928571	1.03436e+06	956376	1.11964e+06	656291	641223	848586	672901	1.00974e+06	704750	0.697955	0.0285714
AT5G04530	7	19.9298	1.70289	3-ketoacyl-CoA synthase 19 - Chr5:1292222-1293616 REVERSE LENGTH=464 | 201604	3.11875e+06	3.22022e+06	2.69685e+06	3.01688e+06	2.42976e+06	1.72721e+06	2.30952e+06	1.94671e+06	3.01317e+06	2.1033e+06	0.698035	0.0285714
AT5G44340	4	125.409	1.74434	tubulin beta chain 4 - Chr5:17859442-17860994 REVERSE LENGTH=444 | 201604	2.50117e+06	1.57485e+06	1.22358e+06	3.01267e+06	1.3438e+06	1.48771e+06	1.60161e+06	1.37068e+06	2.07807e+06	1.45095e+06	0.69822	0.485714
AT4G16143	8	38.8819	2.18312	importin alpha isoform 2 - Chr4:9134450-9137134 REVERSE LENGTH=535 | 201604	1.73797e+06	1.94952e+06	1.19573e+06	1.58463e+06	1.29189e+06	1.086e+06	849316	1.291e+06	1.61696e+06	1.12955e+06	0.698563	0.114286
AT4G02150	8	38.8819	2.18312	importin alpha isoform 2 - Chr4:9134450-9137134 REVERSE LENGTH=535 | 201604	1.73797e+06	1.94952e+06	1.19573e+06	1.58463e+06	1.29189e+06	1.086e+06	849316	1.291e+06	1.61696e+06	1.12955e+06	0.698563	0.114286
AT1G09270	8	38.8819	2.18312	importin alpha isoform 2 - Chr4:9134450-9137134 REVERSE LENGTH=535 | 201604	1.73797e+06	1.94952e+06	1.19573e+06	1.58463e+06	1.29189e+06	1.086e+06	849316	1.291e+06	1.61696e+06	1.12955e+06	0.698563	0.114286
AT1G02690	8	38.8819	2.18312	importin alpha isoform 2 - Chr4:9134450-9137134 REVERSE LENGTH=535 | 201604	1.73797e+06	1.94952e+06	1.19573e+06	1.58463e+06	1.29189e+06	1.086e+06	849316	1.291e+06	1.61696e+06	1.12955e+06	0.698563	0.114286
AT5G58070	12	39.9342	1.44787	temperature-induced lipocalin - Chr5:23500512-23501156 REVERSE LENGTH=186 | 201604	3.57134e+07	3.35234e+07	3.38906e+07	3.26141e+07	2.01755e+07	2.42741e+07	2.52962e+07	2.51769e+07	3.39354e+07	2.37307e+07	0.69929	0.0285714
AT4G34660	3	11.6568	1.95243	SH3 domain-containing protein - Chr4:16545595-16548294 REVERSE LENGTH=368 | 201604	776276	493169	597892	760503	552748	341089	481772	465638	656960	460312	0.700669	0.0571429
ATCG00770	4	11.4535	1.42542	ribosomal protein S8 - ChrC:80068-80472 REVERSE LENGTH=134 | 201604	3.07547e+06	2.46584e+06	2.23345e+06	2.70361e+06	2.35715e+06	1.84991e+06	1.45713e+06	1.6869e+06	2.61959e+06	1.83777e+06	0.701549	0.0571429
AT1G30230	7	25.5873	2.00811	translation elongation factor EF1B/ribosomal protein S6 family protein - Chr1:10639286-10640515 FORWARD LENGTH=231 | 201604	4.04593e+06	2.83993e+06	1.92709e+06	2.92954e+06	2.80447e+06	1.83265e+06	1.47097e+06	2.13004e+06	2.93562e+06	2.05953e+06	0.701566	0.114286
AT2G18110	7	25.5873	2.00811	translation elongation factor EF1B/ribosomal protein S6 family protein - Chr1:10639286-10640515 FORWARD LENGTH=231 | 201604	4.04593e+06	2.83993e+06	1.92709e+06	2.92954e+06	2.80447e+06	1.83265e+06	1.47097e+06	2.13004e+06	2.93562e+06	2.05953e+06	0.701566	0.114286
AT5G04885	1	2.96006	1.6728	Glycosyl hydrolase family protein - Chr5:1423369-1426628 FORWARD LENGTH=665 | 201604	87087.4	96751.2	91611.1	94746.2	67204.8	48489.1	75946.5	68519.9	92549	65040.1	0.702764	0.0285714
AT2G35630	3	7.31684	1.6086	ARM repeat superfamily protein - Chr2:14966828-14980361 FORWARD LENGTH=1978 | 201604	298590	254319	291199	345577	221404	178041	219286	217360	297421	209023	0.702784	0.0285714
AT1G31230	1	2.87674	2.16265	aspartate kinase-homoserine dehydrogenase i - Chr1:11158744-11163055 REVERSE LENGTH=911 | 201604	246020	250899	311705	232991	169226	183727	210058	169493	260404	183126	0.703238	0.0285714
AT4G28050	4	10.2772	1.82969	tetraspanin7 - Chr4:13942566-13943621 REVERSE LENGTH=263 | 201604	696065	1.03342e+06	976564	889667	514736	546205	765109	704595	898929	632661	0.703795	0.114286
AT4G33625	6	18.4043	2.25059	vacuole protein - Chr4:16153114-16154543 REVERSE LENGTH=200 | 201604	3.65095e+06	4.14541e+06	2.85529e+06	4.63535e+06	3.16261e+06	2.3284e+06	2.17509e+06	3.09759e+06	3.82175e+06	2.69092e+06	0.704107	0.114286
AT4G34620	2	5.41653	1.41924	small subunit ribosomal protein 16 - Chr4:16535084-16536092 REVERSE LENGTH=113 | 201604	2.14424e+06	1.3367e+06	1.99616e+06	2.00792e+06	1.46093e+06	1.18056e+06	1.13641e+06	1.49605e+06	1.87126e+06	1.31849e+06	0.704601	0.114286
AT1G20780	2	4.60738	1.79958	senescence-associated E3 ubiquitin ligase 1 - Chr1:7217812-7220609 FORWARD LENGTH=801 | 201604	154168	178254	157911	147507	101546	106452	133718	107757	159460	112368	0.704679	0.0285714
AT3G55800	3	8.19482	3.17085	sedoheptulose-bisphosphatase - Chr3:20709640-20711421 FORWARD LENGTH=393 | 201604	876775	1.71831e+06	1.0019e+06	710643	698540	951779	686042	704722	1.07691e+06	760271	0.705976	0.114286
AT5G58140	10	32.4204	1.50765	phototropin 2 - Chr5:23524771-23529993 FORWARD LENGTH=915 | 201604	5.33623e+06	5.50361e+06	4.40032e+06	5.15081e+06	4.13056e+06	3.05851e+06	3.49728e+06	3.70959e+06	5.09774e+06	3.59899e+06	0.705996	0.0285714
AT5G51350	6	13.4086	1.41484	Leucine-rich repeat transmembrane protein kinase family protein - Chr5:20867860-20870621 REVERSE LENGTH=895 | 201604	507267	472410	703650	631511	539255	292290	389622	414948	578710	409029	0.706794	0.114286
AT3G49870	2	40.7887	1.57303	ADP-ribosylation factor-like A1C - Chr3:18492674-18494021 REVERSE LENGTH=184 | 201604	4.50577e+06	4.58292e+06	3.56988e+06	4.32711e+06	3.22077e+06	3.00414e+06	2.7613e+06	3.0193e+06	4.24642e+06	3.00138e+06	0.706802	0.0285714
AT3G13120	1	4.95406	1.41425	Ribosomal protein S10p/S20e family protein - Chr3:4220310-4221526 REVERSE LENGTH=191 | 201604	475950	243457	364655	798546	396391	298152	277414	359217	470652	332793	0.70709	0.485714
AT3G10350	3	7.82619	1.5588	P-loop containing nucleoside triphosphate hydrolases superfamily protein - Chr3:3208310-3210678 FORWARD LENGTH=411 | 201604	1.83817e+06	1.69953e+06	1.57208e+06	1.54417e+06	969988	1.04453e+06	1.5691e+06	1.12246e+06	1.66349e+06	1.17652e+06	0.70726	0.0571429
AT1G53210	23	83.3282	1.7646	sodium/calcium exchanger family protein / calcium-binding EF hand family protein - Chr1:19844790-19847533 FORWARD LENGTH=585 | 201604	6.29177e+07	7.41295e+07	6.90798e+07	5.93703e+07	5.07324e+07	4.83897e+07	4.64415e+07	4.23027e+07	6.63743e+07	4.69666e+07	0.707601	0.0285714
AT1G66250	1	2.0893	1.92616	O-Glycosyl hydrolases family 17 protein - Chr1:24693063-24695416 FORWARD LENGTH=505 | 201604	246472	115527	214835	156290	132788	107494	156015	122840	183281	129784	0.708116	0.2
AT4G28710	1	9.85768	1.40941	Myosin family protein with Dil domain-containing protein - Chr4:14172280-14181771 FORWARD LENGTH=1516 | 201604	224498	150034	221304	220515	106481	126819	160541	185374	204088	144804	0.709518	0.114286
AT1G35720	11	33.0677	1.40935	annexin 1 - Chr1:13225304-13226939 FORWARD LENGTH=317 | 201604	5.58501e+06	3.52569e+06	3.96512e+06	4.90338e+06	3.85987e+06	2.44241e+06	2.62998e+06	3.82483e+06	4.4948e+06	3.18927e+06	0.709548	0.114286
AT3G29360	1	7.95649	1.86796	UDP-glucose 6-dehydrogenase family protein - Chr3:11267375-11268817 REVERSE LENGTH=480 | 201604	650879	807366	692893	568192	609279	449585	380088	491827	679832	482695	0.710021	0.0571429
AT1G26570	1	7.95649	1.86796	UDP-glucose 6-dehydrogenase family protein - Chr3:11267375-11268817 REVERSE LENGTH=480 | 201604	650879	807366	692893	568192	609279	449585	380088	491827	679832	482695	0.710021	0.0571429
AT2G26300	3	9.07018	1.40656	G protein alpha subunit 1 - Chr2:11198087-11200822 FORWARD LENGTH=383 | 201604	252912	349186	326124	367278	205795	237475	269857	207914	323875	230260	0.710953	0.0571429
AT3G23600	1	2.80544	2.26191	alpha/beta-Hydrolases superfamily protein - Chr3:8473833-8475655 FORWARD LENGTH=239 | 201604	32430.2	20948.1	16314.2	1999.33	13868.6	14017.3	8274.77	14839.5	17923	12750.1	0.711382	0.342857
ATCG00650	2	5.25363	1.42361	ribosomal protein S18 - ChrC:67917-68222 FORWARD LENGTH=101 | 201604	1.09201e+06	444911	612371	659684	595763	565771	407672	430271	702245	499869	0.711817	0.114286
AT3G51260	2	5.17903	1.5937	20S proteasome alpha subunit PAD1 - Chr3:19031086-19032746 FORWARD LENGTH=250 | 201604	538499	303052	267808	274791	383568	254827	181302	166110	346038	246452	0.712211	0.2
AT1G08770	1	3.20286	1.46594	prenylated RAB acceptor 1.E - Chr1:2808933-2809562 FORWARD LENGTH=209 | 201604	543196	530584	519167	514260	361015	389002	394047	356778	526802	375211	0.712243	0.0285714
AT4G36630	16	55.6553	1.6805	Vacuolar sorting protein 39 - Chr4:17272088-17276524 REVERSE LENGTH=1000 | 201604	4.85789e+06	4.30604e+06	3.25961e+06	4.70856e+06	3.40229e+06	3.13332e+06	2.34579e+06	3.32729e+06	4.28303e+06	3.05217e+06	0.71262	0.114286
AT2G41540	1	2.28822	3.01126	6-phosphogluconate dehydrogenase family protein - Chr2:17326801-17328654 FORWARD LENGTH=462 | 201604	62283.1	45109.9	28810	52164.2	44064.6	24611.2	16748.4	48821.2	47091.8	33561.4	0.712679	0.2
AT3G07690	1	2.28822	3.01126	6-phosphogluconate dehydrogenase family protein - Chr2:17326801-17328654 FORWARD LENGTH=462 | 201604	62283.1	45109.9	28810	52164.2	44064.6	24611.2	16748.4	48821.2	47091.8	33561.4	0.712679	0.2
AT2G41630	1	2.57457	2.38399	transcription factor IIB - Chr2:17355555-17357400 REVERSE LENGTH=312 | 201604	68677.4	48825.4	37385.1	48930.3	31054.7	29636	34972.6	49607.7	50954.6	36317.7	0.712747	0.2
AT3G10330	1	2.57457	2.38399	transcription factor IIB - Chr2:17355555-17357400 REVERSE LENGTH=312 | 201604	68677.4	48825.4	37385.1	48930.3	31054.7	29636	34972.6	49607.7	50954.6	36317.7	0.712747	0.2
AT4G36530	1	4.51984	2.49202	alpha/beta-Hydrolases superfamily protein - Chr4:17240120-17241770 REVERSE LENGTH=378 | 201604	40954.7	33550.9	14169.6	112640	7106.76	34056.6	35689.1	66662	50328.7	35878.6	0.712885	0.885714
AT5G49810	2	3.34808	1.51833	methionine S-methyltransferase - Chr5:20239418-20246046 FORWARD LENGTH=1071 | 201604	74700.4	46311.6	84341.8	64573.9	49657.9	50034.9	36669.1	56095.8	67481.9	48114.4	0.712997	0.2
AT3G15160	3	8.42006	1.70227	AP-5 complex subunit zeta-1 - Chr3:5104582-5108279 FORWARD LENGTH=562 | 201604	212979	196333	132132	228803	175450	128441	96028.8	149552	192562	137368	0.713371	0.114286
AT3G57020	7	27.9868	1.40107	Calcium-dependent phosphotriesterase superfamily protein - Chr3:21098515-21100303 REVERSE LENGTH=370 | 201604	4.53101e+06	6.27256e+06	4.64871e+06	3.89452e+06	2.91464e+06	4.31748e+06	3.94341e+06	2.63304e+06	4.8367e+06	3.45214e+06	0.713739	0.114286
AT1G28440	4	12.2811	1.75581	HAESA-like 1 - Chr1:9996914-10000171 FORWARD LENGTH=996 | 201604	1.05977e+06	1.17256e+06	854009	1.02798e+06	749159	578605	686326	923258	1.02858e+06	734337	0.71393	0.0571429
AT2G21330	5	26.9737	2.02083	fructose-bisphosphate aldolase 1 - Chr2:9128416-9130152 REVERSE LENGTH=399 | 201604	5.90402e+06	4.52919e+06	6.2098e+06	5.99549e+06	5.23783e+06	3.29284e+06	3.10152e+06	4.5498e+06	5.65962e+06	4.0455e+06	0.7148	0.114286
AT5G38480	7	45.4633	1.62643	general regulatory factor 3 - Chr5:15410277-15411285 FORWARD LENGTH=255 | 201604	6.55118e+06	5.74733e+06	5.31498e+06	6.51238e+06	4.95517e+06	3.84605e+06	4.28158e+06	4.16253e+06	6.03147e+06	4.31133e+06	0.714807	0.0285714
AT1G34760	7	45.4633	1.62643	general regulatory factor 3 - Chr5:15410277-15411285 FORWARD LENGTH=255 | 201604	6.55118e+06	5.74733e+06	5.31498e+06	6.51238e+06	4.95517e+06	3.84605e+06	4.28158e+06	4.16253e+06	6.03147e+06	4.31133e+06	0.714807	0.0285714
AT1G49340	3	6.67803	1.43101	Phosphatidylinositol 3- and 4-kinase family protein - Chr1:18252355-18263967 FORWARD LENGTH=2028 | 201604	359262	406399	365380	464426	169837	318413	319651	332872	398867	285193	0.715009	0.0285714
AT1G66940	2	5.37655	1.97672	kinase-like protein - Chr1:24973201-24974684 REVERSE LENGTH=332 | 201604	833002	921121	824947	925151	819941	485353	561074	640074	876055	626610	0.715264	0.0285714
ATCG00160	5	9.7461	1.54104	ribosomal protein S2 - ChrC:15013-15723 REVERSE LENGTH=236 | 201604	2.54118e+06	1.87195e+06	2.02843e+06	2.74297e+06	1.81964e+06	1.68491e+06	1.46504e+06	1.60938e+06	2.29613e+06	1.64474e+06	0.716308	0.0285714
AT5G49720	23	91.1716	1.81055	glycosyl hydrolase 9A1 - Chr5:20197765-20200168 REVERSE LENGTH=621 | 201604	5.71412e+07	6.64132e+07	7.3548e+07	7.13938e+07	4.47497e+07	3.89394e+07	5.44615e+07	5.42362e+07	6.7124e+07	4.80967e+07	0.716535	0.0285714
AT4G24260	23	91.1716	1.81055	glycosyl hydrolase 9A1 - Chr5:20197765-20200168 REVERSE LENGTH=621 | 201604	5.71412e+07	6.64132e+07	7.3548e+07	7.13938e+07	4.47497e+07	3.89394e+07	5.44615e+07	5.42362e+07	6.7124e+07	4.80967e+07	0.716535	0.0285714
AT5G38420	8	59.1594	1.48563	Ribulose bisphosphate carboxylase (small chain) family protein - Chr5:15381203-15381978 REVERSE LENGTH=181 | 201604	2.4496e+07	1.33638e+07	7.96591e+06	9.59889e+06	1.95212e+07	7.92375e+06	5.06104e+06	7.21549e+06	1.38561e+07	9.93037e+06	0.716676	0.2
AT5G38410	8	59.1594	1.48563	Ribulose bisphosphate carboxylase (small chain) family protein - Chr5:15381203-15381978 REVERSE LENGTH=181 | 201604	2.4496e+07	1.33638e+07	7.96591e+06	9.59889e+06	1.95212e+07	7.92375e+06	5.06104e+06	7.21549e+06	1.38561e+07	9.93037e+06	0.716676	0.2
AT5G43900	2	13.7308	1.40271	myosin 2 - Chr5:17657241-17666653 REVERSE LENGTH=1505 | 201604	279904	109204	195754	255823	150129	139247	140279	173299	210171	150739	0.717219	0.342857
AT2G33240	2	13.7308	1.40271	myosin 2 - Chr5:17657241-17666653 REVERSE LENGTH=1505 | 201604	279904	109204	195754	255823	150129	139247	140279	173299	210171	150739	0.717219	0.342857
AT2G20290	2	13.7308	1.40271	myosin 2 - Chr5:17657241-17666653 REVERSE LENGTH=1505 | 201604	279904	109204	195754	255823	150129	139247	140279	173299	210171	150739	0.717219	0.342857
AT1G04600	2	13.7308	1.40271	myosin 2 - Chr5:17657241-17666653 REVERSE LENGTH=1505 | 201604	279904	109204	195754	255823	150129	139247	140279	173299	210171	150739	0.717219	0.342857
AT1G04160	2	13.7308	1.40271	myosin 2 - Chr5:17657241-17666653 REVERSE LENGTH=1505 | 201604	279904	109204	195754	255823	150129	139247	140279	173299	210171	150739	0.717219	0.342857
AT1G71830	1	9.77746	2.27327	somatic embryogenesis receptor-like kinase 1 - Chr1:27018575-27021842 FORWARD LENGTH=625 | 201604	103520	86552.5	152340	133022	77172.9	60433.3	108703	94682.7	118859	85247.9	0.71722	0.2
AT3G25800	3	12.6412	1.44681	protein phosphatase 2A subunit A2 - Chr3:9422822-9425783 REVERSE LENGTH=587 | 201604	621011	591338	513614	751037	416866	473224	480741	406853	619250	444421	0.717676	0.0285714
AT3G55440	8	39.1879	2.25431	triosephosphate isomerase - Chr3:20553794-20556078 FORWARD LENGTH=254 | 201604	5.53256e+06	4.81519e+06	2.92575e+06	3.81554e+06	4.08704e+06	2.81343e+06	2.48403e+06	2.88599e+06	4.27226e+06	3.06762e+06	0.718033	0.114286
AT3G47960	4	14.7973	1.39243	Major facilitator superfamily protein - Chr3:17698126-17700771 REVERSE LENGTH=636 | 201604	671418	960821	651010	660145	455830	534854	529790	593388	735848	528465	0.718171	0.0285714
AT4G08690	4	11.3073	1.47014	Sec14p-like phosphatidylinositol transfer family protein - Chr4:5551521-5552713 REVERSE LENGTH=301 | 201604	785577	794774	724393	1.19553e+06	507587	669451	653426	684375	875067	628710	0.71847	0.0285714
AT1G01790	11	65.6904	1.74465	K+ efflux antiporter 1 - Chr1:284781-290869 FORWARD LENGTH=1193 | 201604	9.91438e+06	8.85291e+06	8.35676e+06	9.70988e+06	7.49841e+06	6.63825e+06	5.23498e+06	7.09534e+06	9.20848e+06	6.61674e+06	0.718548	0.0285714
AT5G58060	6	16.0987	1.3899	SNARE-like superfamily protein - Chr5:23498277-23500128 FORWARD LENGTH=199 | 201604	5.3465e+06	7.12426e+06	5.80155e+06	5.65561e+06	4.38875e+06	4.46107e+06	4.70944e+06	3.65629e+06	5.98198e+06	4.30389e+06	0.719476	0.0285714
AT5G58180	6	16.0987	1.3899	SNARE-like superfamily protein - Chr5:23498277-23500128 FORWARD LENGTH=199 | 201604	5.3465e+06	7.12426e+06	5.80155e+06	5.65561e+06	4.38875e+06	4.46107e+06	4.70944e+06	3.65629e+06	5.98198e+06	4.30389e+06	0.719476	0.0285714
AT4G21160	3	8.62128	1.38989	Calcium-dependent ARF-type GTPase activating protein family - Chr4:11284694-11286532 FORWARD LENGTH=337 | 201604	836942	496472	414249	494308	479005	305791	425313	402948	560493	403264	0.719481	0.114286
AT1G73260	6	15.4816	1.80917	kunitz trypsin inhibitor 1 - Chr1:27547410-27548057 REVERSE LENGTH=215 | 201604	1.50763e+06	1.9284e+06	1.44852e+06	1.63556e+06	1.00777e+06	1.85784e+06	958429	869259	1.63003e+06	1.17332e+06	0.719819	0.2
AT4G38740	1	2.44793	11.9793	rotamase CYP 1 - Chr4:18083620-18084138 REVERSE LENGTH=172 | 201604	83760.2	123031	77166.1	67602.2	60397.4	52818.1	55068.1	85094.1	87889.9	63344.4	0.720725	0.2
AT1G65930	18	65.9793	1.3873	cytosolic NADP+-dependent isocitrate dehydrogenase - Chr1:24539088-24541861 FORWARD LENGTH=410 | 201604	1.06869e+07	1.00369e+07	7.6848e+06	9.765e+06	8.08368e+06	6.75012e+06	6.17171e+06	6.51092e+06	9.54339e+06	6.87911e+06	0.720824	0.0571429
AT1G54340	18	65.9793	1.3873	cytosolic NADP+-dependent isocitrate dehydrogenase - Chr1:24539088-24541861 FORWARD LENGTH=410 | 201604	1.06869e+07	1.00369e+07	7.6848e+06	9.765e+06	8.08368e+06	6.75012e+06	6.17171e+06	6.51092e+06	9.54339e+06	6.87911e+06	0.720824	0.0571429
AT2G05170	15	48.4168	1.70447	vacuolar protein sorting 11 - Chr2:1870020-1873278 FORWARD LENGTH=932 | 201604	4.44118e+06	4.497e+06	3.24783e+06	4.67702e+06	3.63252e+06	2.98025e+06	2.38789e+06	3.15525e+06	4.21576e+06	3.03898e+06	0.720862	0.0571429
AT1G09430	1	11.0435	4.65409	ATP-citrate lyase A-3 - Chr1:3042135-3044978 FORWARD LENGTH=424 | 201604	45636.6	55859.3	27845.6	61272.9	35337.2	34499.2	15277.2	52426.4	47653.6	34385	0.721561	0.342857
AT3G49220	2	5.74231	2.05158	Plant invertase/pectin methylesterase inhibitor superfamily - Chr3:18249840-18253647 FORWARD LENGTH=598 | 201604	227210	261473	344514	516794	171861	212288	289084	300999	337498	243558	0.721658	0.342857
AT4G39420	6	19.423	1.654	spatacsin carboxy-terminus protein - Chr4:18339731-18354701 FORWARD LENGTH=3184 | 201604	708690	494826	586134	834229	413578	455059	434821	590192	655970	473412	0.721698	0.114286
AT5G23530	2	6.16446	1.89147	carboxyesterase 18 - Chr5:7933366-7934373 REVERSE LENGTH=335 | 201604	973015	593270	476757	801836	533453	427652	484550	607536	711220	513298	0.721715	0.342857
AT4G17140	39	104.645	1.86166	pleckstrin homology (PH) domain-containing protein - Chr4:9613617-9636618 REVERSE LENGTH=4218 | 201604	6.9653e+06	7.27157e+06	6.85549e+06	8.6635e+06	5.30024e+06	4.76185e+06	4.92505e+06	6.49427e+06	7.43896e+06	5.37035e+06	0.721922	0.0285714
AT3G09740	14	41.7991	1.38513	syntaxin of plants 71 - Chr3:2989615-2991354 FORWARD LENGTH=266 | 201604	9.49934e+06	1.0525e+07	1.01189e+07	1.1247e+07	8.09444e+06	6.63934e+06	7.25658e+06	7.89149e+06	1.03476e+07	7.47046e+06	0.721953	0.0285714
AT5G50600	2	8.74507	4.5694	hydroxysteroid dehydrogenase 1 - Chr5:20589917-20591653 REVERSE LENGTH=349 | 201604	308900	457758	204092	139632	406730	185154	83755.6	126138	277596	200445	0.722074	0.342857
AT1G13440	6	205.247	1.45139	glyceraldehyde-3-phosphate dehydrogenase C2 - Chr1:4608465-4610494 REVERSE LENGTH=338 | 201604	4.78559e+07	3.69953e+07	3.8694e+07	4.21541e+07	2.93712e+07	3.49159e+07	2.75456e+07	2.78516e+07	4.14248e+07	2.99211e+07	0.722298	0.0285714
AT5G28840	4	18.0033	1.49753	GDP-D-mannose 3'%2C5'-epimerase - Chr5:10862472-10864024 REVERSE LENGTH=377 | 201604	901520	1.04232e+06	482045	838327	692073	662138	402293	601960	816054	589616	0.722521	0.2
AT4G36940	2	3.51497	3.01132	nicotinate phosphoribosyltransferase 1 - Chr4:17416938-17419883 FORWARD LENGTH=559 | 201604	28375.8	5935.19	10836	21515.3	5328.27	9028.87	8678.32	25167.6	16665.6	12050.8	0.723094	0.485714
AT2G23420	2	3.51497	3.01132	nicotinate phosphoribosyltransferase 1 - Chr4:17416938-17419883 FORWARD LENGTH=559 | 201604	28375.8	5935.19	10836	21515.3	5328.27	9028.87	8678.32	25167.6	16665.6	12050.8	0.723094	0.485714
AT5G59290	2	35.1281	1.38255	UDP-glucuronic acid decarboxylase 3 - Chr5:23915814-23917953 REVERSE LENGTH=342 | 201604	664417	693684	716337	801611	529650	556500	543556	450551	719012	520064	0.723304	0.0285714
AT2G28760	2	35.1281	1.38255	UDP-glucuronic acid decarboxylase 3 - Chr5:23915814-23917953 REVERSE LENGTH=342 | 201604	664417	693684	716337	801611	529650	556500	543556	450551	719012	520064	0.723304	0.0285714
AT5G27970	2	5.37021	1.39814	ARM repeat superfamily protein - Chr5:10004720-10015429 FORWARD LENGTH=1630 | 201604	138978	132978	73477.4	209668	50068.3	140540	90191.5	120779	138775	100395	0.723433	0.485714
AT1G52290	1	2.03249	1.54016	Protein kinase superfamily protein - Chr1:19470251-19472362 REVERSE LENGTH=509 | 201604	410060	480534	425241	353555	271425	252833	419062	264832	417348	302038	0.723708	0.114286
AT5G58090	6	17.6271	2.27751	O-Glycosyl hydrolases family 17 protein - Chr5:23505556-23507193 REVERSE LENGTH=477 | 201604	2.04345e+06	2.98161e+06	3.03254e+06	2.70402e+06	1.85117e+06	1.77435e+06	2.21576e+06	1.94746e+06	2.69041e+06	1.94719e+06	0.723751	0.0571429
AT5G43350	3	7.34862	9.81995	phosphate transporter 1%3B1 - Chr5:17399918-17401643 REVERSE LENGTH=524 | 201604	674363	476299	800639	408907	479298	366612	524130	341347	590052	427847	0.7251	0.342857
AT5G43370	3	7.34862	9.81995	phosphate transporter 1%3B1 - Chr5:17399918-17401643 REVERSE LENGTH=524 | 201604	674363	476299	800639	408907	479298	366612	524130	341347	590052	427847	0.7251	0.342857
AT5G43360	3	7.34862	9.81995	phosphate transporter 1%3B1 - Chr5:17399918-17401643 REVERSE LENGTH=524 | 201604	674363	476299	800639	408907	479298	366612	524130	341347	590052	427847	0.7251	0.342857
AT3G43300	7	17.771	1.84922	HOPM interactor 7 - Chr3:15234235-15245034 REVERSE LENGTH=1739 | 201604	892024	778686	715286	778428	402225	672906	477817	742354	791106	573825	0.725346	0.0571429
AT5G39590	13	41.4454	1.85473	TLD-domain containing nucleolar protein - Chr5:15851483-15853768 FORWARD LENGTH=542 | 201604	1.359e+07	1.36798e+07	1.10183e+07	1.35199e+07	1.01678e+07	9.11874e+06	8.03965e+06	1.0312e+07	1.2952e+07	9.40954e+06	0.726494	0.0285714
AT3G27170	4	33.5743	2.14018	chloride channel B - Chr3:10024147-10026921 FORWARD LENGTH=780 | 201604	901270	849289	740268	915225	619700	615734	593931	645861	851513	618807	0.726714	0.0285714
AT5G20490	8	33.124	1.40699	myosin family protein with Dil - Chr5:6927064-6937380 REVERSE LENGTH=1531 | 201604	1.72664e+06	1.48952e+06	1.50106e+06	1.6771e+06	848276	1.09799e+06	1.31596e+06	1.38601e+06	1.59858e+06	1.16206e+06	0.726932	0.0285714
AT5G20470	8	33.124	1.40699	myosin family protein with Dil - Chr5:6927064-6937380 REVERSE LENGTH=1531 | 201604	1.72664e+06	1.48952e+06	1.50106e+06	1.6771e+06	848276	1.09799e+06	1.31596e+06	1.38601e+06	1.59858e+06	1.16206e+06	0.726932	0.0285714
AT2G31900	8	33.124	1.40699	myosin family protein with Dil - Chr5:6927064-6937380 REVERSE LENGTH=1531 | 201604	1.72664e+06	1.48952e+06	1.50106e+06	1.6771e+06	848276	1.09799e+06	1.31596e+06	1.38601e+06	1.59858e+06	1.16206e+06	0.726932	0.0285714
AT1G54560	8	33.124	1.40699	myosin family protein with Dil - Chr5:6927064-6937380 REVERSE LENGTH=1531 | 201604	1.72664e+06	1.48952e+06	1.50106e+06	1.6771e+06	848276	1.09799e+06	1.31596e+06	1.38601e+06	1.59858e+06	1.16206e+06	0.726932	0.0285714
AT1G17580	8	33.124	1.40699	myosin family protein with Dil - Chr5:6927064-6937380 REVERSE LENGTH=1531 | 201604	1.72664e+06	1.48952e+06	1.50106e+06	1.6771e+06	848276	1.09799e+06	1.31596e+06	1.38601e+06	1.59858e+06	1.16206e+06	0.726932	0.0285714
AT1G08730	8	33.124	1.40699	myosin family protein with Dil - Chr5:6927064-6937380 REVERSE LENGTH=1531 | 201604	1.72664e+06	1.48952e+06	1.50106e+06	1.6771e+06	848276	1.09799e+06	1.31596e+06	1.38601e+06	1.59858e+06	1.16206e+06	0.726932	0.0285714
AT5G49760	10	26.6021	1.52095	Leucine-rich repeat protein kinase family protein - Chr5:20216679-20221052 FORWARD LENGTH=953 | 201604	1.64691e+06	2.512e+06	2.20695e+06	1.73106e+06	1.36546e+06	1.43137e+06	1.38779e+06	1.70234e+06	2.02423e+06	1.47174e+06	0.727062	0.0571429
AT5G49780	10	26.6021	1.52095	Leucine-rich repeat protein kinase family protein - Chr5:20216679-20221052 FORWARD LENGTH=953 | 201604	1.64691e+06	2.512e+06	2.20695e+06	1.73106e+06	1.36546e+06	1.43137e+06	1.38779e+06	1.70234e+06	2.02423e+06	1.47174e+06	0.727062	0.0571429
AT5G49770	10	26.6021	1.52095	Leucine-rich repeat protein kinase family protein - Chr5:20216679-20221052 FORWARD LENGTH=953 | 201604	1.64691e+06	2.512e+06	2.20695e+06	1.73106e+06	1.36546e+06	1.43137e+06	1.38779e+06	1.70234e+06	2.02423e+06	1.47174e+06	0.727062	0.0571429
AT5G37450	10	26.6021	1.52095	Leucine-rich repeat protein kinase family protein - Chr5:20216679-20221052 FORWARD LENGTH=953 | 201604	1.64691e+06	2.512e+06	2.20695e+06	1.73106e+06	1.36546e+06	1.43137e+06	1.38779e+06	1.70234e+06	2.02423e+06	1.47174e+06	0.727062	0.0571429
AT5G15730	10	26.6021	1.52095	Leucine-rich repeat protein kinase family protein - Chr5:20216679-20221052 FORWARD LENGTH=953 | 201604	1.64691e+06	2.512e+06	2.20695e+06	1.73106e+06	1.36546e+06	1.43137e+06	1.38779e+06	1.70234e+06	2.02423e+06	1.47174e+06	0.727062	0.0571429
AT2G39360	10	26.6021	1.52095	Leucine-rich repeat protein kinase family protein - Chr5:20216679-20221052 FORWARD LENGTH=953 | 201604	1.64691e+06	2.512e+06	2.20695e+06	1.73106e+06	1.36546e+06	1.43137e+06	1.38779e+06	1.70234e+06	2.02423e+06	1.47174e+06	0.727062	0.0571429
AT1G79620	10	26.6021	1.52095	Leucine-rich repeat protein kinase family protein - Chr5:20216679-20221052 FORWARD LENGTH=953 | 201604	1.64691e+06	2.512e+06	2.20695e+06	1.73106e+06	1.36546e+06	1.43137e+06	1.38779e+06	1.70234e+06	2.02423e+06	1.47174e+06	0.727062	0.0571429
AT5G67560	4	46.3938	1.59055	ADP-ribosylation factor-like A1D - Chr5:26950579-26951913 FORWARD LENGTH=184 | 201604	5.89823e+06	5.68563e+06	4.64541e+06	5.5688e+06	4.54088e+06	3.81113e+06	3.61719e+06	3.9117e+06	5.44952e+06	3.97022e+06	0.728546	0.0285714
AT3G49860	4	46.3938	1.59055	ADP-ribosylation factor-like A1D - Chr5:26950579-26951913 FORWARD LENGTH=184 | 201604	5.89823e+06	5.68563e+06	4.64541e+06	5.5688e+06	4.54088e+06	3.81113e+06	3.61719e+06	3.9117e+06	5.44952e+06	3.97022e+06	0.728546	0.0285714
AT1G52730	1	2.53291	4.53874	Transducin/WD40 repeat-like superfamily protein - Chr1:19642866-19644978 FORWARD LENGTH=343 | 201604	13462.2	36870	28195.2	10223.7	3435.47	12310.3	8283.36	40651	22187.8	16170	0.728782	0.485714
AT3G15610	1	2.53291	4.53874	Transducin/WD40 repeat-like superfamily protein - Chr1:19642866-19644978 FORWARD LENGTH=343 | 201604	13462.2	36870	28195.2	10223.7	3435.47	12310.3	8283.36	40651	22187.8	16170	0.728782	0.485714
AT1G15470	1	2.53291	4.53874	Transducin/WD40 repeat-like superfamily protein - Chr1:19642866-19644978 FORWARD LENGTH=343 | 201604	13462.2	36870	28195.2	10223.7	3435.47	12310.3	8283.36	40651	22187.8	16170	0.728782	0.485714
AT2G36880	5	28.8807	2.71384	methionine adenosyltransferase 3 - Chr2:15479721-15480893 REVERSE LENGTH=390 | 201604	2.24214e+06	2.04156e+06	1.43187e+06	1.91031e+06	1.56466e+06	1.26319e+06	1.3418e+06	1.39276e+06	1.90647e+06	1.3906e+06	0.729413	0.0571429
AT1G01960	1	2.88934	2.53917	SEC7-like guanine nucleotide exchange family protein - Chr1:330830-337582 REVERSE LENGTH=1750 | 201604	59261.7	82399.1	54695.9	97186.5	47676.8	50792.3	24116.8	91565.5	73385.8	53537.9	0.72954	0.2
AT5G19230	1	3.50897	1.56053	Glycoprotein membrane precursor GPI-anchored - Chr5:6467636-6468337 FORWARD LENGTH=189 | 201604	426672	465774	549168	560110	262254	388515	428779	381130	500431	365169	0.72971	0.0571429
AT1G26670	11	40.5507	2.27063	Vesicle transport v-SNARE family protein - Chr1:9216103-9217793 FORWARD LENGTH=222 | 201604	7.11475e+06	1.0433e+07	9.95611e+06	9.10565e+06	6.84553e+06	6.66636e+06	6.529e+06	6.67729e+06	9.15237e+06	6.67955e+06	0.729816	0.0285714
AT2G37620	2	46.1375	2.04528	actin 1 - Chr2:15779761-15781241 FORWARD LENGTH=377 | 201604	1.00241e+06	1.18757e+06	768011	890085	654813	737809	712627	707378	962020	703157	0.730917	0.0285714
AT3G54400	7	20.5705	1.93446	Eukaryotic aspartyl protease family protein - Chr3:20140291-20142599 REVERSE LENGTH=425 | 201604	4.58732e+06	4.58768e+06	5.09879e+06	3.93096e+06	4.35185e+06	2.58433e+06	3.39227e+06	2.98012e+06	4.55119e+06	3.32714e+06	0.73105	0.0571429
AT3G15730	9	24.8839	1.36629	phospholipase D alpha 1 - Chr3:5330835-5333474 FORWARD LENGTH=810 | 201604	3.54335e+06	2.44448e+06	2.94821e+06	2.83873e+06	2.31451e+06	1.97397e+06	2.37551e+06	1.9541e+06	2.94369e+06	2.15452e+06	0.731911	0.0285714
AT1G52570	9	24.8839	1.36629	phospholipase D alpha 1 - Chr3:5330835-5333474 FORWARD LENGTH=810 | 201604	3.54335e+06	2.44448e+06	2.94821e+06	2.83873e+06	2.31451e+06	1.97397e+06	2.37551e+06	1.9541e+06	2.94369e+06	2.15452e+06	0.731911	0.0285714
AT3G27390	2	5.81962	1.56727	transmembrane protein - Chr3:10133372-10136111 REVERSE LENGTH=588 | 201604	452413	587793	685939	479542	394511	358480	534043	327656	551422	403673	0.732058	0.114286
AT5G05170	26	124.289	1.3653	Cellulose synthase family protein - Chr5:1530401-1535090 REVERSE LENGTH=1065 | 201604	3.81362e+07	3.84946e+07	4.4499e+07	4.38736e+07	2.83054e+07	2.63309e+07	3.25618e+07	3.36568e+07	4.12508e+07	3.02138e+07	0.73244	0.0285714
AT5G26670	1	1.9429	1.36411	Pectinacetylesterase family protein - Chr5:9318456-9320816 FORWARD LENGTH=416 | 201604	35609.3	46894.4	24818	44123.1	29935.5	20810.7	24125.1	36149.5	37861.2	27755.2	0.733077	0.2
AT3G05910	1	1.9429	1.36411	Pectinacetylesterase family protein - Chr5:9318456-9320816 FORWARD LENGTH=416 | 201604	35609.3	46894.4	24818	44123.1	29935.5	20810.7	24125.1	36149.5	37861.2	27755.2	0.733077	0.2
AT4G36850	4	9.15781	1.47646	PQ-loop repeat family protein / transmembrane family protein - Chr4:17353415-17355822 REVERSE LENGTH=392 | 201604	379934	610190	283873	660104	340097	400997	237608	439519	483525	354555	0.733271	0.485714
AT1G20950	9	26.9375	2.54088	Phosphofructokinase family protein - Chr1:7297467-7301336 REVERSE LENGTH=614 | 201604	1.19532e+06	1.18661e+06	807235	1.20977e+06	877409	924317	625729	798950	1.09974e+06	806601	0.73345	0.114286
AT4G38800	2	5.17306	1.43387	methylthioadenosine nucleosidase 1 - Chr4:18113355-18114996 REVERSE LENGTH=267 | 201604	439831	553998	375124	459214	411288	319723	279911	330156	457042	335269	0.733564	0.0571429
AT3G14350	3	7.72643	1.36248	STRUBBELIG-receptor family 7 - Chr3:4783115-4786999 REVERSE LENGTH=717 | 201604	395071	348374	327958	466200	280334	228773	288211	331217	384401	282134	0.733957	0.0571429
AT5G42720	1	2.44829	1.36161	Glycosyl hydrolase family 17 protein - Chr5:17130535-17132763 FORWARD LENGTH=438 | 201604	230443	238305	266294	218977	157258	155394	196329	191675	238505	175164	0.734426	0.0285714
AT2G46430	2	5.12501	1.80576	cyclic nucleotide gated channel 3 - Chr2:19058472-19061273 FORWARD LENGTH=706 | 201604	1.85362e+06	1.7925e+06	1.68433e+06	1.9327e+06	1.31028e+06	1.09625e+06	1.46798e+06	1.46167e+06	1.81579e+06	1.33404e+06	0.734692	0.0285714
AT3G06150	5	13.7812	1.36066	cytochrome P450 family protein - Chr3:1861971-1863755 REVERSE LENGTH=594 | 201604	1.1596e+06	1.32972e+06	1.10805e+06	1.15648e+06	854255	874029	801848	963653	1.18846e+06	873447	0.734939	0.0285714
AT1G53310	11	53.1273	2.58868	phosphoenolpyruvate carboxylase 1 - Chr1:19884261-19888070 REVERSE LENGTH=967 | 201604	2.10697e+06	2.61632e+06	1.95263e+06	1.88235e+06	1.79758e+06	1.82389e+06	1.15123e+06	1.52719e+06	2.13957e+06	1.57497e+06	0.736116	0.0285714
AT3G14940	11	53.1273	2.58868	phosphoenolpyruvate carboxylase 1 - Chr1:19884261-19888070 REVERSE LENGTH=967 | 201604	2.10697e+06	2.61632e+06	1.95263e+06	1.88235e+06	1.79758e+06	1.82389e+06	1.15123e+06	1.52719e+06	2.13957e+06	1.57497e+06	0.736116	0.0285714
AT1G79500	1	2.17147	2.65165	Aldolase-type TIM barrel family protein - Chr1:29903604-29905989 FORWARD LENGTH=290 | 201604	31262.4	109557	76038.4	103754	44202	57346.9	64492.3	69985.2	80153.1	59006.6	0.736174	0.342857
AT1G16340	1	2.17147	2.65165	Aldolase-type TIM barrel family protein - Chr1:29903604-29905989 FORWARD LENGTH=290 | 201604	31262.4	109557	76038.4	103754	44202	57346.9	64492.3	69985.2	80153.1	59006.6	0.736174	0.342857
AT2G20790	4	14.1028	1.3584	clathrin adaptor complexes medium subunit family protein - Chr2:8950162-8952613 REVERSE LENGTH=613 | 201604	1.58789e+06	1.58739e+06	1.12981e+06	1.34248e+06	1.08266e+06	1.13484e+06	887974	1.05239e+06	1.41189e+06	1.03947e+06	0.736222	0.0571429
AT5G15470	2	9.05171	4.38326	galacturonosyltransferase 14 - Chr5:5021433-5024168 REVERSE LENGTH=532 | 201604	86064.8	295860	240004	102548	68489	81053.8	275676	108413	181119	133408	0.736575	0.485714
AT3G01040	2	9.05171	4.38326	galacturonosyltransferase 14 - Chr5:5021433-5024168 REVERSE LENGTH=532 | 201604	86064.8	295860	240004	102548	68489	81053.8	275676	108413	181119	133408	0.736575	0.485714
AT3G61050	12	37.5242	1.39535	Calcium-dependent lipid-binding (CaLB domain) family protein - Chr3:22597485-22600932 FORWARD LENGTH=510 | 201604	9.13766e+06	1.41968e+07	1.0743e+07	9.85123e+06	7.26871e+06	7.3637e+06	1.03467e+07	7.38097e+06	1.09822e+07	8.09002e+06	0.73665	0.114286
AT3G61030	12	37.5242	1.39535	Calcium-dependent lipid-binding (CaLB domain) family protein - Chr3:22597485-22600932 FORWARD LENGTH=510 | 201604	9.13766e+06	1.41968e+07	1.0743e+07	9.85123e+06	7.26871e+06	7.3637e+06	1.03467e+07	7.38097e+06	1.09822e+07	8.09002e+06	0.73665	0.114286
AT3G60950	12	37.5242	1.39535	Calcium-dependent lipid-binding (CaLB domain) family protein - Chr3:22597485-22600932 FORWARD LENGTH=510 | 201604	9.13766e+06	1.41968e+07	1.0743e+07	9.85123e+06	7.26871e+06	7.3637e+06	1.03467e+07	7.38097e+06	1.09822e+07	8.09002e+06	0.73665	0.114286
AT1G64550	3	9.22783	3.10189	general control non-repressible 3 - Chr1:23968850-23973369 FORWARD LENGTH=715 | 201604	509614	281721	252834	276239	255873	235348	256010	225562	330102	243198	0.736736	0.114286
AT5G13890	2	7.57439	1.79543	plant viral-response family protein (DUF716) - Chr5:4479940-4480872 REVERSE LENGTH=310 | 201604	2.25089e+06	2.67603e+06	2.55833e+06	3.3813e+06	1.9751e+06	1.98201e+06	1.86649e+06	2.18233e+06	2.71664e+06	2.00148e+06	0.736749	0.0285714
AT1G42970	20	93.5631	2.23475	glyceraldehyde-3-phosphate dehydrogenase B subunit - Chr1:16127552-16129584 FORWARD LENGTH=447 | 201604	4.90484e+07	1.88007e+07	1.73422e+07	1.9354e+07	2.66317e+07	1.90767e+07	1.38264e+07	1.75635e+07	2.61363e+07	1.92746e+07	0.737462	0.685714
AT1G08190	11	25.2383	1.91652	vacuolar protein sorting 41 - Chr1:2567652-2573142 FORWARD LENGTH=980 | 201604	2.53939e+06	2.21547e+06	1.84948e+06	2.19887e+06	1.86284e+06	1.76653e+06	1.15867e+06	1.70428e+06	2.2008e+06	1.62308e+06	0.737493	0.0571429
AT5G20320	1	4.31453	364.94	dicer-like 4 - Chr5:6859571-6869068 REVERSE LENGTH=1702 | 201604	2054.72	217878	1228.92	224859	13460.2	56352	1521.83	257702	111505	82259.1	0.737717	0.885714
AT5G39500	1	2.0942	1.49445	GNOM-like 1 - Chr5:15815274-15819910 FORWARD LENGTH=1443 | 201604	48372.9	33048.5	26750	52517.9	16116.9	30730	32194.1	39538.5	40172.3	29644.9	0.737943	0.342857
AT1G13980	1	2.0942	1.49445	GNOM-like 1 - Chr5:15815274-15819910 FORWARD LENGTH=1443 | 201604	48372.9	33048.5	26750	52517.9	16116.9	30730	32194.1	39538.5	40172.3	29644.9	0.737943	0.342857
AT1G67680	4	7.1177	1.44797	SRP72 RNA-binding domain-containing protein - Chr1:25365962-25368464 REVERSE LENGTH=664 | 201604	291762	283555	86843	187908	307650	137632	78672.5	103482	212517	156859	0.7381	0.685714
AT1G67650	4	7.1177	1.44797	SRP72 RNA-binding domain-containing protein - Chr1:25365962-25368464 REVERSE LENGTH=664 | 201604	291762	283555	86843	187908	307650	137632	78672.5	103482	212517	156859	0.7381	0.685714
AT3G59970	4	10.2729	1.35477	methylenetetrahydrofolate reductase 1 - Chr3:22151303-22154323 FORWARD LENGTH=592 | 201604	1.206e+06	952144	613674	971959	962841	583243	527090	690226	935944	690850	0.738132	0.2
AT2G44160	4	10.2729	1.35477	methylenetetrahydrofolate reductase 1 - Chr3:22151303-22154323 FORWARD LENGTH=592 | 201604	1.206e+06	952144	613674	971959	962841	583243	527090	690226	935944	690850	0.738132	0.2
AT5G59880	1	5.08712	3.36974	actin depolymerizing factor 3 - Chr5:24120382-24121628 FORWARD LENGTH=139 | 201604	638693	868660	570801	844324	589024	521006	495170	553669	730619	539717	0.738712	0.0571429
AT4G25240	1	1.96403	1.49971	SKU5 similar 1 - Chr4:12930539-12933563 FORWARD LENGTH=589 | 201604	351755	372670	385586	449222	275345	278162	246707	352354	389809	288142	0.739188	0.0571429
AT1G80070	2	4.67171	2.90432	Pre-mRNA-processing-splicing factor - Chr1:30118052-30127574 FORWARD LENGTH=2359 | 201604	67528.5	18463.3	19549.9	32300.6	15426.7	18593.7	15972.2	51933.7	34460.6	25481.6	0.739442	0.342857
AT4G38780	2	4.67171	2.90432	Pre-mRNA-processing-splicing factor - Chr1:30118052-30127574 FORWARD LENGTH=2359 | 201604	67528.5	18463.3	19549.9	32300.6	15426.7	18593.7	15972.2	51933.7	34460.6	25481.6	0.739442	0.342857
AT3G12290	2	5.92492	1.3522	Amino acid dehydrogenase family protein - Chr3:3919591-3921326 FORWARD LENGTH=299 | 201604	619529	627431	460502	606626	426764	399774	423383	461424	578522	427836	0.739533	0.0571429
AT1G25480	1	2.88769	1.53037	aluminum activated malate transporter family protein - Chr1:8948467-8950876 FORWARD LENGTH=548 | 201604	415809	388738	324312	433104	306441	241645	283718	324295	390491	289025	0.740158	0.0285714
AT1G68600	1	2.88769	1.53037	aluminum activated malate transporter family protein - Chr1:8948467-8950876 FORWARD LENGTH=548 | 201604	415809	388738	324312	433104	306441	241645	283718	324295	390491	289025	0.740158	0.0285714
AT4G23650	16	55.8397	1.90215	calcium-dependent protein kinase 6 - Chr4:12324967-12327415 REVERSE LENGTH=529 | 201604	7.09917e+06	7.33154e+06	5.09168e+06	7.4065e+06	5.70324e+06	4.22462e+06	4.09245e+06	5.95017e+06	6.73222e+06	4.99262e+06	0.741601	0.114286
AT3G20370	8	25.9584	1.44126	TRAF-like family protein - Chr3:7105481-7107079 FORWARD LENGTH=379 | 201604	3.58338e+06	3.3229e+06	3.54576e+06	3.53714e+06	2.48836e+06	1.87929e+06	3.42769e+06	2.58634e+06	3.49729e+06	2.59542e+06	0.742122	0.0571429
AT5G61130	1	2.48803	5.18914	plasmodesmata callose-binding protein 1 - Chr5:24587438-24589369 REVERSE LENGTH=201 | 201604	61575.9	73507.2	61944.8	136591	42309.4	64183.1	70173.4	70925	83404.7	61897.7	0.742137	0.685714
AT5G25040	6	24.9345	2.80948	Major facilitator superfamily protein - Chr5:8622185-8623965 FORWARD LENGTH=492 | 201604	3.2202e+06	6.10831e+06	5.20276e+06	4.53484e+06	3.06376e+06	3.74028e+06	3.60641e+06	3.74743e+06	4.76653e+06	3.53947e+06	0.742568	0.2
AT3G05150	2	7.69654	1.59462	Major facilitator superfamily protein - Chr3:1440216-1443361 FORWARD LENGTH=470 | 201604	878604	903244	843187	788335	714928	601364	610741	610698	853343	634433	0.743468	0.0285714
AT1G12900	4	103.889	1.76494	glyceraldehyde 3-phosphate dehydrogenase A subunit 2 - Chr1:4392634-4394409 REVERSE LENGTH=441 | 201604	2.16211e+07	7.40266e+06	8.45701e+06	9.73049e+06	9.79477e+06	7.56607e+06	7.45072e+06	1.02948e+07	1.18028e+07	8.77659e+06	0.743602	1
AT4G39910	1	1.9827	1.85229	ubiquitin-specific protease 3 - Chr4:18511858-18514139 REVERSE LENGTH=371 | 201604	131034	150638	69366.5	100196	76596.5	93540.7	88966.1	76540.3	112808	83910.9	0.743835	0.342857
AT2G22310	1	1.9827	1.85229	ubiquitin-specific protease 3 - Chr4:18511858-18514139 REVERSE LENGTH=371 | 201604	131034	150638	69366.5	100196	76596.5	93540.7	88966.1	76540.3	112808	83910.9	0.743835	0.342857
AT4G24460	1	2.37261	2.03021	CRT (chloroquine-resistance transporter)-like transporter 2 - Chr4:12642888-12645310 FORWARD LENGTH=431 | 201604	200764	100472	211483	144994	137500	84321.7	86739.6	180674	164428	122309	0.743843	0.2
AT3G59020	3	7.72148	2.1449	ARM repeat superfamily protein - Chr3:21810973-21817418 REVERSE LENGTH=1030 | 201604	150806	141581	125266	122180	125623	91427.1	63723.3	120865	134958	100409	0.744004	0.114286
AT2G31660	3	7.72148	2.1449	ARM repeat superfamily protein - Chr3:21810973-21817418 REVERSE LENGTH=1030 | 201604	150806	141581	125266	122180	125623	91427.1	63723.3	120865	134958	100409	0.744004	0.114286
AT3G03220	8	24.8137	1.8765	expansin A13 - Chr3:742655-743975 REVERSE LENGTH=266 | 201604	3.97427e+06	3.64156e+06	4.26185e+06	4.83821e+06	3.11141e+06	2.6886e+06	3.36169e+06	3.27852e+06	4.17897e+06	3.11006e+06	0.744216	0.0285714
AT3G62860	1	2.84229	1.34311	alpha/beta-Hydrolases superfamily protein - Chr3:23239577-23242143 REVERSE LENGTH=348 | 201604	48591.7	38882.7	73856.5	62310	31190.3	33818.2	50059.8	51441.9	55910.2	41627.5	0.744542	0.342857
AT4G19490	7	17.4933	1.3549	VPS54 - Chr4:10616017-10622934 FORWARD LENGTH=1034 | 201604	1.01555e+06	1.36947e+06	990184	1.20651e+06	800506	866221	740118	1.00905e+06	1.14543e+06	853974	0.745549	0.0571429
AT5G06940	1	3.76814	3.66568	Leucine-rich repeat receptor-like protein kinase family protein - Chr5:2148078-2150771 REVERSE LENGTH=872 | 201604	92709.2	116840	130366	152785	104625	78637.1	96197.6	87898.1	123175	91839.3	0.745602	0.114286
AT1G45688	8	25.5905	1.8609	transmembrane protein - Chr1:17191502-17192870 FORWARD LENGTH=342 | 201604	5.29228e+06	5.79087e+06	8.5223e+06	6.07699e+06	4.11039e+06	4.51538e+06	5.70733e+06	4.84003e+06	6.42061e+06	4.79328e+06	0.746546	0.0571429
AT1G33590	1	3.59365	4.09144	Leucine-rich repeat (LRR) family protein - Chr1:12177788-12179221 FORWARD LENGTH=477 | 201604	162011	147875	121160	86321.4	113756	51149.9	72749.8	148597	129342	96563.1	0.746574	0.342857
AT3G07100	4	9.71269	2.65279	Sec23/Sec24 protein transport family protein - Chr3:2245689-2250077 REVERSE LENGTH=1038 | 201604	330862	263709	174765	223737	196005	221221	143185	181602	248268	185503	0.747188	0.2
AT3G53780	2	6.23554	1.33802	RHOMBOID-like protein 4 - Chr3:19924729-19926025 REVERSE LENGTH=270 | 201604	4.25596e+06	6.66451e+06	3.85476e+06	4.64051e+06	3.84662e+06	3.33317e+06	3.34351e+06	3.98756e+06	4.85394e+06	3.62771e+06	0.747376	0.0571429
AT2G30930	11	41.2616	1.41644	hypothetical protein - Chr2:13162458-13163156 FORWARD LENGTH=164 | 201604	2.07731e+07	1.74087e+07	1.21251e+07	1.49492e+07	1.41961e+07	1.28443e+07	1.08946e+07	1.08494e+07	1.6314e+07	1.21961e+07	0.747585	0.114286
AT4G24760	2	5.1276	1.33746	alpha/beta-Hydrolases superfamily protein - Chr4:12761482-12763564 REVERSE LENGTH=365 | 201604	124210	121811	142821	188218	74355	104520	110529	142054	144265	107865	0.747683	0.114286
AT5G17920	22	161.355	1.62113	Cobalamin-independent synthase family protein - Chr5:5935771-5939195 FORWARD LENGTH=765 | 201604	4.26561e+07	3.24048e+07	2.35719e+07	2.99977e+07	3.08973e+07	2.11076e+07	2.09928e+07	2.32697e+07	3.21576e+07	2.40669e+07	0.748403	0.114286
AT5G20980	22	161.355	1.62113	Cobalamin-independent synthase family protein - Chr5:5935771-5939195 FORWARD LENGTH=765 | 201604	4.26561e+07	3.24048e+07	2.35719e+07	2.99977e+07	3.08973e+07	2.11076e+07	2.09928e+07	2.32697e+07	3.21576e+07	2.40669e+07	0.748403	0.114286
AT4G09730	2	5.92838	1.59468	RH39 - Chr4:6136333-6139510 FORWARD LENGTH=621 | 201604	337533	152790	252655	215273	270025	151548	115872	180142	239563	179396	0.74885	0.342857
AT5G26830	7	18.2845	1.57195	Threonyl-tRNA synthetase - Chr5:9437351-9441568 FORWARD LENGTH=709 | 201604	1.0647e+06	809880	524892	825649	1.05247e+06	461142	385561	516226	806280	603850	0.748933	0.2
AT1G64790	24	64.8955	1.65881	ILITYHIA - Chr1:24065232-24083403 REVERSE LENGTH=2696 | 201604	5.63323e+06	4.38132e+06	3.75698e+06	4.23381e+06	3.34553e+06	3.46793e+06	3.1642e+06	3.50819e+06	4.50133e+06	3.37146e+06	0.748992	0.0285714
AT3G60400	24	64.8955	1.65881	ILITYHIA - Chr1:24065232-24083403 REVERSE LENGTH=2696 | 201604	5.63323e+06	4.38132e+06	3.75698e+06	4.23381e+06	3.34553e+06	3.46793e+06	3.1642e+06	3.50819e+06	4.50133e+06	3.37146e+06	0.748992	0.0285714
AT5G52210	3	9.22796	1.33894	GTP-binding protein 1 - Chr5:21205567-21206840 FORWARD LENGTH=205 | 201604	467436	505484	499801	527759	309808	393850	300131	495660	500120	374862	0.749545	0.0571429
AT4G32410	28	109.923	1.56331	cellulose synthase 1 - Chr4:15641009-15646388 REVERSE LENGTH=1081 | 201604	2.43174e+07	2.52108e+07	3.14928e+07	2.75637e+07	1.86668e+07	1.7121e+07	2.39954e+07	2.16634e+07	2.71462e+07	2.03616e+07	0.750074	0.0285714
AT2G25540	28	109.923	1.56331	cellulose synthase 1 - Chr4:15641009-15646388 REVERSE LENGTH=1081 | 201604	2.43174e+07	2.52108e+07	3.14928e+07	2.75637e+07	1.86668e+07	1.7121e+07	2.39954e+07	2.16634e+07	2.71462e+07	2.03616e+07	0.750074	0.0285714
AT2G01690	14	37.5946	1.5145	ARM repeat superfamily protein - Chr2:309144-313499 REVERSE LENGTH=743 | 201604	4.8795e+06	5.89221e+06	4.41919e+06	5.33363e+06	4.0697e+06	3.92587e+06	3.64938e+06	3.75333e+06	5.13113e+06	3.84957e+06	0.750238	0.0285714
AT3G54840	4	18.1137	1.3323	Ras-related small GTP-binding family protein - Chr3:20318597-20320737 FORWARD LENGTH=193 | 201604	1.07556e+06	856057	1.21497e+06	835159	889820	625945	689322	783532	995436	747155	0.750581	0.114286
AT5G15490	1	7.23217	2.2864	UDP-glucose 6-dehydrogenase family protein - Chr5:5027872-5029314 REVERSE LENGTH=480 | 201604	131489	83661.6	82510.5	117601	109857	46181.3	83929.2	72058.4	103816	78006.5	0.751395	0.342857
AT3G05030	1	8.40649	2.44053	sodium hydrogen exchanger 2 - Chr3:1393456-1396784 REVERSE LENGTH=546 | 201604	64769.1	28896.1	16478.5	34892.7	29376.2	28638.1	21273	29734.2	36259.1	27255.4	0.751683	0.685714
ATCG00380	7	19.0009	1.44556	chloroplast ribosomal protein S4 - ChrC:45223-45828 REVERSE LENGTH=201 | 201604	2.58032e+06	1.26106e+06	1.39859e+06	1.68236e+06	1.6711e+06	1.41425e+06	894092	1.22774e+06	1.73058e+06	1.30179e+06	0.752229	0.342857
AT3G24503	4	14.2844	1.32906	aldehyde dehydrogenase 2C4 - Chr3:8919732-8923029 REVERSE LENGTH=501 | 201604	1.12161e+06	1.04541e+06	705998	792597	868570	608866	535062	745552	916404	689513	0.752411	0.2
AT3G17390	8	48.5217	2.40058	S-adenosylmethionine synthetase family protein - Chr3:5952484-5953665 REVERSE LENGTH=393 | 201604	7.59169e+06	7.53901e+06	5.35203e+06	6.82779e+06	6.84139e+06	4.57276e+06	4.12301e+06	5.01328e+06	6.82763e+06	5.13761e+06	0.752473	0.114286
AT5G17580	1	2.02097	2.68362	Phototropic-responsive NPH3 family protein - Chr5:5795302-5797031 FORWARD LENGTH=548 | 201604	139322	88434.8	68272	102837	50936.2	71474.3	85083.7	92659.2	99716.5	75038.4	0.752517	0.342857
AT1G29530	1	1.73552	1.77642	hypothetical protein - Chr1:10325553-10326651 REVERSE LENGTH=236 | 201604	73889.6	65486.3	31382.9	38959.5	53315.8	22140.2	30872.5	51621.8	52429.6	39487.6	0.753154	0.342857
AT3G53490	1	1.96136	7.11383	valine-tRNA ligase - Chr3:19832666-19834024 FORWARD LENGTH=225 | 201604	384075	513302	744938	481642	343375	367195	480250	411262	530989	400521	0.754291	0.114286
AT1G01430	10	26.8435	1.32368	TRICHOME BIREFRINGENCE-LIKE 25 - Chr1:156953-158536 REVERSE LENGTH=456 | 201604	2.32291e+06	2.84098e+06	2.72544e+06	3.18697e+06	2.00543e+06	1.9804e+06	1.9109e+06	2.47106e+06	2.76908e+06	2.09194e+06	0.755467	0.0571429
AT4G01080	10	26.8435	1.32368	TRICHOME BIREFRINGENCE-LIKE 25 - Chr1:156953-158536 REVERSE LENGTH=456 | 201604	2.32291e+06	2.84098e+06	2.72544e+06	3.18697e+06	2.00543e+06	1.9804e+06	1.9109e+06	2.47106e+06	2.76908e+06	2.09194e+06	0.755467	0.0571429
AT2G01820	2	9.34423	1.32346	Leucine-rich repeat protein kinase family protein - Chr2:357664-360681 REVERSE LENGTH=943 | 201604	453078	628324	550588	596357	357279	394772	513075	418602	557087	420932	0.755595	0.0571429
AT1G48600	1	6.93758	2.95437	S-adenosyl-L-methionine-dependent methyltransferases superfamily protein - Chr1:17966448-17969077 FORWARD LENGTH=475 | 201604	147360	138417	65108.8	105380	72784.8	102662	73479.2	95907.1	114067	86208.2	0.755771	0.342857
AT3G49670	4	12.814	1.32302	Leucine-rich receptor-like protein kinase family protein - Chr3:18417741-18420836 FORWARD LENGTH=1002 | 201604	826790	937973	921030	1.13511e+06	662463	611677	843988	769879	955225	722002	0.755845	0.0571429
AT5G65700	4	12.814	1.32302	Leucine-rich receptor-like protein kinase family protein - Chr3:18417741-18420836 FORWARD LENGTH=1002 | 201604	826790	937973	921030	1.13511e+06	662463	611677	843988	769879	955225	722002	0.755845	0.0571429
AT5G49900	1	4.46629	1.32194	Beta-glucosidase%2C GBA2 type family protein - Chr5:20297235-20302019 REVERSE LENGTH=957 | 201604	66603.3	47420.9	70371.9	91996.5	41854.9	55781.4	58126.7	53317.3	69098.2	52270.1	0.756461	0.2
AT5G58870	4	20.4771	2.194	FTSH protease 9 - Chr5:23770080-23773719 REVERSE LENGTH=806 | 201604	894705	302589	572686	603232	279805	343249	512614	660674	593303	449085	0.756924	0.485714
AT4G22750	11	37.6056	1.83775	DHHC-type zinc finger protein - Chr4:11949366-11951335 REVERSE LENGTH=302 | 201604	7.44632e+06	1.11376e+07	9.76192e+06	9.74658e+06	7.22302e+06	6.98923e+06	7.19516e+06	7.44759e+06	9.52312e+06	7.21375e+06	0.757499	0.0571429
AT4G17170	12	69.1418	1.88794	RAB GTPase homolog B1C - Chr4:9644908-9646220 REVERSE LENGTH=211 | 201604	1.81713e+07	1.19411e+07	1.03471e+07	1.26499e+07	1.17552e+07	8.19067e+06	9.90255e+06	1.03881e+07	1.32773e+07	1.00591e+07	0.757615	0.114286
AT4G17160	12	69.1418	1.88794	RAB GTPase homolog B1C - Chr4:9644908-9646220 REVERSE LENGTH=211 | 201604	1.81713e+07	1.19411e+07	1.03471e+07	1.26499e+07	1.17552e+07	8.19067e+06	9.90255e+06	1.03881e+07	1.32773e+07	1.00591e+07	0.757615	0.114286
AT4G27720	3	23.1894	1.31911	Major facilitator superfamily protein - Chr4:13831203-13833521 FORWARD LENGTH=460 | 201604	2.01304e+06	2.58725e+06	1.71139e+06	2.57948e+06	1.65212e+06	1.62654e+06	1.43945e+06	2.02217e+06	2.22279e+06	1.68507e+06	0.758088	0.114286
AT4G34150	2	6.04305	2.1696	Calcium-dependent lipid-binding (CaLB domain) family protein - Chr4:16355035-16356955 FORWARD LENGTH=247 | 201604	249928	158342	216456	122386	101105	140495	140556	184264	186778	141605	0.758145	0.342857
AT5G24290	2	4.62913	1.63464	Vacuolar iron transporter (VIT) family protein - Chr5:8263271-8265618 REVERSE LENGTH=534 | 201604	57339.3	75584.3	65760.8	59670.4	69785.2	45697.4	24821.6	55589.3	64588.7	48973.4	0.758235	0.2
AT3G24660	1	2.96966	2.45147	transmembrane kinase-like 1 - Chr3:9003641-9005751 FORWARD LENGTH=674 | 201604	85580.3	105242	123911	136924	71073.4	85838.2	79324.4	106326	112914	85640.5	0.758455	0.2
AT3G20290	2	6.37658	1.51018	EPS15 homology domain 1 - Chr3:7075057-7078655 REVERSE LENGTH=545 | 201604	812886	881682	734205	891439	540637	648757	789045	540025	830053	629616	0.758525	0.0571429
AT2G39420	2	4.84261	1.90298	alpha/beta-Hydrolases superfamily protein - Chr2:16460442-16462872 FORWARD LENGTH=317 | 201604	773282	530673	453678	690135	543772	363431	364772	585929	611942	464476	0.759019	0.342857
AT2G39410	2	4.84261	1.90298	alpha/beta-Hydrolases superfamily protein - Chr2:16460442-16462872 FORWARD LENGTH=317 | 201604	773282	530673	453678	690135	543772	363431	364772	585929	611942	464476	0.759019	0.342857
AT5G35680	4	9.92204	1.70236	Nucleic acid-binding%2C OB-fold-like protein - Chr5:13858152-13858589 REVERSE LENGTH=145 | 201604	999926	787445	864140	912320	771854	773580	538958	620870	890958	676316	0.759088	0.0285714
AT2G04520	4	9.92204	1.70236	Nucleic acid-binding%2C OB-fold-like protein - Chr5:13858152-13858589 REVERSE LENGTH=145 | 201604	999926	787445	864140	912320	771854	773580	538958	620870	890958	676316	0.759088	0.0285714
AT1G68370	8	20.7402	1.31653	Chaperone DnaJ-domain superfamily protein - Chr1:25632046-25634527 REVERSE LENGTH=410 | 201604	1.00472e+06	1.0531e+06	1.05143e+06	1.55963e+06	923046	734318	1.03147e+06	857524	1.16722e+06	886589	0.759573	0.0571429
AT2G44300	1	2.3676	2.21536	Bifunctional inhibitor/lipid-transfer protein/seed storage 2S albumin superfamily protein - Chr2:18307468-18308286 REVERSE LENGTH=204 | 201604	124523	63805.4	155671	211314	82122.4	98237.2	79990.5	161503	138829	105463	0.759666	0.685714
AT2G44290	1	2.3676	2.21536	Bifunctional inhibitor/lipid-transfer protein/seed storage 2S albumin superfamily protein - Chr2:18307468-18308286 REVERSE LENGTH=204 | 201604	124523	63805.4	155671	211314	82122.4	98237.2	79990.5	161503	138829	105463	0.759666	0.685714
AT1G55190	2	6.38761	2.29377	PRA1 (Prenylated rab acceptor) family protein - Chr1:20588450-20589019 FORWARD LENGTH=189 | 201604	461899	268561	231117	316285	242876	273895	218603	235554	319466	242732	0.759806	0.342857
AT3G51800	4	12.5087	1.31568	metallopeptidase M24 family protein - Chr3:19211261-19213568 REVERSE LENGTH=392 | 201604	894418	584595	569358	635221	784231	476483	411598	367382	670898	509923	0.760061	0.2
AT5G44500	1	2.21597	1.31544	Small nuclear ribonucleoprotein family protein - Chr5:17927505-17928269 FORWARD LENGTH=254 | 201604	16677.6	0	4121.42	9448.72	0	7081.66	5089.98	10822.7	7561.92	5748.59	0.760201	0.971429
AT4G20440	1	2.21597	1.31544	Small nuclear ribonucleoprotein family protein - Chr5:17927505-17928269 FORWARD LENGTH=254 | 201604	16677.6	0	4121.42	9448.72	0	7081.66	5089.98	10822.7	7561.92	5748.59	0.760201	0.971429
AT4G30530	1	2.06497	3.84953	Class I glutamine amidotransferase-like superfamily protein - Chr4:14920605-14922286 FORWARD LENGTH=250 | 201604	8283.48	18757.6	36102.8	26012.2	13377.6	15728.3	20924.8	17761.1	22289	16948	0.760372	0.485714
AT4G00550	1	4.19378	1.53691	digalactosyl diacylglycerol deficient 2 - Chr4:238154-240019 REVERSE LENGTH=473 | 201604	60742.8	127753	69338.6	96142	66872.7	62768.9	52228	87382.2	88494.1	67313	0.760649	0.342857
AT5G14120	7	37.9773	1.64183	Major facilitator superfamily protein - Chr5:4556308-4558447 FORWARD LENGTH=579 | 201604	7.26389e+06	1.0481e+07	6.32035e+06	7.4031e+06	6.52153e+06	6.44073e+06	5.09181e+06	5.88371e+06	7.86708e+06	5.98445e+06	0.760694	0.114286
AT5G48620	1	16.4564	1.51993	Disease resistance protein (CC-NBS-LRR class) family - Chr5:19717406-19720932 FORWARD LENGTH=908 | 201604	113557	108939	101655	129232	96989.6	74977.2	91849.8	81250.7	113346	86266.8	0.761095	0.0285714
AT5G20050	2	4.54754	2.01878	Protein kinase superfamily protein - Chr5:6774381-6775739 FORWARD LENGTH=452 | 201604	206341	45243.2	140980	180447	30603	80192.7	192129	133325	143253	109062	0.761329	0.485714
AT3G50110	2	5.78784	1.68434	PTEN 3 - Chr3:18580777-18583929 REVERSE LENGTH=632 | 201604	350993	221812	312630	316244	211353	221856	231113	251496	300420	228955	0.762116	0.2
AT4G17486	1	1.8937	2.61038	PPPDE putative thiol peptidase family protein - Chr4:9749992-9751201 REVERSE LENGTH=224 | 201604	114080	214209	161643	206750	114609	130903	121216	164268	174171	132749	0.762179	0.485714
AT5G46860	8	33.2041	1.65463	Syntaxin/t-SNARE family protein - Chr5:19012342-19013795 REVERSE LENGTH=268 | 201604	2.17003e+07	1.87275e+07	1.46145e+07	2.00966e+07	1.70943e+07	1.26383e+07	1.22956e+07	1.52438e+07	1.87847e+07	1.4318e+07	0.762215	0.114286
AT4G17730	8	33.2041	1.65463	Syntaxin/t-SNARE family protein - Chr5:19012342-19013795 REVERSE LENGTH=268 | 201604	2.17003e+07	1.87275e+07	1.46145e+07	2.00966e+07	1.70943e+07	1.26383e+07	1.22956e+07	1.52438e+07	1.87847e+07	1.4318e+07	0.762215	0.114286
AT2G02560	2	6.39273	1.67927	cullin-associated and neddylation dissociated - Chr2:690345-697342 FORWARD LENGTH=1219 | 201604	81016.7	69814.4	67231.6	101618	58167.5	81008.9	44958.8	59610.1	79920.3	60936.3	0.762464	0.114286
AT1G80460	1	1.86328	4.05959	Actin-like ATPase superfamily protein - Chr1:30246960-30249055 REVERSE LENGTH=522 | 201604	44185.6	45072.4	14829.5	26829.9	21544.6	37569.5	17468.9	23278.2	32729.4	24965.3	0.762779	0.485714
AT3G11130	3	90.4955	2.17348	Clathrin%2C heavy chain - Chr3:3482575-3491667 REVERSE LENGTH=1705 | 201604	683667	742231	552824	755015	543949	421959	562998	556616	683434	521380	0.762883	0.114286
AT4G24840	3	9.03168	5.24344	oligomeric golgi complex subunit-like protein - Chr4:12796525-12800926 REVERSE LENGTH=756 | 201604	404306	74773.4	117468	118759	56387.8	171264	118813	199429	178827	136473	0.76316	0.885714
AT2G29550	4	109.556	1.36092	tubulin beta-7 chain - Chr2:12644258-12645932 REVERSE LENGTH=449 | 201604	2.22953e+06	2.26041e+06	1.27044e+06	2.04012e+06	1.27075e+06	1.54613e+06	1.52291e+06	1.61349e+06	1.95013e+06	1.48832e+06	0.76319	0.342857
AT3G13460	1	1.83409	2.29702	evolutionarily conserved C-terminal region 2 - Chr3:4385274-4388220 REVERSE LENGTH=667 | 201604	28945.7	19118.6	19958.5	43402.5	19906	19094.1	13177.8	32888.5	27856.3	21266.6	0.763438	0.342857
AT4G23430	12	42.4107	1.3094	NAD(P)-binding Rossmann-fold superfamily protein - Chr4:12229171-12231493 FORWARD LENGTH=322 | 201604	1.24972e+07	1.02198e+07	1.21954e+07	1.17185e+07	8.73829e+06	8.28411e+06	9.59562e+06	8.9943e+06	1.16577e+07	8.90308e+06	0.763708	0.0285714
AT4G23420	12	42.4107	1.3094	NAD(P)-binding Rossmann-fold superfamily protein - Chr4:12229171-12231493 FORWARD LENGTH=322 | 201604	1.24972e+07	1.02198e+07	1.21954e+07	1.17185e+07	8.73829e+06	8.28411e+06	9.59562e+06	8.9943e+06	1.16577e+07	8.90308e+06	0.763708	0.0285714
AT5G58860	2	10.1608	2.43125	cytochrome P450%2C family 86%2C subfamily A%2C polypeptide 1 - Chr5:23765999-23767997 REVERSE LENGTH=513 | 201604	143607	176054	141106	137357	88955.5	25333.8	173226	169343	149531	114215	0.76382	0.685714
ATCG00750	2	6.46601	1.30784	ribosomal protein S11 - ChrC:78960-79376 REVERSE LENGTH=138 | 201604	1.30415e+06	629160	660287	852438	892734	711799	498551	531824	861508	658727	0.764621	0.485714
AT4G14430	1	3.57085	1.4245	indole-3-butyric acid response 10 - Chr4:8304910-8305632 REVERSE LENGTH=240 | 201604	22777.5	31190.1	21261.5	13926.3	25377	12719.8	396.488	29707.1	22288.8	17050.1	0.764961	0.685714
AT3G27770	5	15.3496	1.75704	plant/protein - Chr3:10285818-10287474 REVERSE LENGTH=315 | 201604	3.32541e+06	3.28269e+06	2.50715e+06	2.9132e+06	2.73147e+06	2.11548e+06	1.99412e+06	2.36286e+06	3.00711e+06	2.30098e+06	0.76518	0.0571429
AT1G19450	4	29.4539	1.49468	Major facilitator superfamily protein - Chr1:6731671-6734633 REVERSE LENGTH=488 | 201604	3.61612e+06	4.10658e+06	3.47988e+06	3.73732e+06	2.89245e+06	2.8685e+06	2.91746e+06	2.75547e+06	3.73498e+06	2.85847e+06	0.765325	0.0285714
AT3G04120	1	189.453	1.72499	glyceraldehyde-3-phosphate dehydrogenase C subunit 1 - Chr3:1081077-1083131 FORWARD LENGTH=338 | 201604	2.8445e+07	2.34554e+07	2.05009e+07	2.72489e+07	1.5988e+07	2.44892e+07	1.47363e+07	2.11053e+07	2.49126e+07	1.90797e+07	0.765867	0.2
AT4G28300	1	3.2125	4.06972	formin-like protein (DUF1421) - Chr4:14014860-14016823 FORWARD LENGTH=496 | 201604	12202.6	293.258	2614.11	29555	1051.38	0	9681.34	23507.4	11166.2	8560.03	0.7666	0.685714
AT5G43940	3	8.6696	1.42767	GroES-like zinc-binding dehydrogenase family protein - Chr5:17684265-17686379 FORWARD LENGTH=379 | 201604	712959	796945	400232	648990	458478	440442	579594	485399	639781	490978	0.767416	0.342857
AT2G33570	2	8.41814	1.5853	glycosyltransferase family protein (DUF23) - Chr2:14217361-14219043 FORWARD LENGTH=496 | 201604	762175	867608	796212	717723	669527	504531	641066	597947	785930	603268	0.767585	0.0285714
AT2G05100	6	35.0215	1.3016	photosystem II light harvesting complex protein 2.1 - Chr2:1823449-1824331 REVERSE LENGTH=265 | 201604	8.81743e+06	1.33368e+07	1.04765e+07	7.9497e+06	6.57929e+06	9.17343e+06	9.42061e+06	6.00389e+06	1.01451e+07	7.79431e+06	0.768282	0.342857
AT3G27690	6	35.0215	1.3016	photosystem II light harvesting complex protein 2.1 - Chr2:1823449-1824331 REVERSE LENGTH=265 | 201604	8.81743e+06	1.33368e+07	1.04765e+07	7.9497e+06	6.57929e+06	9.17343e+06	9.42061e+06	6.00389e+06	1.01451e+07	7.79431e+06	0.768282	0.342857
AT2G05070	6	35.0215	1.3016	photosystem II light harvesting complex protein 2.1 - Chr2:1823449-1824331 REVERSE LENGTH=265 | 201604	8.81743e+06	1.33368e+07	1.04765e+07	7.9497e+06	6.57929e+06	9.17343e+06	9.42061e+06	6.00389e+06	1.01451e+07	7.79431e+06	0.768282	0.342857
AT4G35830	1	16.8079	1.31666	aconitase 1 - Chr4:16973007-16977949 REVERSE LENGTH=898 | 201604	180327	268677	158244	165875	187344	140843	103648	162293	193281	148532	0.768479	0.342857
AT1G56070	45	167.103	1.80786	Ribosomal protein S5/Elongation factor G/III/V family protein - Chr1:20968245-20971077 REVERSE LENGTH=843 | 201604	5.98866e+07	5.37838e+07	4.08237e+07	4.96555e+07	4.36928e+07	4.22863e+07	3.40546e+07	3.69091e+07	5.10374e+07	3.92357e+07	0.768764	0.114286
AT3G12915	45	167.103	1.80786	Ribosomal protein S5/Elongation factor G/III/V family protein - Chr1:20968245-20971077 REVERSE LENGTH=843 | 201604	5.98866e+07	5.37838e+07	4.08237e+07	4.96555e+07	4.36928e+07	4.22863e+07	3.40546e+07	3.69091e+07	5.10374e+07	3.92357e+07	0.768764	0.114286
AT1G66950	1	27.6914	1.30074	pleiotropic drug resistance 11 - Chr1:24978239-24984461 FORWARD LENGTH=1454 | 201604	2669.02	6627.03	11540.6	16238.7	2906.43	8601.24	6417.97	10577.7	9268.84	7125.84	0.768795	0.685714
AT2G36380	1	27.6914	1.30074	pleiotropic drug resistance 11 - Chr1:24978239-24984461 FORWARD LENGTH=1454 | 201604	2669.02	6627.03	11540.6	16238.7	2906.43	8601.24	6417.97	10577.7	9268.84	7125.84	0.768795	0.685714
AT1G43890	4	18.1262	1.3	RAB GTPASE HOMOLOG B18 - Chr1:16646934-16648395 FORWARD LENGTH=212 | 201604	2.04147e+06	1.1651e+06	1.45409e+06	1.851e+06	1.17336e+06	1.106e+06	1.3154e+06	1.41422e+06	1.62792e+06	1.25224e+06	0.769232	0.2
AT5G07910	1	2.44129	1.29995	Leucine-rich repeat (LRR) family protein - Chr5:2521937-2523769 REVERSE LENGTH=262 | 201604	194818	249346	205149	233301	210212	163984	166527	138239	220653	169740	0.769263	0.114286
AT1G54730	1	3.85257	2.33778	Major facilitator superfamily protein - Chr1:20424471-20429978 FORWARD LENGTH=470 | 201604	183297	288771	133229	275274	223623	128583	102136	223512	220143	169464	0.76979	0.342857
AT1G53390	6	18.5536	2.9154	P-loop containing nucleoside triphosphate hydrolases superfamily protein - Chr1:19918197-19923579 FORWARD LENGTH=1109 | 201604	497039	692467	922466	788753	499353	456959	692940	583931	725182	558296	0.769871	0.342857
AT2G20930	5	15.082	1.29782	SNARE-like superfamily protein - Chr2:9000790-9001656 REVERSE LENGTH=140 | 201604	3.53872e+06	2.79505e+06	2.99285e+06	2.66391e+06	2.60626e+06	2.2828e+06	2.17226e+06	2.17767e+06	2.99763e+06	2.30975e+06	0.770524	0.0285714
AT2G31810	5	19.9332	1.65661	ACT domain-containing small subunit of acetolactate synthase protein - Chr2:13524271-13528246 FORWARD LENGTH=491 | 201604	2.45756e+06	2.42948e+06	1.84152e+06	2.34245e+06	1.90432e+06	1.5705e+06	1.69727e+06	1.81967e+06	2.26775e+06	1.74794e+06	0.770781	0.0571429
AT5G16290	5	19.9332	1.65661	ACT domain-containing small subunit of acetolactate synthase protein - Chr2:13524271-13528246 FORWARD LENGTH=491 | 201604	2.45756e+06	2.42948e+06	1.84152e+06	2.34245e+06	1.90432e+06	1.5705e+06	1.69727e+06	1.81967e+06	2.26775e+06	1.74794e+06	0.770781	0.0571429
AT1G28100	1	3.29282	1.98034	hypothetical protein - Chr1:9802120-9803981 FORWARD LENGTH=282 | 201604	14322.2	2012.84	7474.75	42598.2	0	4752.28	6341.76	40093.8	16602	12797	0.77081	0.485714
AT4G00360	9	37.2391	2.62538	cytochrome P450%2C family 86%2C subfamily A%2C polypeptide 2 - Chr4:160951-162778 FORWARD LENGTH=553 | 201604	5.2535e+06	4.40063e+06	4.82595e+06	5.20214e+06	4.40689e+06	2.55433e+06	4.30268e+06	3.91076e+06	4.92056e+06	3.79366e+06	0.770983	0.0571429
AT1G63710	9	37.2391	2.62538	cytochrome P450%2C family 86%2C subfamily A%2C polypeptide 2 - Chr4:160951-162778 FORWARD LENGTH=553 | 201604	5.2535e+06	4.40063e+06	4.82595e+06	5.20214e+06	4.40689e+06	2.55433e+06	4.30268e+06	3.91076e+06	4.92056e+06	3.79366e+06	0.770983	0.0571429
AT1G01600	9	37.2391	2.62538	cytochrome P450%2C family 86%2C subfamily A%2C polypeptide 2 - Chr4:160951-162778 FORWARD LENGTH=553 | 201604	5.2535e+06	4.40063e+06	4.82595e+06	5.20214e+06	4.40689e+06	2.55433e+06	4.30268e+06	3.91076e+06	4.92056e+06	3.79366e+06	0.770983	0.0571429
AT5G01990	2	4.47147	1.7119	Auxin efflux carrier family protein - Chr5:377373-379600 REVERSE LENGTH=431 | 201604	410471	202967	268197	417980	128825	195594	294642	383579	324904	250660	0.771491	0.342857
AT5G11040	16	49.8916	1.55591	TRS120 - Chr5:3495332-3500610 FORWARD LENGTH=1186 | 201604	7.60388e+06	5.15335e+06	8.14237e+06	7.46609e+06	5.42967e+06	5.44675e+06	5.60093e+06	5.42668e+06	7.09142e+06	5.47601e+06	0.772201	0.342857
AT1G74530	1	2.26365	13.4635	transmembrane protein - Chr1:28009723-28012044 REVERSE LENGTH=314 | 201604	8209.53	5716.5	34142.4	73476.1	20994.4	24875.6	22806.8	25237.5	30386.1	23478.6	0.772675	1
AT4G30720	2	5.97276	3.33309	FAD/NAD(P)-binding oxidoreductase family protein - Chr4:14972212-14975461 REVERSE LENGTH=707 | 201604	151539	112820	50363.1	73876.7	86187.5	70469.9	60300.8	83382.2	97149.6	75085.1	0.772881	0.685714
AT3G14100	1	1.92077	5.40732	RNA-binding (RRM/RBD/RNP motifs) family protein - Chr3:4673027-4675950 FORWARD LENGTH=427 | 201604	19623.2	20112.4	6043.23	11620.6	4441.03	13330.5	11387	15230.3	14349.9	11097.2	0.773331	0.485714
AT1G54080	1	1.92077	5.40732	RNA-binding (RRM/RBD/RNP motifs) family protein - Chr3:4673027-4675950 FORWARD LENGTH=427 | 201604	19623.2	20112.4	6043.23	11620.6	4441.03	13330.5	11387	15230.3	14349.9	11097.2	0.773331	0.485714
AT1G17370	1	1.92077	5.40732	RNA-binding (RRM/RBD/RNP motifs) family protein - Chr3:4673027-4675950 FORWARD LENGTH=427 | 201604	19623.2	20112.4	6043.23	11620.6	4441.03	13330.5	11387	15230.3	14349.9	11097.2	0.773331	0.485714
AT1G12640	2	4.72086	1.55233	MBOAT (membrane bound O-acyl transferase) family protein - Chr1:4303586-4305666 REVERSE LENGTH=462 | 201604	160795	98000.3	135568	195932	81939.7	66833.1	136217	171846	147574	114209	0.773911	0.485714
AT3G27020	5	15.4434	1.91271	YELLOW STRIPE like 6 - Chr3:9961623-9964461 REVERSE LENGTH=676 | 201604	2.51206e+06	3.25475e+06	1.65659e+06	2.60961e+06	2.5422e+06	1.76545e+06	1.44356e+06	2.01415e+06	2.50825e+06	1.94134e+06	0.77398	0.342857
AT1G57765	2	6.63299	3.02459	transmembrane protein - Chr1:21393493-21394534 FORWARD LENGTH=107 | 201604	1.67782e+06	2.55164e+06	3.72068e+06	1.75258e+06	1.51333e+06	1.9314e+06	2.30349e+06	1.76361e+06	2.42568e+06	1.87796e+06	0.774198	0.685714
AT1G09645	2	6.63299	3.02459	transmembrane protein - Chr1:21393493-21394534 FORWARD LENGTH=107 | 201604	1.67782e+06	2.55164e+06	3.72068e+06	1.75258e+06	1.51333e+06	1.9314e+06	2.30349e+06	1.76361e+06	2.42568e+06	1.87796e+06	0.774198	0.685714
AT1G29670	5	14.0244	1.83572	GDSL-like Lipase/Acylhydrolase superfamily protein - Chr1:10375843-10377717 FORWARD LENGTH=363 | 201604	939058	1.14895e+06	782324	712385	641872	646736	815956	669532	895679	693524	0.774299	0.114286
AT5G40420	6	15.2189	6.40918	oleosin 2 - Chr5:16173622-16174740 REVERSE LENGTH=199 | 201604	1.12347e+06	1.74177e+06	796417	834005	1.4803e+06	669134	537738	795553	1.12391e+06	870682	0.774688	0.2
AT5G42790	3	9.07863	1.40333	proteasome alpha subunit F1 - Chr5:17159270-17160975 REVERSE LENGTH=278 | 201604	1.18566e+06	611107	479576	497993	920708	445882	412615	370130	693584	537334	0.774721	0.2
AT1G47250	3	9.07863	1.40333	proteasome alpha subunit F1 - Chr5:17159270-17160975 REVERSE LENGTH=278 | 201604	1.18566e+06	611107	479576	497993	920708	445882	412615	370130	693584	537334	0.774721	0.2
AT3G51600	1	2.38517	1.38491	lipid transfer protein 5 - Chr3:19138661-19139124 REVERSE LENGTH=118 | 201604	740269	863221	965173	545634	565339	504643	775344	567950	778574	603319	0.774903	0.342857
AT3G21630	2	5.40333	1.29022	chitin elicitor receptor kinase 1 - Chr3:7615543-7618530 REVERSE LENGTH=617 | 201604	313054	491269	248301	350511	245099	270005	245507	326906	350784	271879	0.775062	0.2
AT5G18760	1	1.75418	1.75952	RING/U-box superfamily protein - Chr5:6258508-6260828 REVERSE LENGTH=411 | 201604	48385.4	35585.6	37260.2	58080.9	4728.73	40115	44035.6	50160.2	44828	34759.9	0.775406	0.885714
AT5G22880	1	2.07303	1.54939	histone B2 - Chr5:7652130-7652567 REVERSE LENGTH=145 | 201604	205878	147535	156153	177885	181652	97179.1	130870	123417	171863	133279	0.775498	0.2
AT5G59910	1	2.07303	1.54939	histone B2 - Chr5:7652130-7652567 REVERSE LENGTH=145 | 201604	205878	147535	156153	177885	181652	97179.1	130870	123417	171863	133279	0.775498	0.2
AT5G02570	1	2.07303	1.54939	histone B2 - Chr5:7652130-7652567 REVERSE LENGTH=145 | 201604	205878	147535	156153	177885	181652	97179.1	130870	123417	171863	133279	0.775498	0.2
AT3G46030	1	2.07303	1.54939	histone B2 - Chr5:7652130-7652567 REVERSE LENGTH=145 | 201604	205878	147535	156153	177885	181652	97179.1	130870	123417	171863	133279	0.775498	0.2
AT3G45980	1	2.07303	1.54939	histone B2 - Chr5:7652130-7652567 REVERSE LENGTH=145 | 201604	205878	147535	156153	177885	181652	97179.1	130870	123417	171863	133279	0.775498	0.2
AT3G09480	1	2.07303	1.54939	histone B2 - Chr5:7652130-7652567 REVERSE LENGTH=145 | 201604	205878	147535	156153	177885	181652	97179.1	130870	123417	171863	133279	0.775498	0.2
AT2G37470	1	2.07303	1.54939	histone B2 - Chr5:7652130-7652567 REVERSE LENGTH=145 | 201604	205878	147535	156153	177885	181652	97179.1	130870	123417	171863	133279	0.775498	0.2
AT2G28720	1	2.07303	1.54939	histone B2 - Chr5:7652130-7652567 REVERSE LENGTH=145 | 201604	205878	147535	156153	177885	181652	97179.1	130870	123417	171863	133279	0.775498	0.2
AT1G07790	1	2.07303	1.54939	histone B2 - Chr5:7652130-7652567 REVERSE LENGTH=145 | 201604	205878	147535	156153	177885	181652	97179.1	130870	123417	171863	133279	0.775498	0.2
AT5G11150	13	48.1544	1.89201	vesicle-associated membrane protein 713 - Chr5:3546625-3547844 REVERSE LENGTH=221 | 201604	6.81661e+06	5.30387e+06	4.30618e+06	5.70651e+06	5.26552e+06	3.79696e+06	3.85189e+06	4.25379e+06	5.53329e+06	4.29204e+06	0.775675	0.0571429
AT4G35310	2	5.90827	1.72146	calmodulin-domain protein kinase 5 - Chr4:16802436-16804628 FORWARD LENGTH=556 | 201604	428644	289518	354246	410341	262178	235763	333894	318937	370687	287693	0.776107	0.114286
AT4G38230	2	5.90827	1.72146	calmodulin-domain protein kinase 5 - Chr4:16802436-16804628 FORWARD LENGTH=556 | 201604	428644	289518	354246	410341	262178	235763	333894	318937	370687	287693	0.776107	0.114286
AT2G17290	2	5.90827	1.72146	calmodulin-domain protein kinase 5 - Chr4:16802436-16804628 FORWARD LENGTH=556 | 201604	428644	289518	354246	410341	262178	235763	333894	318937	370687	287693	0.776107	0.114286
AT5G07110	1	2.46395	1.28804	prenylated RAB acceptor 1.B6 - Chr5:2206121-2206771 FORWARD LENGTH=216 | 201604	482451	388104	461694	466995	370752	306386	358058	361685	449811	349220	0.776371	0.0285714
AT5G54440	24	79.9016	1.50259	CLUB - Chr5:22100056-22107695 FORWARD LENGTH=1259 | 201604	9.3852e+06	7.91172e+06	9.62819e+06	9.65519e+06	7.803e+06	6.94102e+06	6.75728e+06	6.92378e+06	9.14507e+06	7.10627e+06	0.77706	0.0285714
AT5G09810	4	71.9722	1.94305	actin 7 - Chr5:3052809-3054220 FORWARD LENGTH=377 | 201604	4.58169e+06	5.03421e+06	3.39724e+06	3.65697e+06	3.5546e+06	3.51108e+06	2.72327e+06	3.17317e+06	4.16753e+06	3.24053e+06	0.777566	0.114286
AT2G42170	4	71.9722	1.94305	actin 7 - Chr5:3052809-3054220 FORWARD LENGTH=377 | 201604	4.58169e+06	5.03421e+06	3.39724e+06	3.65697e+06	3.5546e+06	3.51108e+06	2.72327e+06	3.17317e+06	4.16753e+06	3.24053e+06	0.777566	0.114286
AT3G51390	1	3.38751	2.96624	DHHC-type zinc finger family protein - Chr3:19075718-19077966 FORWARD LENGTH=340 | 201604	2559.93	652.476	2692.37	32151.9	0	0	2547.32	27049.8	9514.18	7399.28	0.777711	0.314286
AT5G22770	18	48.5702	2.17517	alpha-adaptin - Chr5:7579844-7588026 REVERSE LENGTH=1012 | 201604	8.15907e+06	4.96537e+06	4.84754e+06	5.42797e+06	4.64647e+06	4.10931e+06	4.52267e+06	4.92814e+06	5.84999e+06	4.55164e+06	0.77806	0.0571429
AT5G22780	18	48.5702	2.17517	alpha-adaptin - Chr5:7579844-7588026 REVERSE LENGTH=1012 | 201604	8.15907e+06	4.96537e+06	4.84754e+06	5.42797e+06	4.64647e+06	4.10931e+06	4.52267e+06	4.92814e+06	5.84999e+06	4.55164e+06	0.77806	0.0571429
AT3G12060	2	16.7005	1.58575	trichome birefringence-like protein (DUF828) - Chr3:3843142-3845150 FORWARD LENGTH=556 | 201604	304906	415656	450715	309105	264169	290718	267787	329809	370096	288121	0.778504	0.114286
AT2G19110	1	2.56402	1.57499	heavy metal atpase 4 - Chr2:8279478-8286255 FORWARD LENGTH=1172 | 201604	214828	228499	269069	329217	147298	190606	206033	267051	260403	202747	0.778589	0.114286
AT4G20890	1	117.508	1.54827	tubulin beta-9 chain - Chr4:11182218-11183840 FORWARD LENGTH=444 | 201604	627369	672730	403208	493037	514031	374748	438242	383413	549086	427609	0.778764	0.2
AT2G33800	5	16.273	1.66249	Ribosomal protein S5 family protein - Chr2:14300925-14302352 REVERSE LENGTH=303 | 201604	2.00623e+06	1.04548e+06	1.11754e+06	1.58579e+06	1.58098e+06	1.15846e+06	715153	1.0307e+06	1.43876e+06	1.12132e+06	0.779368	0.342857
AT4G18840	1	1.89191	25.6103	Pentatricopeptide repeat (PPR-like) superfamily protein - Chr4:10338719-10340356 REVERSE LENGTH=545 | 201604	224010	452599	484670	326197	187436	355262	375490	241563	371869	289938	0.779677	0.485714
AT1G10840	1	2.27406	1.96278	translation initiation factor 3 subunit H1 - Chr1:3607885-3610299 REVERSE LENGTH=337 | 201604	224910	109188	116596	157962	137500	122718	86877.5	127491	152164	118647	0.779731	0.685714
AT5G23830	1	4.15583	Infinity	MD-2-related lipid recognition domain-containing protein - Chr5:8033802-8034712 FORWARD LENGTH=164 | 201604	77370.9	10778.7	13904.2	28116.9	5953.02	11054.3	54152.5	30437.2	32542.7	25399.3	0.780491	0.885714
AT1G14830	14	70.9953	1.54391	DYNAMIN-like 1C - Chr1:5107699-5111470 REVERSE LENGTH=614 | 201604	4.18402e+06	5.19232e+06	4.21122e+06	4.6753e+06	3.79758e+06	2.90839e+06	4.06242e+06	3.48672e+06	4.56571e+06	3.56378e+06	0.780552	0.0285714
AT4G04720	7	26.4417	1.38786	calcium-dependent protein kinase 21 - Chr4:2394817-2397631 REVERSE LENGTH=531 | 201604	1.47986e+06	1.65707e+06	1.5383e+06	1.34611e+06	1.02681e+06	1.00147e+06	1.50337e+06	1.16956e+06	1.50533e+06	1.1753e+06	0.780759	0.114286
AT4G21940	7	26.4417	1.38786	calcium-dependent protein kinase 21 - Chr4:2394817-2397631 REVERSE LENGTH=531 | 201604	1.47986e+06	1.65707e+06	1.5383e+06	1.34611e+06	1.02681e+06	1.00147e+06	1.50337e+06	1.16956e+06	1.50533e+06	1.1753e+06	0.780759	0.114286
AT4G04740	7	26.4417	1.38786	calcium-dependent protein kinase 21 - Chr4:2394817-2397631 REVERSE LENGTH=531 | 201604	1.47986e+06	1.65707e+06	1.5383e+06	1.34611e+06	1.02681e+06	1.00147e+06	1.50337e+06	1.16956e+06	1.50533e+06	1.1753e+06	0.780759	0.114286
AT1G76040	7	26.4417	1.38786	calcium-dependent protein kinase 21 - Chr4:2394817-2397631 REVERSE LENGTH=531 | 201604	1.47986e+06	1.65707e+06	1.5383e+06	1.34611e+06	1.02681e+06	1.00147e+06	1.50337e+06	1.16956e+06	1.50533e+06	1.1753e+06	0.780759	0.114286
AT1G54270	3	71.8415	3.15712	eif4a-2 - Chr1:20260495-20262018 FORWARD LENGTH=412 | 201604	1.44236e+06	794336	767603	998741	793988	1.11899e+06	510981	702615	1.00076e+06	781644	0.78105	0.342857
AT3G54310	2	2.00262	1.27991	DNA-directed RNA polymerase subunit alpha - Chr3:20111153-20112944 REVERSE LENGTH=358 | 201604	6.18116e+07	6.2861e+07	8.92376e+07	8.3749e+07	4.83207e+07	5.71505e+07	6.21626e+07	6.4928e+07	7.44148e+07	5.81405e+07	0.781302	0.2
AT3G53990	7	20.3648	2.9355	Adenine nucleotide alpha hydrolases-like superfamily protein - Chr3:19989658-19991019 REVERSE LENGTH=160 | 201604	2.45913e+06	1.74285e+06	1.52809e+06	1.61403e+06	1.32153e+06	1.58759e+06	1.44487e+06	1.38821e+06	1.83603e+06	1.43555e+06	0.781879	0.0571429
AT3G11830	7	19.8858	1.99707	TCP-1/cpn60 chaperonin family protein - Chr3:3732734-3736156 FORWARD LENGTH=557 | 201604	1.52182e+06	1.30761e+06	1.28586e+06	1.65987e+06	1.05913e+06	1.16691e+06	1.0227e+06	1.26738e+06	1.44379e+06	1.12903e+06	0.78199	0.0285714
AT3G03250	4	13.1608	1.56818	UDP-GLUCOSE PYROPHOSPHORYLASE 1 - Chr3:749761-754014 REVERSE LENGTH=469 | 201604	1.23583e+06	1.01043e+06	811658	993995	821101	625369	790556	932726	1.01298e+06	792438	0.782284	0.114286
AT5G17310	4	13.1608	1.56818	UDP-GLUCOSE PYROPHOSPHORYLASE 1 - Chr3:749761-754014 REVERSE LENGTH=469 | 201604	1.23583e+06	1.01043e+06	811658	993995	821101	625369	790556	932726	1.01298e+06	792438	0.782284	0.114286
ATCG01120	5	12.1195	1.45939	chloroplast ribosomal protein S15 - ChrC:123296-123562 REVERSE LENGTH=88 | 201604	1.64145e+06	975697	1.27478e+06	1.31054e+06	1.17442e+06	1.06939e+06	849580	978418	1.30062e+06	1.01795e+06	0.782669	0.2
AT2G20900	6	17.9888	1.2774	diacylglycerol kinase 5 - Chr2:8989412-8992798 REVERSE LENGTH=509 | 201604	2.13513e+06	2.22357e+06	2.83996e+06	2.42928e+06	1.51366e+06	1.89909e+06	2.2803e+06	1.84412e+06	2.40698e+06	1.88429e+06	0.782843	0.114286
AT4G28130	6	17.9888	1.2774	diacylglycerol kinase 5 - Chr2:8989412-8992798 REVERSE LENGTH=509 | 201604	2.13513e+06	2.22357e+06	2.83996e+06	2.42928e+06	1.51366e+06	1.89909e+06	2.2803e+06	1.84412e+06	2.40698e+06	1.88429e+06	0.782843	0.114286
AT5G04140	6	14.3494	1.52609	glutamate synthase 1 - Chr5:1130031-1138186 FORWARD LENGTH=1648 | 201604	1.20288e+06	763680	644777	703194	995334	504941	557625	537484	828632	648846	0.783033	0.2
AT2G41220	6	14.3494	1.52609	glutamate synthase 1 - Chr5:1130031-1138186 FORWARD LENGTH=1648 | 201604	1.20288e+06	763680	644777	703194	995334	504941	557625	537484	828632	648846	0.783033	0.2
AT5G50230	1	2.68884	15.5215	Transducin/WD40 repeat-like superfamily protein - Chr5:20448632-20450855 REVERSE LENGTH=509 | 201604	8236.38	14581.1	16411.9	4448.73	2782.52	2538.09	26568.5	2327.29	10919.5	8554.1	0.783376	0.342857
AT1G07920	65	206.431	1.27555	GTP binding Elongation factor Tu family protein - Chr1:2455559-2457001 FORWARD LENGTH=449 | 201604	7.39839e+08	9.47335e+08	5.48878e+08	6.38751e+08	5.95356e+08	6.1881e+08	5.10327e+08	5.29283e+08	7.18701e+08	5.63444e+08	0.783976	0.114286
AT5G06400	65	206.431	1.27555	GTP binding Elongation factor Tu family protein - Chr1:2455559-2457001 FORWARD LENGTH=449 | 201604	7.39839e+08	9.47335e+08	5.48878e+08	6.38751e+08	5.95356e+08	6.1881e+08	5.10327e+08	5.29283e+08	7.18701e+08	5.63444e+08	0.783976	0.114286
AT1G35550	65	206.431	1.27555	GTP binding Elongation factor Tu family protein - Chr1:2455559-2457001 FORWARD LENGTH=449 | 201604	7.39839e+08	9.47335e+08	5.48878e+08	6.38751e+08	5.95356e+08	6.1881e+08	5.10327e+08	5.29283e+08	7.18701e+08	5.63444e+08	0.783976	0.114286
AT1G07930	65	206.431	1.27555	GTP binding Elongation factor Tu family protein - Chr1:2455559-2457001 FORWARD LENGTH=449 | 201604	7.39839e+08	9.47335e+08	5.48878e+08	6.38751e+08	5.95356e+08	6.1881e+08	5.10327e+08	5.29283e+08	7.18701e+08	5.63444e+08	0.783976	0.114286
AT3G44150	2	5.12163	1.31275	Expp1 protein - Chr3:15887617-15888728 FORWARD LENGTH=246 | 201604	290251	235845	211117	336037	210061	167777	198151	265738	268312	210432	0.78428	0.114286
AT5G04060	18	56.3285	1.27371	S-adenosyl-L-methionine-dependent methyltransferases superfamily protein - Chr5:1099271-1101810 FORWARD LENGTH=600 | 201604	1.02374e+07	8.1565e+06	1.03454e+07	1.2207e+07	8.33309e+06	7.63407e+06	7.23509e+06	8.94512e+06	1.02366e+07	8.03684e+06	0.785111	0.114286
AT3G11650	2	6.13082	1.31686	NDR1/HIN1-like 2 - Chr3:3676264-3676986 REVERSE LENGTH=240 | 201604	889087	1.16159e+06	983734	1.04641e+06	893408	672935	797615	841912	1.02021e+06	801468	0.785595	0.0571429
AT3G08940	3	19.3579	1.59395	light harvesting complex photosystem II - Chr3:2717717-2718665 FORWARD LENGTH=287 | 201604	888344	1.55241e+06	1.07027e+06	839675	786891	859213	1.12578e+06	647058	1.08767e+06	854735	0.785837	0.342857
AT2G29700	1	5.17267	1.51362	pleckstrin homologue 1 - Chr2:12697571-12698008 FORWARD LENGTH=145 | 201604	2.66507e+06	2.2248e+06	1.783e+06	2.05694e+06	1.95116e+06	1.76811e+06	1.45904e+06	1.68302e+06	2.18246e+06	1.71533e+06	0.785964	0.0571429
AT2G36580	5	68.0445	1.53186	Pyruvate kinase family protein - Chr2:15339253-15342781 FORWARD LENGTH=527 | 201604	3.91576e+06	1.98798e+06	2.87188e+06	3.00878e+06	2.08382e+06	2.75383e+06	1.72349e+06	2.70178e+06	2.9461e+06	2.31573e+06	0.786032	0.2
AT1G64065	1	3.47699	1.81694	Late embryogenesis abundant (LEA) hydroxyproline-rich glycoprotein family - Chr1:23778628-23779272 FORWARD LENGTH=214 | 201604	44824.1	92988.7	55988.8	67618.2	43682.9	55597.3	53444.7	52779.6	65354.9	51376.2	0.78611	0.2
AT1G17270	6	24.9829	2.08936	O-fucosyltransferase family protein - Chr1:5909443-5911624 REVERSE LENGTH=564 | 201604	1.7609e+06	2.11844e+06	2.38394e+06	2.15771e+06	1.61303e+06	1.71039e+06	1.62754e+06	1.67232e+06	2.10525e+06	1.65582e+06	0.786521	0.0285714
AT3G52150	5	12.638	2.29654	RNA-binding (RRM/RBD/RNP motifs) family protein - Chr3:19342074-19343090 FORWARD LENGTH=253 | 201604	3.65576e+06	1.23903e+06	1.6299e+06	2.37491e+06	2.20417e+06	1.69845e+06	1.28023e+06	1.82291e+06	2.2249e+06	1.75144e+06	0.7872	0.885714
AT2G05920	7	20.3109	1.44473	Subtilase family protein - Chr2:2269831-2272207 REVERSE LENGTH=754 | 201604	997777	736667	850480	943117	654836	523906	843917	756030	882010	694672	0.787601	0.114286
AT3G61580	2	3.81382	1.73337	Fatty acid/sphingolipid desaturase - Chr3:22786253-22787602 FORWARD LENGTH=449 | 201604	176999	137305	140835	181314	155906	76455.7	119986	149287	159113	125409	0.78817	0.342857
AT1G53430	8	66.3657	1.3194	Leucine-rich repeat transmembrane protein kinase - Chr1:19935298-19940959 FORWARD LENGTH=1038 | 201604	1.70815e+06	2.11773e+06	1.9669e+06	2.03597e+06	1.34198e+06	1.41501e+06	1.84353e+06	1.57018e+06	1.95719e+06	1.54267e+06	0.788209	0.0571429
AT4G11900	8	66.3657	1.3194	Leucine-rich repeat transmembrane protein kinase - Chr1:19935298-19940959 FORWARD LENGTH=1038 | 201604	1.70815e+06	2.11773e+06	1.9669e+06	2.03597e+06	1.34198e+06	1.41501e+06	1.84353e+06	1.57018e+06	1.95719e+06	1.54267e+06	0.788209	0.0571429
AT3G16030	8	66.3657	1.3194	Leucine-rich repeat transmembrane protein kinase - Chr1:19935298-19940959 FORWARD LENGTH=1038 | 201604	1.70815e+06	2.11773e+06	1.9669e+06	2.03597e+06	1.34198e+06	1.41501e+06	1.84353e+06	1.57018e+06	1.95719e+06	1.54267e+06	0.788209	0.0571429
AT1G67520	8	66.3657	1.3194	Leucine-rich repeat transmembrane protein kinase - Chr1:19935298-19940959 FORWARD LENGTH=1038 | 201604	1.70815e+06	2.11773e+06	1.9669e+06	2.03597e+06	1.34198e+06	1.41501e+06	1.84353e+06	1.57018e+06	1.95719e+06	1.54267e+06	0.788209	0.0571429
AT1G53420	8	66.3657	1.3194	Leucine-rich repeat transmembrane protein kinase - Chr1:19935298-19940959 FORWARD LENGTH=1038 | 201604	1.70815e+06	2.11773e+06	1.9669e+06	2.03597e+06	1.34198e+06	1.41501e+06	1.84353e+06	1.57018e+06	1.95719e+06	1.54267e+06	0.788209	0.0571429
ATCG00900	5	16.6104	1.26731	Ribosomal protein S7p/S5e family protein - ChrC:97478-97945 REVERSE LENGTH=155 | 201604	3.19892e+06	1.76364e+06	2.08695e+06	2.34617e+06	2.45464e+06	1.75078e+06	1.58315e+06	1.62532e+06	2.34892e+06	1.85347e+06	0.789074	0.2
AT1G71190	1	2.41956	1.26723	senescence associated gene 18 - Chr1:26833597-26834982 REVERSE LENGTH=281 | 201604	84029.8	158507	155746	101385	96257.8	102088	92691.7	103263	124917	98575.1	0.789125	0.685714
AT1G12470	9	32.3053	1.3909	zinc ion binding protein - Chr1:4251359-4257201 FORWARD LENGTH=988 | 201604	3.48746e+06	3.56167e+06	2.60095e+06	3.01815e+06	3.02569e+06	2.62228e+06	2.06922e+06	2.28324e+06	3.16706e+06	2.50011e+06	0.789411	0.2
AT4G14880	4	11.3309	2.12055	O-acetylserine (thiol) lyase (OAS-TL) isoform A1 - Chr4:8518209-8520050 REVERSE LENGTH=322 | 201604	1.19525e+06	1.25416e+06	1.06672e+06	1.01579e+06	1.02063e+06	891301	890575	775093	1.13298e+06	894398	0.789423	0.0571429
AT3G22460	4	11.3309	2.12055	O-acetylserine (thiol) lyase (OAS-TL) isoform A1 - Chr4:8518209-8520050 REVERSE LENGTH=322 | 201604	1.19525e+06	1.25416e+06	1.06672e+06	1.01579e+06	1.02063e+06	891301	890575	775093	1.13298e+06	894398	0.789423	0.0571429
AT3G02600	4	14.9553	1.26448	lipid phosphate phosphatase 3 - Chr3:551534-554411 FORWARD LENGTH=333 | 201604	1.53861e+06	1.369e+06	1.48966e+06	2.12323e+06	1.22913e+06	1.15894e+06	1.4249e+06	1.34369e+06	1.63012e+06	1.28917e+06	0.790839	0.0571429
AT2G32450	2	13.0737	2.26731	Calcium-binding tetratricopeptide family protein - Chr2:13778614-13781022 FORWARD LENGTH=802 | 201604	114467	107988	1428.83	1895.21	101667	32517.2	4587.4	39842.7	56444.8	44653.6	0.791103	1
AT5G24710	2	6.70054	1.71681	Transducin/WD40 repeat-like superfamily protein - Chr5:8459148-8467920 REVERSE LENGTH=1377 | 201604	281740	173129	162867	216014	237635	147814	156062	118282	208438	164948	0.791355	0.2
AT3G06980	2	6.21837	2.7144	DEA(D/H)-box RNA helicase family protein - Chr3:2201531-2204662 FORWARD LENGTH=781 | 201604	67112.6	74261.8	53114.6	57644.5	62929.6	32009.7	35752.7	68877.1	63033.4	49892.3	0.791521	0.485714
AT1G15210	7	207.528	1.26287	pleiotropic drug resistance 7 - Chr1:5231552-5236573 REVERSE LENGTH=1442 | 201604	1.90555e+06	1.67944e+06	1.95398e+06	1.85753e+06	1.60169e+06	1.11335e+06	1.64588e+06	1.49599e+06	1.84913e+06	1.46423e+06	0.791849	0.0285714
AT3G13860	1	2.08661	2.22897	heat shock protein 60-3A - Chr3:4561704-4565133 REVERSE LENGTH=572 | 201604	315899	304866	187789	392721	207377	223718	123876	396774	300319	237936	0.792279	0.685714
AT1G06690	3	8.82473	1.78529	NAD(P)-linked oxidoreductase superfamily protein - Chr1:2049742-2052039 REVERSE LENGTH=377 | 201604	566606	413917	366506	317579	272503	303126	374467	369433	416152	329882	0.792697	0.342857
AT1G67700	4	12.3166	2.19641	multidrug resistance protein - Chr1:25374295-25375716 FORWARD LENGTH=230 | 201604	1.34905e+06	1.52415e+06	993846	1.31452e+06	793630	1.30946e+06	1.03602e+06	968944	1.29539e+06	1.02701e+06	0.792821	0.114286
AT1G17860	5	14.1997	1.97774	Kunitz family trypsin and protease inhibitor protein - Chr1:6149343-6149933 FORWARD LENGTH=196 | 201604	1.14347e+06	2.4065e+06	2.57656e+06	1.44495e+06	1.09954e+06	2.05616e+06	1.53701e+06	1.31539e+06	1.89287e+06	1.50202e+06	0.793517	0.485714
AT2G27260	2	4.95681	2.93737	Late embryogenesis abundant (LEA) hydroxyproline-rich glycoprotein family - Chr2:11669769-11670500 FORWARD LENGTH=243 | 201604	143073	261916	230853	210103	151294	127407	246634	145986	211487	167830	0.793575	0.485714
AT4G29900	8	33.3359	1.34772	autoinhibited Ca(2+)-ATPase 10 - Chr4:14611225-14618775 REVERSE LENGTH=1069 | 201604	3.11649e+06	4.04309e+06	3.33527e+06	3.29042e+06	2.57892e+06	2.6765e+06	2.99689e+06	2.68779e+06	3.44632e+06	2.73503e+06	0.793608	0.0285714
AT3G21180	8	33.3359	1.34772	autoinhibited Ca(2+)-ATPase 10 - Chr4:14611225-14618775 REVERSE LENGTH=1069 | 201604	3.11649e+06	4.04309e+06	3.33527e+06	3.29042e+06	2.57892e+06	2.6765e+06	2.99689e+06	2.68779e+06	3.44632e+06	2.73503e+06	0.793608	0.0285714
AT4G04910	55	200.473	1.25936	AAA-type ATPase family protein - Chr4:2489696-2495666 REVERSE LENGTH=742 | 201604	8.12361e+07	1.06496e+08	1.01311e+08	9.64578e+07	7.79864e+07	7.89072e+07	7.50089e+07	7.4207e+07	9.63752e+07	7.65274e+07	0.794057	0.0285714
AT5G19510	3	11.9869	1.26634	Translation elongation factor EF1B/ribosomal protein S6 family protein - Chr5:6581854-6583137 REVERSE LENGTH=224 | 201604	3.03707e+06	2.54755e+06	1.67166e+06	2.16377e+06	2.68345e+06	1.69983e+06	1.36041e+06	1.73801e+06	2.35501e+06	1.87042e+06	0.79423	0.485714
AT5G12110	3	11.9869	1.26634	Translation elongation factor EF1B/ribosomal protein S6 family protein - Chr5:6581854-6583137 REVERSE LENGTH=224 | 201604	3.03707e+06	2.54755e+06	1.67166e+06	2.16377e+06	2.68345e+06	1.69983e+06	1.36041e+06	1.73801e+06	2.35501e+06	1.87042e+06	0.79423	0.485714
AT2G39805	2	5.85925	2.08218	Integral membrane Yip1 family protein - Chr2:16610216-16612353 REVERSE LENGTH=275 | 201604	583348	576998	553728	699828	389684	474770	447056	606513	603476	479506	0.794573	0.2
AT1G08520	1	1.80414	3.01098	ALBINA 1 - Chr1:2696538-2700819 FORWARD LENGTH=760 | 201604	54751.5	64375	26309.6	53034.6	51690.9	28137.6	20640.4	57241.5	49617.7	39427.6	0.794628	0.485714
AT5G14100	4	11.7237	1.60448	non-intrinsic ABC protein 14 - Chr5:4549706-4551632 REVERSE LENGTH=278 | 201604	299449	383158	262722	343199	245760	266630	187191	324445	322132	256007	0.794725	0.2
AT3G02530	5	13.5613	2.9087	TCP-1/cpn60 chaperonin family protein - Chr3:528806-532457 REVERSE LENGTH=535 | 201604	471256	607914	326894	383408	459269	363370	238236	361990	447368	355716	0.795131	0.342857
AT5G16070	5	13.5613	2.9087	TCP-1/cpn60 chaperonin family protein - Chr3:528806-532457 REVERSE LENGTH=535 | 201604	471256	607914	326894	383408	459269	363370	238236	361990	447368	355716	0.795131	0.342857
AT5G64500	5	13.8605	1.5444	Major facilitator superfamily protein - Chr5:25780511-25783474 FORWARD LENGTH=484 | 201604	1.59864e+06	1.8854e+06	1.23126e+06	1.61424e+06	1.25063e+06	1.28883e+06	1.05858e+06	1.4356e+06	1.58238e+06	1.25841e+06	0.795261	0.2
AT5G54500	5	18.5873	1.48924	flavodoxin-like quinone reductase 1 - Chr5:22124674-22126256 FORWARD LENGTH=204 | 201604	4.82191e+06	5.49513e+06	3.88519e+06	4.12254e+06	3.6375e+06	4.01657e+06	3.49889e+06	3.43296e+06	4.58119e+06	3.64648e+06	0.795967	0.0571429
AT4G27270	5	18.5873	1.48924	flavodoxin-like quinone reductase 1 - Chr5:22124674-22126256 FORWARD LENGTH=204 | 201604	4.82191e+06	5.49513e+06	3.88519e+06	4.12254e+06	3.6375e+06	4.01657e+06	3.49889e+06	3.43296e+06	4.58119e+06	3.64648e+06	0.795967	0.0571429
AT5G50420	22	74.7845	1.83331	O-fucosyltransferase family protein - Chr5:20530453-20532635 REVERSE LENGTH=566 | 201604	8.14492e+06	9.43836e+06	9.51182e+06	1.099e+07	7.44476e+06	7.27566e+06	7.36229e+06	8.24214e+06	9.52128e+06	7.58121e+06	0.796238	0.0571429
AT1G30580	4	12.546	2.59369	GTP binding protein - Chr1:10831953-10835454 REVERSE LENGTH=394 | 201604	1.10239e+06	968286	752372	765924	655360	885986	608649	710893	897244	715222	0.797132	0.114286
AT4G22670	2	4.84747	1.94275	HSP70-interacting protein 1 - Chr4:11918236-11920671 FORWARD LENGTH=441 | 201604	258666	160477	60906.8	161601	149116	90351.9	103910	168218	160413	127899	0.79731	0.685714
AT5G56350	1	2.3884	2.88524	Pyruvate kinase family protein - Chr5:22820254-22822529 REVERSE LENGTH=498 | 201604	126740	171459	75604.8	116711	101618	138479	67109.2	84035.6	122629	97810.4	0.797613	0.485714
AT5G14320	6	19.6439	1.25341	Ribosomal protein S13/S18 family - Chr5:4617839-4618772 REVERSE LENGTH=169 | 201604	1.53017e+06	782640	757869	1.09135e+06	1.01848e+06	837080	618643	846361	1.04051e+06	830141	0.797823	0.685714
AT2G47730	5	16.4587	1.89874	glutathione S-transferase phi 8 - Chr2:19558213-19559266 FORWARD LENGTH=263 | 201604	1.73049e+06	1.87423e+06	1.52175e+06	1.40994e+06	1.17424e+06	1.76527e+06	1.1004e+06	1.17521e+06	1.6341e+06	1.30378e+06	0.797858	0.2
AT5G06140	14	40.4582	1.25309	sorting nexin 1 - Chr5:1856212-1858752 REVERSE LENGTH=402 | 201604	7.01306e+06	5.52486e+06	5.60877e+06	6.79915e+06	4.75413e+06	4.86881e+06	4.76994e+06	5.5145e+06	6.23646e+06	4.97685e+06	0.798024	0.0285714
AT3G28450	2	6.50631	1.61307	Leucine-rich repeat protein kinase family protein - Chr3:10667359-10669176 FORWARD LENGTH=605 | 201604	1.01868e+06	975909	679018	841595	837408	749217	580687	639486	878800	701700	0.798475	0.114286
AT1G64430	1	1.62175	1.45383	Pentatricopeptide repeat (PPR) superfamily protein - Chr1:23933541-23936336 FORWARD LENGTH=559 | 201604	17741.3	40117.6	10101.8	18939.3	18159.2	0	38231.9	13019.1	21725	17352.6	0.798737	0.685714
AT5G35630	11	39.6543	1.47851	glutamine synthetase 2 - Chr5:13831220-13833239 FORWARD LENGTH=430 | 201604	5.41426e+06	6.83907e+06	4.01344e+06	4.59125e+06	4.76286e+06	5.10173e+06	2.81438e+06	3.98161e+06	5.2145e+06	4.16515e+06	0.798762	0.342857
AT2G20990	27	84.385	1.35297	synaptotagmin A - Chr2:9014827-9017829 FORWARD LENGTH=541 | 201604	1.8308e+07	2.88977e+07	2.2934e+07	2.34203e+07	1.64034e+07	1.726e+07	2.32165e+07	1.79087e+07	2.339e+07	1.86972e+07	0.799366	0.114286
AT2G21010	27	84.385	1.35297	synaptotagmin A - Chr2:9014827-9017829 FORWARD LENGTH=541 | 201604	1.8308e+07	2.88977e+07	2.2934e+07	2.34203e+07	1.64034e+07	1.726e+07	2.32165e+07	1.79087e+07	2.339e+07	1.86972e+07	0.799366	0.114286
AT1G23900	1	3.66063	1.7537	gamma-adaptin 1 - Chr1:8441379-8447152 FORWARD LENGTH=876 | 201604	265154	195253	234996	229869	163952	193152	179640	202983	231318	184932	0.79947	0.0571429
AT2G22230	1	5.50989	1.77825	Thioesterase superfamily protein - Chr2:9450042-9451427 FORWARD LENGTH=220 | 201604	238332	329962	214403	190570	288217	175078	146737	168071	243317	194526	0.799476	0.2
ATCG00800	15	48.261	1.25053	structural constituent of ribosome - ChrC:82826-83482 REVERSE LENGTH=218 | 201604	1.94153e+07	1.59143e+07	2.11719e+07	1.9247e+07	1.36162e+07	1.54745e+07	1.44583e+07	1.7024e+07	1.89371e+07	1.51432e+07	0.799658	0.0571429
AT5G46570	5	16.4279	1.50692	BR-signaling kinase 2 - Chr5:18894687-18897198 FORWARD LENGTH=489 | 201604	2.00682e+06	2.40204e+06	1.88047e+06	1.74545e+06	2.06559e+06	1.40839e+06	1.45888e+06	1.49252e+06	2.0087e+06	1.60635e+06	0.799695	0.2
AT1G13900	16	39.9806	2.14802	Purple acid phosphatases superfamily protein - Chr1:4753494-4755554 REVERSE LENGTH=656 | 201604	6.48522e+06	1.0922e+07	9.39329e+06	8.71745e+06	6.18208e+06	7.12934e+06	7.27516e+06	7.82608e+06	8.87948e+06	7.10317e+06	0.799953	0.2
AT4G38350	22	77.7585	1.42423	Patched family protein - Chr4:17958324-17966846 REVERSE LENGTH=1273 | 201604	2.04895e+07	2.13433e+07	1.81849e+07	2.26383e+07	1.73943e+07	1.6935e+07	1.50471e+07	1.67556e+07	2.0664e+07	1.6533e+07	0.800086	0.0285714
AT1G42470	22	77.7585	1.42423	Patched family protein - Chr4:17958324-17966846 REVERSE LENGTH=1273 | 201604	2.04895e+07	2.13433e+07	1.81849e+07	2.26383e+07	1.73943e+07	1.6935e+07	1.50471e+07	1.67556e+07	2.0664e+07	1.6533e+07	0.800086	0.0285714
AT3G51820	1	1.67624	1.24889	UbiA prenyltransferase family protein - Chr3:19216301-19218934 REVERSE LENGTH=387 | 201604	50629.3	73353	2605.9	71209.8	13529.6	36150.5	65147	43551.7	49449.5	39594.7	0.80071	0.485714
AT3G22110	1	2.40669	1.65816	20S proteasome alpha subunit C1 - Chr3:7792819-7793571 REVERSE LENGTH=250 | 201604	83208.8	39296	19299.3	34622.7	74158.4	22404.8	13722.9	31051.6	44106.7	35334.4	0.801112	0.485714
AT1G13060	2	4.07919	1.33492	20S proteasome beta subunit E1 - Chr1:4452641-4454663 FORWARD LENGTH=274 | 201604	441557	396987	184280	290890	409622	170951	170133	301750	328428	263114	0.80113	0.485714
AT3G26340	2	4.07919	1.33492	20S proteasome beta subunit E1 - Chr1:4452641-4454663 FORWARD LENGTH=274 | 201604	441557	396987	184280	290890	409622	170951	170133	301750	328428	263114	0.80113	0.485714
AT5G22140	2	8.5627	1.35012	FAD/NAD(P)-binding oxidoreductase family protein - Chr5:7340284-7341657 REVERSE LENGTH=365 | 201604	105597	161301	212163	136571	46820.8	256029	106371	84421.5	153908	123410	0.801845	0.485714
AT2G35490	15	42.3718	2.54247	Plastid-lipid associated protein PAP / fibrillin family protein - Chr2:14912309-14913797 REVERSE LENGTH=376 | 201604	7.20871e+06	7.05569e+06	1.36463e+07	1.10112e+07	8.34135e+06	6.26158e+06	6.62995e+06	9.97818e+06	9.73048e+06	7.80277e+06	0.801889	0.342857
AT5G64560	1	2.05874	2.4986	magnesium transporter 9 - Chr5:25807025-25809395 REVERSE LENGTH=394 | 201604	28812.1	4551.1	33103.7	56457.3	0	5851.95	50043.7	42776.7	30731.1	24668.1	0.802709	0.885714
AT3G58500	1	2.29373	1.33133	protein phosphatase 2A-4 - Chr3:21635503-21638911 REVERSE LENGTH=313 | 201604	210585	233446	143647	253718	189433	156927	163380	165989	210349	168933	0.803106	0.342857
AT2G42500	1	2.29373	1.33133	protein phosphatase 2A-4 - Chr3:21635503-21638911 REVERSE LENGTH=313 | 201604	210585	233446	143647	253718	189433	156927	163380	165989	210349	168933	0.803106	0.342857
AT5G19860	2	5.80105	1.51955	transmembrane protein%2C putative (Protein of unknown function%2C DUF538) - Chr5:6714533-6715837 REVERSE LENGTH=181 | 201604	876034	570764	439657	643235	380965	588291	518165	544913	632422	508083	0.803393	0.342857
AT1G04410	16	49.519	1.26482	Lactate/malate dehydrogenase family protein - Chr1:1189418-1191267 REVERSE LENGTH=332 | 201604	2.13845e+07	1.77718e+07	1.54912e+07	1.89812e+07	1.6875e+07	1.3895e+07	1.40738e+07	1.4366e+07	1.84072e+07	1.48025e+07	0.804168	0.0571429
AT5G56720	16	49.519	1.26482	Lactate/malate dehydrogenase family protein - Chr1:1189418-1191267 REVERSE LENGTH=332 | 201604	2.13845e+07	1.77718e+07	1.54912e+07	1.89812e+07	1.6875e+07	1.3895e+07	1.40738e+07	1.4366e+07	1.84072e+07	1.48025e+07	0.804168	0.0571429
AT5G43330	16	49.519	1.26482	Lactate/malate dehydrogenase family protein - Chr1:1189418-1191267 REVERSE LENGTH=332 | 201604	2.13845e+07	1.77718e+07	1.54912e+07	1.89812e+07	1.6875e+07	1.3895e+07	1.40738e+07	1.4366e+07	1.84072e+07	1.48025e+07	0.804168	0.0571429
AT3G19420	3	12.0338	1.24342	PTEN 2 - Chr3:6731824-6735354 FORWARD LENGTH=611 | 201604	449597	246556	346622	405838	264861	311159	281042	307965	362153	291257	0.804237	0.342857
AT4G13940	30	91.4586	1.24338	S-adenosyl-L-homocysteine hydrolase - Chr4:8054931-8056676 FORWARD LENGTH=485 | 201604	4.02003e+07	3.46767e+07	2.7426e+07	3.52402e+07	3.81704e+07	2.26407e+07	2.33454e+07	2.64636e+07	3.43858e+07	2.7655e+07	0.804257	0.2
AT3G23810	30	91.4586	1.24338	S-adenosyl-L-homocysteine hydrolase - Chr4:8054931-8056676 FORWARD LENGTH=485 | 201604	4.02003e+07	3.46767e+07	2.7426e+07	3.52402e+07	3.81704e+07	2.26407e+07	2.33454e+07	2.64636e+07	3.43858e+07	2.7655e+07	0.804257	0.2
AT1G68220	4	14.0703	2.17171	aerobic coproporphyrinogen-III oxidase (DUF1218) - Chr1:25570322-25571562 FORWARD LENGTH=201 | 201604	2.55881e+06	2.8512e+06	3.10351e+06	3.13036e+06	2.46081e+06	2.03277e+06	2.39714e+06	2.47508e+06	2.91097e+06	2.34145e+06	0.804353	0.0285714
AT5G62390	7	18.115	1.54111	BCL-2-associated athanogene 7 - Chr5:25052377-25054170 REVERSE LENGTH=446 | 201604	2.81905e+06	3.57413e+06	3.17963e+06	3.40683e+06	2.83617e+06	2.2919e+06	3.00104e+06	2.31314e+06	3.24491e+06	2.61056e+06	0.80451	0.114286
AT1G15690	38	131.933	1.46043	Inorganic H pyrophosphatase family protein - Chr1:5399115-5402185 FORWARD LENGTH=770 | 201604	3.81805e+08	4.16903e+08	3.46427e+08	4.15902e+08	3.40926e+08	3.24946e+08	2.73703e+08	3.16799e+08	3.9026e+08	3.14093e+08	0.804831	0.0285714
AT3G61240	2	6.93785	2.42805	DEA(D/H)-box RNA helicase family protein - Chr3:22666590-22669154 FORWARD LENGTH=498 | 201604	794850	586219	387601	643923	413435	501048	480688	547822	603148	485748	0.805354	0.342857
AT4G00660	2	6.93785	2.42805	DEA(D/H)-box RNA helicase family protein - Chr3:22666590-22669154 FORWARD LENGTH=498 | 201604	794850	586219	387601	643923	413435	501048	480688	547822	603148	485748	0.805354	0.342857
AT2G45810	2	6.93785	2.42805	DEA(D/H)-box RNA helicase family protein - Chr3:22666590-22669154 FORWARD LENGTH=498 | 201604	794850	586219	387601	643923	413435	501048	480688	547822	603148	485748	0.805354	0.342857
AT4G15110	4	9.51311	1.24095	cytochrome P450%2C family 97%2C subfamily B%2C polypeptide 3 - Chr4:8629922-8632993 REVERSE LENGTH=580 | 201604	232788	301394	224330	217330	147188	256485	185128	197567	243961	196592	0.805834	0.2
AT5G47990	5	21.5365	1.31413	cytochrome P450%2C family 705%2C subfamily A%2C polypeptide 5 - Chr5:19434827-19436444 FORWARD LENGTH=511 | 201604	1.798e+06	780007	1.48621e+06	1.68036e+06	1.45036e+06	504533	1.52148e+06	1.15664e+06	1.43614e+06	1.15826e+06	0.806504	0.342857
AT4G15360	5	21.5365	1.31413	cytochrome P450%2C family 705%2C subfamily A%2C polypeptide 5 - Chr5:19434827-19436444 FORWARD LENGTH=511 | 201604	1.798e+06	780007	1.48621e+06	1.68036e+06	1.45036e+06	504533	1.52148e+06	1.15664e+06	1.43614e+06	1.15826e+06	0.806504	0.342857
AT4G15330	5	21.5365	1.31413	cytochrome P450%2C family 705%2C subfamily A%2C polypeptide 5 - Chr5:19434827-19436444 FORWARD LENGTH=511 | 201604	1.798e+06	780007	1.48621e+06	1.68036e+06	1.45036e+06	504533	1.52148e+06	1.15664e+06	1.43614e+06	1.15826e+06	0.806504	0.342857
AT3G20960	5	21.5365	1.31413	cytochrome P450%2C family 705%2C subfamily A%2C polypeptide 5 - Chr5:19434827-19436444 FORWARD LENGTH=511 | 201604	1.798e+06	780007	1.48621e+06	1.68036e+06	1.45036e+06	504533	1.52148e+06	1.15664e+06	1.43614e+06	1.15826e+06	0.806504	0.342857
AT3G20140	5	21.5365	1.31413	cytochrome P450%2C family 705%2C subfamily A%2C polypeptide 5 - Chr5:19434827-19436444 FORWARD LENGTH=511 | 201604	1.798e+06	780007	1.48621e+06	1.68036e+06	1.45036e+06	504533	1.52148e+06	1.15664e+06	1.43614e+06	1.15826e+06	0.806504	0.342857
AT3G20090	5	21.5365	1.31413	cytochrome P450%2C family 705%2C subfamily A%2C polypeptide 5 - Chr5:19434827-19436444 FORWARD LENGTH=511 | 201604	1.798e+06	780007	1.48621e+06	1.68036e+06	1.45036e+06	504533	1.52148e+06	1.15664e+06	1.43614e+06	1.15826e+06	0.806504	0.342857
AT2G05180	5	21.5365	1.31413	cytochrome P450%2C family 705%2C subfamily A%2C polypeptide 5 - Chr5:19434827-19436444 FORWARD LENGTH=511 | 201604	1.798e+06	780007	1.48621e+06	1.68036e+06	1.45036e+06	504533	1.52148e+06	1.15664e+06	1.43614e+06	1.15826e+06	0.806504	0.342857
AT3G10840	9	19.8673	1.53676	alpha/beta-Hydrolases superfamily protein - Chr3:3391207-3393281 REVERSE LENGTH=466 | 201604	4.11797e+06	3.96161e+06	3.34875e+06	3.84363e+06	3.50578e+06	3.28846e+06	2.51437e+06	3.03271e+06	3.81799e+06	3.08533e+06	0.808104	0.0571429
AT5G26740	1	3.60518	3.12688	organic solute transporter ostalpha protein (DUF300) - Chr5:9292436-9294407 FORWARD LENGTH=422 | 201604	190781	126416	173932	168195	167111	75282.4	94442.5	196203	164831	133260	0.808464	0.485714
AT1G18700	12	29.3259	1.24625	DNAJ heat shock N-terminal domain-containing protein - Chr1:6437591-6443046 FORWARD LENGTH=715 | 201604	1.26111e+08	1.0047e+08	1.58995e+08	1.07331e+08	8.41027e+07	1.03649e+08	1.05283e+08	1.05473e+08	1.23227e+08	9.96268e+07	0.808484	0.2
AT1G04260	3	8.41514	2.67201	CAMV movement protein interacting protein 7 - Chr1:1140749-1141297 REVERSE LENGTH=182 | 201604	9.2898e+06	8.84002e+06	1.24112e+07	8.77318e+06	6.62282e+06	9.81859e+06	9.0286e+06	6.31874e+06	9.82856e+06	7.94719e+06	0.808582	0.485714
AT1G04170	4	13.6779	3.26217	eukaryotic translation initiation factor 2 gamma subunit - Chr1:1097423-1099702 FORWARD LENGTH=465 | 201604	947130	740059	381474	662155	845830	460597	297120	605582	682705	552283	0.808963	0.485714
AT4G18330	4	13.6779	3.26217	eukaryotic translation initiation factor 2 gamma subunit - Chr1:1097423-1099702 FORWARD LENGTH=465 | 201604	947130	740059	381474	662155	845830	460597	297120	605582	682705	552283	0.808963	0.485714
AT3G25410	1	3.22916	1.28329	Sodium Bile acid symporter family - Chr3:9214565-9216331 REVERSE LENGTH=431 | 201604	789539	765231	641758	711588	631405	557412	482272	682719	727029	588452	0.809393	0.0571429
AT3G54720	4	10.5309	2.72009	Peptidase M28 family protein - Chr3:20254852-20257815 REVERSE LENGTH=705 | 201604	498368	544196	730910	608185	392099	447912	568254	521766	595415	482508	0.810372	0.2
AT1G25570	19	56.5808	2.98217	Di-glucose binding protein with Leucine-rich repeat domain-containing protein - Chr1:8992183-8995430 REVERSE LENGTH=628 | 201604	1.99924e+07	3.04927e+07	3.11245e+07	2.78307e+07	1.76574e+07	2.44089e+07	2.36284e+07	2.2993e+07	2.73601e+07	2.21719e+07	0.810376	0.2
AT5G62720	12	47.0015	1.64242	Integral membrane HPP family protein - Chr5:25191969-25194845 FORWARD LENGTH=243 | 201604	2.4821e+07	2.17566e+07	1.87775e+07	1.84327e+07	2.00147e+07	1.83473e+07	1.2626e+07	1.695e+07	2.09469e+07	1.69845e+07	0.810836	0.114286
AT1G32060	6	15.1479	1.44125	phosphoribulokinase - Chr1:11532668-11534406 FORWARD LENGTH=395 | 201604	962959	753384	425215	553478	955644	483301	320200	426507	673759	546413	0.810992	0.485714
AT3G20410	2	16.3994	1.36319	calmodulin-domain protein kinase 9 - Chr3:7116388-7118824 FORWARD LENGTH=541 | 201604	148146	104905	127101	128535	73160.5	88654.7	115813	135160	127172	103197	0.811476	0.342857
AT5G06260	3	8.34852	1.23232	TLD-domain containing nucleolar protein - Chr5:1902755-1904835 REVERSE LENGTH=424 | 201604	522763	550920	454807	391916	500257	467640	250727	339740	480102	389591	0.811476	0.342857
AT4G34070	3	8.34852	1.23232	TLD-domain containing nucleolar protein - Chr5:1902755-1904835 REVERSE LENGTH=424 | 201604	522763	550920	454807	391916	500257	467640	250727	339740	480102	389591	0.811476	0.342857
AT1G50500	2	4.08273	1.36771	Membrane trafficking VPS53 family protein - Chr1:18708217-18715597 REVERSE LENGTH=828 | 201604	130545	106460	79490.5	121323	88303	103710	75764.8	87588.7	109455	88841.6	0.811675	0.2
AT4G30170	3	7.15933	1.23193	Peroxidase family protein - Chr4:14762922-14764482 FORWARD LENGTH=325 | 201604	456496	463755	423601	384084	428622	282083	314968	376947	431984	350655	0.811733	0.114286
AT2G18980	3	7.15933	1.23193	Peroxidase family protein - Chr4:14762922-14764482 FORWARD LENGTH=325 | 201604	456496	463755	423601	384084	428622	282083	314968	376947	431984	350655	0.811733	0.114286
AT5G67130	1	2.35222	6.71731	PLC-like phosphodiesterases superfamily protein - Chr5:26791599-26793649 FORWARD LENGTH=426 | 201604	41690.6	64092.5	56475.4	65430.8	51085.9	38278.1	54922.1	40571.5	56922.3	46214.4	0.811885	0.114286
AT2G36460	2	36.9234	1.32683	Aldolase superfamily protein - Chr2:15296929-15298387 REVERSE LENGTH=358 | 201604	870125	788287	685734	748008	750004	616017	541987	603586	773039	627898	0.812247	0.114286
AT1G45000	6	19.2841	3.75285	AAA-type ATPase family protein - Chr1:17009220-17011607 FORWARD LENGTH=399 | 201604	2.36453e+06	2.85986e+06	2.91996e+06	1.99408e+06	1.99903e+06	1.94858e+06	2.77766e+06	1.51087e+06	2.53461e+06	2.05904e+06	0.812368	0.2
AT5G43010	6	19.2841	3.75285	AAA-type ATPase family protein - Chr1:17009220-17011607 FORWARD LENGTH=399 | 201604	2.36453e+06	2.85986e+06	2.91996e+06	1.99408e+06	1.99903e+06	1.94858e+06	2.77766e+06	1.51087e+06	2.53461e+06	2.05904e+06	0.812368	0.2
AT5G37680	1	4.35571	1.31981	ADP-ribosylation factor-like A1A - Chr5:14969797-14971098 REVERSE LENGTH=184 | 201604	486076	427863	415210	461450	375730	369791	338852	370620	447650	363748	0.812574	0.0285714
AT4G11380	11	32.8172	1.51196	Adaptin family protein - Chr4:6920608-6925444 FORWARD LENGTH=894 | 201604	2.8849e+06	2.5843e+06	2.87606e+06	2.89808e+06	2.25355e+06	2.29584e+06	2.17796e+06	2.40878e+06	2.81083e+06	2.28403e+06	0.812582	0.0285714
AT4G23460	11	32.8172	1.51196	Adaptin family protein - Chr4:6920608-6925444 FORWARD LENGTH=894 | 201604	2.8849e+06	2.5843e+06	2.87606e+06	2.89808e+06	2.25355e+06	2.29584e+06	2.17796e+06	2.40878e+06	2.81083e+06	2.28403e+06	0.812582	0.0285714
AT3G01390	16	57.4328	1.68731	vacuolar membrane ATPase 10 - Chr3:150265-150922 REVERSE LENGTH=110 | 201604	2.2603e+07	1.80121e+07	1.43139e+07	2.4621e+07	1.92668e+07	1.33518e+07	1.51222e+07	1.69093e+07	1.98875e+07	1.61625e+07	0.812697	0.342857
AT4G35090	3	23.78	1.23024	catalase 2 - Chr4:16700937-16703215 REVERSE LENGTH=492 | 201604	1.77214e+06	1.23343e+06	1.35257e+06	1.2626e+06	1.44799e+06	1.07674e+06	1.01318e+06	1.03091e+06	1.40518e+06	1.1422e+06	0.812849	0.2
AT3G47200	2	5.38364	8.42368	transmembrane protein%2C putative (DUF247) - Chr3:17377658-17379088 REVERSE LENGTH=476 | 201604	92476.2	65797.9	205547	114044	38479.3	128431	147542	74068.1	119466	97130.1	0.813034	0.885714
AT4G39260	2	9.67281	1.22953	cold%2C circadian rhythm%2C and RNA binding 1 - Chr4:18274166-18274958 REVERSE LENGTH=169 | 201604	828067	544375	478218	735999	444198	499126	524224	636232	646665	525945	0.813319	0.342857
AT2G21660	1	9.95547	1.84413	cold%2C circadian rhythm%2C and rna binding 2 - Chr2:9265477-9266316 REVERSE LENGTH=176 | 201604	168565	112260	90982.1	213740	79962.4	83205.6	89364.3	223793	146387	119081	0.813472	0.342857
AT4G39260	1	9.95547	1.84413	cold%2C circadian rhythm%2C and rna binding 2 - Chr2:9265477-9266316 REVERSE LENGTH=176 | 201604	168565	112260	90982.1	213740	79962.4	83205.6	89364.3	223793	146387	119081	0.813472	0.342857
AT2G45740	12	36.1386	1.22891	peroxin 11D - Chr2:18839865-18841102 FORWARD LENGTH=236 | 201604	6.97205e+06	6.75663e+06	5.2212e+06	5.11245e+06	5.33404e+06	4.88616e+06	3.50588e+06	5.85407e+06	6.01558e+06	4.89504e+06	0.813727	0.342857
AT1G69340	9	26.1179	1.4719	appr-1-p processing enzyme family protein - Chr1:26066298-26069644 FORWARD LENGTH=562 | 201604	3.75657e+06	2.3863e+06	2.25805e+06	2.95857e+06	2.27392e+06	2.2403e+06	2.50526e+06	2.22407e+06	2.83987e+06	2.31089e+06	0.81373	0.2
AT1G74970	3	7.98832	1.26512	ribosomal protein S9 - Chr1:28157761-28159202 REVERSE LENGTH=208 | 201604	415474	176378	198724	264536	269570	234699	145436	209139	263778	214711	0.813984	0.885714
AT1G68590	1	3.04714	1.35189	Ribosomal protein PSRP-3/Ycf65 - Chr1:25757593-25758169 REVERSE LENGTH=166 | 201604	107622	169604	50811.9	132101	140108	60588.1	28221.3	145681	115035	93649.7	0.814098	0.885714
AT4G33700	1	2.764	1.26543	CBS domain protein (DUF21) - Chr4:16176547-16179188 REVERSE LENGTH=424 | 201604	74072.2	110258	89734.3	76200.7	107385	35905.3	82491	59468.5	87566.4	71312.3	0.81438	0.485714
AT1G53750	14	38.1977	1.25652	regulatory particle triple-A 1A - Chr1:20065921-20068324 REVERSE LENGTH=426 | 201604	4.88348e+06	4.39231e+06	3.50856e+06	4.42509e+06	3.78492e+06	3.78795e+06	3.11566e+06	3.32841e+06	4.30236e+06	3.50424e+06	0.814492	0.114286
AT1G54370	1	2.10729	1.25143	sodium hydrogen exchanger 5 - Chr1:20293353-20297129 REVERSE LENGTH=521 | 201604	56751	46047.4	40951.6	55581.1	38501.2	35726.2	50971.2	37275.4	49832.8	40618.5	0.815095	0.114286
AT5G20010	3	6.54073	1.33147	RAS-related nuclear protein-1 - Chr5:6760364-6761747 FORWARD LENGTH=221 | 201604	1.90989e+06	1.99685e+06	1.40719e+06	1.80969e+06	1.7272e+06	1.33184e+06	1.25924e+06	1.49579e+06	1.78091e+06	1.45352e+06	0.816168	0.114286
AT5G55190	3	6.54073	1.33147	RAS-related nuclear protein-1 - Chr5:6760364-6761747 FORWARD LENGTH=221 | 201604	1.90989e+06	1.99685e+06	1.40719e+06	1.80969e+06	1.7272e+06	1.33184e+06	1.25924e+06	1.49579e+06	1.78091e+06	1.45352e+06	0.816168	0.114286
AT5G20020	3	6.54073	1.33147	RAS-related nuclear protein-1 - Chr5:6760364-6761747 FORWARD LENGTH=221 | 201604	1.90989e+06	1.99685e+06	1.40719e+06	1.80969e+06	1.7272e+06	1.33184e+06	1.25924e+06	1.49579e+06	1.78091e+06	1.45352e+06	0.816168	0.114286
AT1G59820	24	65.342	2.05521	aminophospholipid ATPase 3 - Chr1:22011599-22020023 FORWARD LENGTH=1213 | 201604	1.21413e+07	1.4087e+07	1.55746e+07	1.58499e+07	1.0208e+07	1.1531e+07	1.25781e+07	1.276e+07	1.44132e+07	1.17693e+07	0.816561	0.114286
AT2G04305	7	20.8876	1.59743	Magnesium transporter CorA-like family protein - Chr2:1501679-1503448 REVERSE LENGTH=434 | 201604	2.29022e+06	3.01477e+06	3.40248e+06	2.86884e+06	2.22946e+06	2.10895e+06	2.64074e+06	2.47441e+06	2.89408e+06	2.36339e+06	0.816631	0.114286
AT3G54470	8	24.0396	2.17073	uridine 5'-monophosphate synthase / UMP synthase (PYRE-F) (UMPS) - Chr3:20168285-20170245 REVERSE LENGTH=476 | 201604	1.82907e+06	2.10064e+06	1.32016e+06	1.69283e+06	1.42964e+06	1.7004e+06	1.14657e+06	1.39739e+06	1.73567e+06	1.4185e+06	0.81726	0.342857
AT1G12775	8	24.0396	2.17073	uridine 5'-monophosphate synthase / UMP synthase (PYRE-F) (UMPS) - Chr3:20168285-20170245 REVERSE LENGTH=476 | 201604	1.82907e+06	2.10064e+06	1.32016e+06	1.69283e+06	1.42964e+06	1.7004e+06	1.14657e+06	1.39739e+06	1.73567e+06	1.4185e+06	0.81726	0.342857
AT1G05500	13	38.2611	1.22347	Calcium-dependent lipid-binding (CaLB domain) family protein - Chr1:1625098-1628940 FORWARD LENGTH=560 | 201604	3.78022e+06	5.58412e+06	4.56381e+06	4.73422e+06	3.10735e+06	3.39768e+06	5.05666e+06	3.6919e+06	4.66559e+06	3.8134e+06	0.817344	0.2
AT3G14840	23	87.1262	1.2918	Leucine-rich repeat transmembrane protein kinase - Chr3:4988271-4993891 FORWARD LENGTH=1020 | 201604	6.97442e+06	8.85743e+06	7.04396e+06	7.88942e+06	5.8385e+06	5.90013e+06	6.71813e+06	6.69353e+06	7.69131e+06	6.28757e+06	0.817491	0.0285714
AT5G60900	23	87.1262	1.2918	Leucine-rich repeat transmembrane protein kinase - Chr3:4988271-4993891 FORWARD LENGTH=1020 | 201604	6.97442e+06	8.85743e+06	7.04396e+06	7.88942e+06	5.8385e+06	5.90013e+06	6.71813e+06	6.69353e+06	7.69131e+06	6.28757e+06	0.817491	0.0285714
AT5G56460	23	87.1262	1.2918	Leucine-rich repeat transmembrane protein kinase - Chr3:4988271-4993891 FORWARD LENGTH=1020 | 201604	6.97442e+06	8.85743e+06	7.04396e+06	7.88942e+06	5.8385e+06	5.90013e+06	6.71813e+06	6.69353e+06	7.69131e+06	6.28757e+06	0.817491	0.0285714
AT5G44700	23	87.1262	1.2918	Leucine-rich repeat transmembrane protein kinase - Chr3:4988271-4993891 FORWARD LENGTH=1020 | 201604	6.97442e+06	8.85743e+06	7.04396e+06	7.88942e+06	5.8385e+06	5.90013e+06	6.71813e+06	6.69353e+06	7.69131e+06	6.28757e+06	0.817491	0.0285714
AT5G38280	23	87.1262	1.2918	Leucine-rich repeat transmembrane protein kinase - Chr3:4988271-4993891 FORWARD LENGTH=1020 | 201604	6.97442e+06	8.85743e+06	7.04396e+06	7.88942e+06	5.8385e+06	5.90013e+06	6.71813e+06	6.69353e+06	7.69131e+06	6.28757e+06	0.817491	0.0285714
AT5G35580	23	87.1262	1.2918	Leucine-rich repeat transmembrane protein kinase - Chr3:4988271-4993891 FORWARD LENGTH=1020 | 201604	6.97442e+06	8.85743e+06	7.04396e+06	7.88942e+06	5.8385e+06	5.90013e+06	6.71813e+06	6.69353e+06	7.69131e+06	6.28757e+06	0.817491	0.0285714
AT5G18610	23	87.1262	1.2918	Leucine-rich repeat transmembrane protein kinase - Chr3:4988271-4993891 FORWARD LENGTH=1020 | 201604	6.97442e+06	8.85743e+06	7.04396e+06	7.88942e+06	5.8385e+06	5.90013e+06	6.71813e+06	6.69353e+06	7.69131e+06	6.28757e+06	0.817491	0.0285714
AT5G18500	23	87.1262	1.2918	Leucine-rich repeat transmembrane protein kinase - Chr3:4988271-4993891 FORWARD LENGTH=1020 | 201604	6.97442e+06	8.85743e+06	7.04396e+06	7.88942e+06	5.8385e+06	5.90013e+06	6.71813e+06	6.69353e+06	7.69131e+06	6.28757e+06	0.817491	0.0285714
AT5G15080	23	87.1262	1.2918	Leucine-rich repeat transmembrane protein kinase - Chr3:4988271-4993891 FORWARD LENGTH=1020 | 201604	6.97442e+06	8.85743e+06	7.04396e+06	7.88942e+06	5.8385e+06	5.90013e+06	6.71813e+06	6.69353e+06	7.69131e+06	6.28757e+06	0.817491	0.0285714
AT5G07180	23	87.1262	1.2918	Leucine-rich repeat transmembrane protein kinase - Chr3:4988271-4993891 FORWARD LENGTH=1020 | 201604	6.97442e+06	8.85743e+06	7.04396e+06	7.88942e+06	5.8385e+06	5.90013e+06	6.71813e+06	6.69353e+06	7.69131e+06	6.28757e+06	0.817491	0.0285714
AT5G02800	23	87.1262	1.2918	Leucine-rich repeat transmembrane protein kinase - Chr3:4988271-4993891 FORWARD LENGTH=1020 | 201604	6.97442e+06	8.85743e+06	7.04396e+06	7.88942e+06	5.8385e+06	5.90013e+06	6.71813e+06	6.69353e+06	7.69131e+06	6.28757e+06	0.817491	0.0285714
AT5G01020	23	87.1262	1.2918	Leucine-rich repeat transmembrane protein kinase - Chr3:4988271-4993891 FORWARD LENGTH=1020 | 201604	6.97442e+06	8.85743e+06	7.04396e+06	7.88942e+06	5.8385e+06	5.90013e+06	6.71813e+06	6.69353e+06	7.69131e+06	6.28757e+06	0.817491	0.0285714
AT4G36950	23	87.1262	1.2918	Leucine-rich repeat transmembrane protein kinase - Chr3:4988271-4993891 FORWARD LENGTH=1020 | 201604	6.97442e+06	8.85743e+06	7.04396e+06	7.88942e+06	5.8385e+06	5.90013e+06	6.71813e+06	6.69353e+06	7.69131e+06	6.28757e+06	0.817491	0.0285714
AT4G35600	23	87.1262	1.2918	Leucine-rich repeat transmembrane protein kinase - Chr3:4988271-4993891 FORWARD LENGTH=1020 | 201604	6.97442e+06	8.85743e+06	7.04396e+06	7.88942e+06	5.8385e+06	5.90013e+06	6.71813e+06	6.69353e+06	7.69131e+06	6.28757e+06	0.817491	0.0285714
AT4G28670	23	87.1262	1.2918	Leucine-rich repeat transmembrane protein kinase - Chr3:4988271-4993891 FORWARD LENGTH=1020 | 201604	6.97442e+06	8.85743e+06	7.04396e+06	7.88942e+06	5.8385e+06	5.90013e+06	6.71813e+06	6.69353e+06	7.69131e+06	6.28757e+06	0.817491	0.0285714
AT3G59110	23	87.1262	1.2918	Leucine-rich repeat transmembrane protein kinase - Chr3:4988271-4993891 FORWARD LENGTH=1020 | 201604	6.97442e+06	8.85743e+06	7.04396e+06	7.88942e+06	5.8385e+06	5.90013e+06	6.71813e+06	6.69353e+06	7.69131e+06	6.28757e+06	0.817491	0.0285714
AT3G28690	23	87.1262	1.2918	Leucine-rich repeat transmembrane protein kinase - Chr3:4988271-4993891 FORWARD LENGTH=1020 | 201604	6.97442e+06	8.85743e+06	7.04396e+06	7.88942e+06	5.8385e+06	5.90013e+06	6.71813e+06	6.69353e+06	7.69131e+06	6.28757e+06	0.817491	0.0285714
AT3G26940	23	87.1262	1.2918	Leucine-rich repeat transmembrane protein kinase - Chr3:4988271-4993891 FORWARD LENGTH=1020 | 201604	6.97442e+06	8.85743e+06	7.04396e+06	7.88942e+06	5.8385e+06	5.90013e+06	6.71813e+06	6.69353e+06	7.69131e+06	6.28757e+06	0.817491	0.0285714
AT3G24790	23	87.1262	1.2918	Leucine-rich repeat transmembrane protein kinase - Chr3:4988271-4993891 FORWARD LENGTH=1020 | 201604	6.97442e+06	8.85743e+06	7.04396e+06	7.88942e+06	5.8385e+06	5.90013e+06	6.71813e+06	6.69353e+06	7.69131e+06	6.28757e+06	0.817491	0.0285714
AT3G17420	23	87.1262	1.2918	Leucine-rich repeat transmembrane protein kinase - Chr3:4988271-4993891 FORWARD LENGTH=1020 | 201604	6.97442e+06	8.85743e+06	7.04396e+06	7.88942e+06	5.8385e+06	5.90013e+06	6.71813e+06	6.69353e+06	7.69131e+06	6.28757e+06	0.817491	0.0285714
AT3G07070	23	87.1262	1.2918	Leucine-rich repeat transmembrane protein kinase - Chr3:4988271-4993891 FORWARD LENGTH=1020 | 201604	6.97442e+06	8.85743e+06	7.04396e+06	7.88942e+06	5.8385e+06	5.90013e+06	6.71813e+06	6.69353e+06	7.69131e+06	6.28757e+06	0.817491	0.0285714
AT3G05660	23	87.1262	1.2918	Leucine-rich repeat transmembrane protein kinase - Chr3:4988271-4993891 FORWARD LENGTH=1020 | 201604	6.97442e+06	8.85743e+06	7.04396e+06	7.88942e+06	5.8385e+06	5.90013e+06	6.71813e+06	6.69353e+06	7.69131e+06	6.28757e+06	0.817491	0.0285714
AT3G01300	23	87.1262	1.2918	Leucine-rich repeat transmembrane protein kinase - Chr3:4988271-4993891 FORWARD LENGTH=1020 | 201604	6.97442e+06	8.85743e+06	7.04396e+06	7.88942e+06	5.8385e+06	5.90013e+06	6.71813e+06	6.69353e+06	7.69131e+06	6.28757e+06	0.817491	0.0285714
AT2G42960	23	87.1262	1.2918	Leucine-rich repeat transmembrane protein kinase - Chr3:4988271-4993891 FORWARD LENGTH=1020 | 201604	6.97442e+06	8.85743e+06	7.04396e+06	7.88942e+06	5.8385e+06	5.90013e+06	6.71813e+06	6.69353e+06	7.69131e+06	6.28757e+06	0.817491	0.0285714
AT2G28930	23	87.1262	1.2918	Leucine-rich repeat transmembrane protein kinase - Chr3:4988271-4993891 FORWARD LENGTH=1020 | 201604	6.97442e+06	8.85743e+06	7.04396e+06	7.88942e+06	5.8385e+06	5.90013e+06	6.71813e+06	6.69353e+06	7.69131e+06	6.28757e+06	0.817491	0.0285714
AT2G28590	23	87.1262	1.2918	Leucine-rich repeat transmembrane protein kinase - Chr3:4988271-4993891 FORWARD LENGTH=1020 | 201604	6.97442e+06	8.85743e+06	7.04396e+06	7.88942e+06	5.8385e+06	5.90013e+06	6.71813e+06	6.69353e+06	7.69131e+06	6.28757e+06	0.817491	0.0285714
AT2G26290	23	87.1262	1.2918	Leucine-rich repeat transmembrane protein kinase - Chr3:4988271-4993891 FORWARD LENGTH=1020 | 201604	6.97442e+06	8.85743e+06	7.04396e+06	7.88942e+06	5.8385e+06	5.90013e+06	6.71813e+06	6.69353e+06	7.69131e+06	6.28757e+06	0.817491	0.0285714
AT2G24230	23	87.1262	1.2918	Leucine-rich repeat transmembrane protein kinase - Chr3:4988271-4993891 FORWARD LENGTH=1020 | 201604	6.97442e+06	8.85743e+06	7.04396e+06	7.88942e+06	5.8385e+06	5.90013e+06	6.71813e+06	6.69353e+06	7.69131e+06	6.28757e+06	0.817491	0.0285714
AT2G17220	23	87.1262	1.2918	Leucine-rich repeat transmembrane protein kinase - Chr3:4988271-4993891 FORWARD LENGTH=1020 | 201604	6.97442e+06	8.85743e+06	7.04396e+06	7.88942e+06	5.8385e+06	5.90013e+06	6.71813e+06	6.69353e+06	7.69131e+06	6.28757e+06	0.817491	0.0285714
AT2G07180	23	87.1262	1.2918	Leucine-rich repeat transmembrane protein kinase - Chr3:4988271-4993891 FORWARD LENGTH=1020 | 201604	6.97442e+06	8.85743e+06	7.04396e+06	7.88942e+06	5.8385e+06	5.90013e+06	6.71813e+06	6.69353e+06	7.69131e+06	6.28757e+06	0.817491	0.0285714
AT2G05940	23	87.1262	1.2918	Leucine-rich repeat transmembrane protein kinase - Chr3:4988271-4993891 FORWARD LENGTH=1020 | 201604	6.97442e+06	8.85743e+06	7.04396e+06	7.88942e+06	5.8385e+06	5.90013e+06	6.71813e+06	6.69353e+06	7.69131e+06	6.28757e+06	0.817491	0.0285714
AT2G02800	23	87.1262	1.2918	Leucine-rich repeat transmembrane protein kinase - Chr3:4988271-4993891 FORWARD LENGTH=1020 | 201604	6.97442e+06	8.85743e+06	7.04396e+06	7.88942e+06	5.8385e+06	5.90013e+06	6.71813e+06	6.69353e+06	7.69131e+06	6.28757e+06	0.817491	0.0285714
AT1G76370	23	87.1262	1.2918	Leucine-rich repeat transmembrane protein kinase - Chr3:4988271-4993891 FORWARD LENGTH=1020 | 201604	6.97442e+06	8.85743e+06	7.04396e+06	7.88942e+06	5.8385e+06	5.90013e+06	6.71813e+06	6.69353e+06	7.69131e+06	6.28757e+06	0.817491	0.0285714
AT1G76360	23	87.1262	1.2918	Leucine-rich repeat transmembrane protein kinase - Chr3:4988271-4993891 FORWARD LENGTH=1020 | 201604	6.97442e+06	8.85743e+06	7.04396e+06	7.88942e+06	5.8385e+06	5.90013e+06	6.71813e+06	6.69353e+06	7.69131e+06	6.28757e+06	0.817491	0.0285714
AT1G74490	23	87.1262	1.2918	Leucine-rich repeat transmembrane protein kinase - Chr3:4988271-4993891 FORWARD LENGTH=1020 | 201604	6.97442e+06	8.85743e+06	7.04396e+06	7.88942e+06	5.8385e+06	5.90013e+06	6.71813e+06	6.69353e+06	7.69131e+06	6.28757e+06	0.817491	0.0285714
AT1G70250	23	87.1262	1.2918	Leucine-rich repeat transmembrane protein kinase - Chr3:4988271-4993891 FORWARD LENGTH=1020 | 201604	6.97442e+06	8.85743e+06	7.04396e+06	7.88942e+06	5.8385e+06	5.90013e+06	6.71813e+06	6.69353e+06	7.69131e+06	6.28757e+06	0.817491	0.0285714
AT1G69790	23	87.1262	1.2918	Leucine-rich repeat transmembrane protein kinase - Chr3:4988271-4993891 FORWARD LENGTH=1020 | 201604	6.97442e+06	8.85743e+06	7.04396e+06	7.88942e+06	5.8385e+06	5.90013e+06	6.71813e+06	6.69353e+06	7.69131e+06	6.28757e+06	0.817491	0.0285714
AT1G61590	23	87.1262	1.2918	Leucine-rich repeat transmembrane protein kinase - Chr3:4988271-4993891 FORWARD LENGTH=1020 | 201604	6.97442e+06	8.85743e+06	7.04396e+06	7.88942e+06	5.8385e+06	5.90013e+06	6.71813e+06	6.69353e+06	7.69131e+06	6.28757e+06	0.817491	0.0285714
AT1G26970	23	87.1262	1.2918	Leucine-rich repeat transmembrane protein kinase - Chr3:4988271-4993891 FORWARD LENGTH=1020 | 201604	6.97442e+06	8.85743e+06	7.04396e+06	7.88942e+06	5.8385e+06	5.90013e+06	6.71813e+06	6.69353e+06	7.69131e+06	6.28757e+06	0.817491	0.0285714
AT1G24030	23	87.1262	1.2918	Leucine-rich repeat transmembrane protein kinase - Chr3:4988271-4993891 FORWARD LENGTH=1020 | 201604	6.97442e+06	8.85743e+06	7.04396e+06	7.88942e+06	5.8385e+06	5.90013e+06	6.71813e+06	6.69353e+06	7.69131e+06	6.28757e+06	0.817491	0.0285714
AT1G20650	23	87.1262	1.2918	Leucine-rich repeat transmembrane protein kinase - Chr3:4988271-4993891 FORWARD LENGTH=1020 | 201604	6.97442e+06	8.85743e+06	7.04396e+06	7.88942e+06	5.8385e+06	5.90013e+06	6.71813e+06	6.69353e+06	7.69131e+06	6.28757e+06	0.817491	0.0285714
AT1G14370	23	87.1262	1.2918	Leucine-rich repeat transmembrane protein kinase - Chr3:4988271-4993891 FORWARD LENGTH=1020 | 201604	6.97442e+06	8.85743e+06	7.04396e+06	7.88942e+06	5.8385e+06	5.90013e+06	6.71813e+06	6.69353e+06	7.69131e+06	6.28757e+06	0.817491	0.0285714
AT1G09440	23	87.1262	1.2918	Leucine-rich repeat transmembrane protein kinase - Chr3:4988271-4993891 FORWARD LENGTH=1020 | 201604	6.97442e+06	8.85743e+06	7.04396e+06	7.88942e+06	5.8385e+06	5.90013e+06	6.71813e+06	6.69353e+06	7.69131e+06	6.28757e+06	0.817491	0.0285714
AT1G07870	23	87.1262	1.2918	Leucine-rich repeat transmembrane protein kinase - Chr3:4988271-4993891 FORWARD LENGTH=1020 | 201604	6.97442e+06	8.85743e+06	7.04396e+06	7.88942e+06	5.8385e+06	5.90013e+06	6.71813e+06	6.69353e+06	7.69131e+06	6.28757e+06	0.817491	0.0285714
AT1G07570	23	87.1262	1.2918	Leucine-rich repeat transmembrane protein kinase - Chr3:4988271-4993891 FORWARD LENGTH=1020 | 201604	6.97442e+06	8.85743e+06	7.04396e+06	7.88942e+06	5.8385e+06	5.90013e+06	6.71813e+06	6.69353e+06	7.69131e+06	6.28757e+06	0.817491	0.0285714
AT5G41950	3	5.9018	1.40298	Tetratricopeptide repeat (TPR)-like superfamily protein - Chr5:16785825-16789360 FORWARD LENGTH=565 | 201604	184301	149594	116729	128191	90921.3	151973	98387.1	132292	144704	118393	0.818178	0.485714
AT3G11945	7	16.3127	1.33208	homogentisate prenyltransferase - Chr3:3780041-3782880 REVERSE LENGTH=386 | 201604	6.22376e+06	6.34459e+06	3.98373e+06	5.30507e+06	6.16625e+06	4.31585e+06	3.26628e+06	4.13592e+06	5.46429e+06	4.47108e+06	0.818236	0.342857
AT2G14530	1	2.00208	2.44869	TRICHOME BIREFRINGENCE-LIKE 13 - Chr2:6187484-6190137 FORWARD LENGTH=412 | 201604	17082.4	0	29301.4	25485.1	957.305	5728.89	32213.4	19917.6	17967.2	14704.3	0.818395	1
AT1G04340	1	2.92299	1.84779	HR-like lesion-inducing protein-like protein - Chr1:1163345-1164737 REVERSE LENGTH=159 | 201604	37275.8	71265.2	56993.1	28040.5	37966.7	62605.6	25295.1	32615.9	48393.6	39620.8	0.818719	0.685714
AT2G34840	1	8.76043	1.36837	Coatomer epsilon subunit - Chr2:14702603-14704165 FORWARD LENGTH=293 | 201604	840152	874637	1.10391e+06	621650	772568	744963	691397	607805	860086	704183	0.818736	0.2
AT4G38640	1	5.9073	1.21994	Plasma-membrane choline transporter family protein - Chr4:18059884-18062091 REVERSE LENGTH=556 | 201604	423414	354048	373652	350583	298753	332711	330004	269497	375424	307741	0.819715	0.0285714
AT1G80670	1	1.72703	1.50549	Transducin/WD40 repeat-like superfamily protein - Chr1:30320809-30323543 REVERSE LENGTH=349 | 201604	172512	246771	220049	293969	192896	178237	163780	231006	233325	191479	0.820654	0.342857
AT3G63460	7	22.1544	2.45586	transducin family protein / WD-40 repeat family protein - Chr3:23431009-23437241 REVERSE LENGTH=1104 | 201604	1.52483e+06	1.46656e+06	1.22193e+06	1.32837e+06	1.0886e+06	1.20341e+06	890384	1.3672e+06	1.38542e+06	1.1374e+06	0.820977	0.114286
AT1G70110	1	1.75011	1.30789	Concanavalin A-like lectin protein kinase family protein - Chr1:26406238-26408323 REVERSE LENGTH=666 | 201604	221145	208483	258375	239615	204162	144204	229421	184236	231904	190506	0.821484	0.114286
AT5G28290	1	1.75011	1.30789	Concanavalin A-like lectin protein kinase family protein - Chr1:26406238-26408323 REVERSE LENGTH=666 | 201604	221145	208483	258375	239615	204162	144204	229421	184236	231904	190506	0.821484	0.114286
AT4G29050	1	1.75011	1.30789	Concanavalin A-like lectin protein kinase family protein - Chr1:26406238-26408323 REVERSE LENGTH=666 | 201604	221145	208483	258375	239615	204162	144204	229421	184236	231904	190506	0.821484	0.114286
AT3G63280	1	1.75011	1.30789	Concanavalin A-like lectin protein kinase family protein - Chr1:26406238-26408323 REVERSE LENGTH=666 | 201604	221145	208483	258375	239615	204162	144204	229421	184236	231904	190506	0.821484	0.114286
AT3G59740	1	1.75011	1.30789	Concanavalin A-like lectin protein kinase family protein - Chr1:26406238-26408323 REVERSE LENGTH=666 | 201604	221145	208483	258375	239615	204162	144204	229421	184236	231904	190506	0.821484	0.114286
AT3G59730	1	1.75011	1.30789	Concanavalin A-like lectin protein kinase family protein - Chr1:26406238-26408323 REVERSE LENGTH=666 | 201604	221145	208483	258375	239615	204162	144204	229421	184236	231904	190506	0.821484	0.114286
AT3G59700	1	1.75011	1.30789	Concanavalin A-like lectin protein kinase family protein - Chr1:26406238-26408323 REVERSE LENGTH=666 | 201604	221145	208483	258375	239615	204162	144204	229421	184236	231904	190506	0.821484	0.114286
AT3G44200	1	1.75011	1.30789	Concanavalin A-like lectin protein kinase family protein - Chr1:26406238-26408323 REVERSE LENGTH=666 | 201604	221145	208483	258375	239615	204162	144204	229421	184236	231904	190506	0.821484	0.114286
AT3G20860	1	1.75011	1.30789	Concanavalin A-like lectin protein kinase family protein - Chr1:26406238-26408323 REVERSE LENGTH=666 | 201604	221145	208483	258375	239615	204162	144204	229421	184236	231904	190506	0.821484	0.114286
AT3G04810	1	1.75011	1.30789	Concanavalin A-like lectin protein kinase family protein - Chr1:26406238-26408323 REVERSE LENGTH=666 | 201604	221145	208483	258375	239615	204162	144204	229421	184236	231904	190506	0.821484	0.114286
AT2G43700	1	1.75011	1.30789	Concanavalin A-like lectin protein kinase family protein - Chr1:26406238-26408323 REVERSE LENGTH=666 | 201604	221145	208483	258375	239615	204162	144204	229421	184236	231904	190506	0.821484	0.114286
AT1G70130	1	1.75011	1.30789	Concanavalin A-like lectin protein kinase family protein - Chr1:26406238-26408323 REVERSE LENGTH=666 | 201604	221145	208483	258375	239615	204162	144204	229421	184236	231904	190506	0.821484	0.114286
AT1G54510	1	1.75011	1.30789	Concanavalin A-like lectin protein kinase family protein - Chr1:26406238-26408323 REVERSE LENGTH=666 | 201604	221145	208483	258375	239615	204162	144204	229421	184236	231904	190506	0.821484	0.114286
AT1G15530	1	1.75011	1.30789	Concanavalin A-like lectin protein kinase family protein - Chr1:26406238-26408323 REVERSE LENGTH=666 | 201604	221145	208483	258375	239615	204162	144204	229421	184236	231904	190506	0.821484	0.114286
AT2G40880	1	3.18968	1.38229	cystatin A - Chr2:17057463-17057930 FORWARD LENGTH=125 | 201604	306564	196834	196126	231334	173612	172362	220226	199314	232714	191378	0.822374	0.342857
AT1G20260	3	303.276	1.25531	ATPase%2C V1 complex%2C subunit B protein - Chr1:7016971-7020290 FORWARD LENGTH=487 | 201604	5.31742e+06	4.59264e+06	5.4179e+06	4.6573e+06	4.20915e+06	4.46465e+06	3.07455e+06	4.70192e+06	4.99631e+06	4.11257e+06	0.82312	0.114286
AT1G29910	1	38.4568	1.2873	chlorophyll A/B binding protein 3 - Chr1:10472443-10473246 REVERSE LENGTH=267 | 201604	1.66786e+07	2.21195e+07	1.58259e+07	1.31951e+07	1.16317e+07	1.37729e+07	1.83263e+07	1.21071e+07	1.69548e+07	1.39595e+07	0.823336	0.342857
AT1G29930	1	38.4568	1.2873	chlorophyll A/B binding protein 3 - Chr1:10472443-10473246 REVERSE LENGTH=267 | 201604	1.66786e+07	2.21195e+07	1.58259e+07	1.31951e+07	1.16317e+07	1.37729e+07	1.83263e+07	1.21071e+07	1.69548e+07	1.39595e+07	0.823336	0.342857
AT1G32400	10	33.0858	1.60423	tobamovirus multiplication 2A - Chr1:11689393-11690873 REVERSE LENGTH=280 | 201604	6.52547e+06	4.95384e+06	4.33961e+06	5.98015e+06	5.2588e+06	4.265e+06	3.76483e+06	4.66063e+06	5.44977e+06	4.48732e+06	0.823396	0.2
AT1G17340	2	8.52266	1.70749	Phosphoinositide phosphatase family protein - Chr1:5934129-5938391 FORWARD LENGTH=785 | 201604	310394	291335	241090	281672	292640	196383	191907	244987	281123	231479	0.82341	0.342857
AT5G03540	6	16.977	1.73362	exocyst subunit exo70 family protein A1 - Chr5:889606-893916 FORWARD LENGTH=638 | 201604	1.23465e+06	1.39794e+06	993021	1.23179e+06	1.06554e+06	865465	947864	1.12152e+06	1.21435e+06	1.0001e+06	0.823566	0.114286
AT3G28710	3	155.418	1.21396	ATPase%2C V0/A0 complex%2C subunit C/D - Chr3:10773144-10775594 REVERSE LENGTH=351 | 201604	1.97953e+07	2.39366e+07	2.02991e+07	2.86353e+07	2.00447e+07	1.84039e+07	1.68561e+07	2.10291e+07	2.31666e+07	1.90834e+07	0.823748	0.2
AT1G79850	3	8.07091	1.21377	ribosomal protein S17 - Chr1:30041473-30041922 REVERSE LENGTH=149 | 201604	1.09632e+06	493516	583872	743004	659267	598286	557645	587824	729177	600756	0.823881	0.885714
AT1G07720	4	15.0777	1.21376	3-ketoacyl-CoA synthase 3 - Chr1:2390970-2392406 REVERSE LENGTH=478 | 201604	4.78492e+06	5.16837e+06	6.13142e+06	4.76925e+06	3.68899e+06	4.73856e+06	5.46243e+06	3.29137e+06	5.21349e+06	4.29534e+06	0.823889	0.2
AT5G45130	2	16.2177	1.37884	Ras small GTP-binding family protein - Chr5:18244495-18246060 FORWARD LENGTH=200 | 201604	619867	656508	609247	686286	519579	523656	468542	607586	642977	529841	0.824043	0.0285714
AT4G31840	1	2.16627	1.63806	early nodulin-like protein 15 - Chr4:15401798-15402426 FORWARD LENGTH=177 | 201604	57307.1	81066.5	55887.3	60019.4	71447.8	42553.5	36319.8	59219.4	63570.1	52385.1	0.824053	0.485714
AT5G52920	2	5.60481	2.39648	plastidic pyruvate kinase beta subunit 1 - Chr5:21463680-21466612 FORWARD LENGTH=579 | 201604	269354	236354	202810	234259	217013	166221	183458	210832	235694	194381	0.824716	0.114286
AT1G32440	2	5.60481	2.39648	plastidic pyruvate kinase beta subunit 1 - Chr5:21463680-21466612 FORWARD LENGTH=579 | 201604	269354	236354	202810	234259	217013	166221	183458	210832	235694	194381	0.824716	0.114286
AT5G30510	2	6.48215	1.21143	ribosomal protein S1 - Chr5:11619262-11621223 REVERSE LENGTH=416 | 201604	1.6952e+06	834109	1.08351e+06	1.1989e+06	1.206e+06	1.13296e+06	745836	887149	1.20293e+06	992987	0.825474	0.685714
AT1G75950	1	3.51299	1.47531	S phase kinase-associated protein 1 - Chr1:28516715-28517454 FORWARD LENGTH=160 | 201604	337025	364506	165007	266747	352275	187325	143424	252802	283321	233956	0.825764	0.485714
AT5G42190	1	3.51299	1.47531	S phase kinase-associated protein 1 - Chr1:28516715-28517454 FORWARD LENGTH=160 | 201604	337025	364506	165007	266747	352275	187325	143424	252802	283321	233956	0.825764	0.485714
AT5G41790	72	224.347	1.8624	COP1-interactive protein 1 - Chr5:16727530-16732391 FORWARD LENGTH=1586 | 201604	2.87212e+07	2.80002e+07	2.2938e+07	3.38382e+07	2.9335e+07	2.00054e+07	1.85749e+07	2.58107e+07	2.83744e+07	2.34315e+07	0.825797	0.342857
AT1G79550	9	38.0712	1.3237	phosphoglycerate kinase - Chr1:29924347-29926295 REVERSE LENGTH=401 | 201604	5.772e+06	5.06279e+06	4.36598e+06	4.7895e+06	4.80584e+06	3.57862e+06	3.94044e+06	4.18565e+06	4.99757e+06	4.12763e+06	0.825929	0.114286
AT4G09320	5	16.2324	1.91665	nucleoside diphosphate kinase - Chr4:5923484-5924366 FORWARD LENGTH=149 | 201604	2.79376e+06	2.2447e+06	1.59989e+06	2.27657e+06	1.80051e+06	1.74646e+06	1.62756e+06	2.18936e+06	2.22873e+06	1.84097e+06	0.826018	0.342857
AT5G36230	1	2.03003	2.35375	ARM repeat superfamily protein - Chr5:14273519-14276773 FORWARD LENGTH=411 | 201604	46770.3	44454.9	27494.1	44662.3	50346.3	28247.2	22382.9	34073.1	40845.4	33762.4	0.826589	0.685714
AT4G34490	2	5.46583	2.38815	cyclase associated protein 1 - Chr4:16484896-16487355 REVERSE LENGTH=476 | 201604	605658	418488	357144	450891	572416	332574	256069	353567	458045	378657	0.826679	0.2
AT5G06320	5	18.8546	1.74231	NDR1/HIN1-like 3 - Chr5:1931016-1931711 REVERSE LENGTH=231 | 201604	7.48531e+06	1.02455e+07	1.05688e+07	9.19956e+06	6.8311e+06	7.04636e+06	9.60433e+06	7.53088e+06	9.3748e+06	7.75317e+06	0.827022	0.2
AT1G17120	2	8.9645	1.62208	cationic amino acid transporter 8 - Chr1:5851964-5853736 FORWARD LENGTH=590 | 201604	251078	285402	196492	249977	200864	188766	184051	239433	245737	203278	0.827218	0.114286
AT4G35450	4	14.793	2.63875	ankyrin repeat-containing protein 2 - Chr4:16839862-16841759 FORWARD LENGTH=342 | 201604	1.74492e+06	1.39806e+06	1.28138e+06	2.04855e+06	1.59392e+06	1.35847e+06	974790	1.42789e+06	1.61823e+06	1.33877e+06	0.827307	0.485714
AT2G17390	4	14.793	2.63875	ankyrin repeat-containing protein 2 - Chr4:16839862-16841759 FORWARD LENGTH=342 | 201604	1.74492e+06	1.39806e+06	1.28138e+06	2.04855e+06	1.59392e+06	1.35847e+06	974790	1.42789e+06	1.61823e+06	1.33877e+06	0.827307	0.485714
AT1G67320	1	1.98988	1.65425	DNA primase%2C large subunit family - Chr1:25205520-25208966 REVERSE LENGTH=454 | 201604	281512	331692	176591	377077	297692	202161	159581	306012	291718	241361	0.827379	0.485714
AT4G28770	3	12.6843	1.40393	Tetraspanin family protein - Chr4:14212177-14213518 REVERSE LENGTH=281 | 201604	4.77702e+06	3.54754e+06	3.78316e+06	4.03615e+06	3.95112e+06	3.314e+06	3.03029e+06	3.0661e+06	4.03597e+06	3.34038e+06	0.827652	0.114286
AT5G03300	10	28.3111	1.23277	adenosine kinase 2 - Chr5:796573-798997 FORWARD LENGTH=345 | 201604	5.05677e+06	4.76235e+06	3.912e+06	5.04929e+06	4.9317e+06	3.50499e+06	3.08079e+06	4.03013e+06	4.6951e+06	3.8869e+06	0.827863	0.2
AT3G09820	10	28.3111	1.23277	adenosine kinase 2 - Chr5:796573-798997 FORWARD LENGTH=345 | 201604	5.05677e+06	4.76235e+06	3.912e+06	5.04929e+06	4.9317e+06	3.50499e+06	3.08079e+06	4.03013e+06	4.6951e+06	3.8869e+06	0.827863	0.2
AT1G20020	8	21.1041	3.68072	ferredoxin-NADP[+]-oxidoreductase 2 - Chr1:6942851-6944868 FORWARD LENGTH=369 | 201604	2.83868e+06	5.08293e+06	3.15702e+06	3.53941e+06	2.50038e+06	3.70386e+06	2.91719e+06	2.98062e+06	3.65451e+06	3.02551e+06	0.827883	0.485714
AT4G27520	8	27.0801	1.30242	early nodulin-like protein 2 - Chr4:13750668-13751819 REVERSE LENGTH=349 | 201604	4.99295e+06	5.81817e+06	5.91675e+06	5.70571e+06	5.40545e+06	3.65771e+06	5.03888e+06	4.47284e+06	5.60839e+06	4.64372e+06	0.827995	0.114286
AT1G27950	2	4.84591	1.79134	glycosylphosphatidylinositol-anchored lipid protein transfer 1 - Chr1:9740740-9741991 FORWARD LENGTH=193 | 201604	1.90947e+06	2.64771e+06	2.61157e+06	2.08648e+06	2.04802e+06	1.82629e+06	1.96771e+06	1.83468e+06	2.31381e+06	1.91917e+06	0.829443	0.114286
AT3G56150	14	41.0246	2.34029	eukaryotic translation initiation factor 3C - Chr3:20833790-20836820 REVERSE LENGTH=900 | 201604	4.18894e+06	2.99344e+06	2.96463e+06	3.30352e+06	3.70077e+06	2.77678e+06	2.0947e+06	2.58942e+06	3.36264e+06	2.79041e+06	0.82983	0.2
AT1G80500	3	9.45965	1.74971	SNARE-like superfamily protein - Chr1:30271195-30272431 FORWARD LENGTH=135 | 201604	3.41731e+06	1.94289e+06	2.72155e+06	2.74366e+06	2.70176e+06	2.09741e+06	2.05077e+06	2.13434e+06	2.70635e+06	2.24607e+06	0.829925	0.342857
AT4G01410	1	2.19722	1.80991	Late embryogenesis abundant (LEA) hydroxyproline-rich glycoprotein family - Chr4:578308-578991 FORWARD LENGTH=227 | 201604	13921.1	5575.99	19453.5	39923	1696.37	9418.6	26103.6	28258.9	19718.4	16369.4	0.830157	0.885714
AT5G57460	1	2.13622	1.95338	muniscin carboxy-terminal mu-like domain protein - Chr5:23275321-23277261 FORWARD LENGTH=646 | 201604	5341.92	38064.1	15218.8	12541.1	15516.2	16581.6	16329.9	10657.2	17791.5	14771.2	0.830243	0.685714
AT5G05780	3	13.6109	1.62315	RP non-ATPase subunit 8A - Chr5:1735862-1738176 FORWARD LENGTH=308 | 201604	373512	199518	273490	272383	282871	259473	179319	207444	279726	232277	0.830374	0.485714
AT3G11270	3	13.6109	1.62315	RP non-ATPase subunit 8A - Chr5:1735862-1738176 FORWARD LENGTH=308 | 201604	373512	199518	273490	272383	282871	259473	179319	207444	279726	232277	0.830374	0.485714
AT1G48090	3	7.58371	1.70023	calcium-dependent lipid-binding family protein - Chr1:17732582-17758194 REVERSE LENGTH=4146 | 201604	215561	142955	231495	322479	186795	134272	233683	202977	228122	189432	0.830395	0.485714
AT3G25230	2	7.40884	2.02981	rotamase FKBP 1 - Chr3:9188257-9191137 FORWARD LENGTH=551 | 201604	163106	155083	114924	205224	148562	124858	101218	155460	159584	132524	0.830437	0.342857
AT1G48270	1	2.30875	4.23151	G-protein-coupled receptor 1 - Chr1:17828314-17830214 REVERSE LENGTH=326 | 201604	30628.5	35583.1	30892.2	39027.2	18275.9	34299.5	31483.5	28994.8	34032.7	28263.4	0.830478	0.342857
AT2G20580	7	37.8721	1.26396	26S proteasome regulatory subunit S2 1A - Chr2:8859211-8864699 FORWARD LENGTH=891 | 201604	1.99346e+06	1.07278e+06	1.44746e+06	1.34323e+06	1.27069e+06	1.36734e+06	1.0232e+06	1.20298e+06	1.46423e+06	1.21605e+06	0.830504	0.342857
AT1G30700	1	2.00487	1.90302	FAD-binding Berberine family protein - Chr1:10892623-10894437 FORWARD LENGTH=527 | 201604	35083.7	59719	30528.8	26326.8	30420.4	38490.7	38139.7	18903.4	37914.6	31488.6	0.830513	0.885714
AT5G55990	8	24.5284	1.36784	calcineurin B-like protein 2 - Chr5:22672189-22673579 FORWARD LENGTH=226 | 201604	4.80805e+06	4.84903e+06	4.05367e+06	3.99722e+06	3.99043e+06	3.6664e+06	3.41943e+06	3.63181e+06	4.42699e+06	3.67702e+06	0.830591	0.0285714
AT4G26570	8	24.5284	1.36784	calcineurin B-like protein 2 - Chr5:22672189-22673579 FORWARD LENGTH=226 | 201604	4.80805e+06	4.84903e+06	4.05367e+06	3.99722e+06	3.99043e+06	3.6664e+06	3.41943e+06	3.63181e+06	4.42699e+06	3.67702e+06	0.830591	0.0285714
AT4G26560	8	24.5284	1.36784	calcineurin B-like protein 2 - Chr5:22672189-22673579 FORWARD LENGTH=226 | 201604	4.80805e+06	4.84903e+06	4.05367e+06	3.99722e+06	3.99043e+06	3.6664e+06	3.41943e+06	3.63181e+06	4.42699e+06	3.67702e+06	0.830591	0.0285714
AT4G16350	8	24.5284	1.36784	calcineurin B-like protein 2 - Chr5:22672189-22673579 FORWARD LENGTH=226 | 201604	4.80805e+06	4.84903e+06	4.05367e+06	3.99722e+06	3.99043e+06	3.6664e+06	3.41943e+06	3.63181e+06	4.42699e+06	3.67702e+06	0.830591	0.0285714
AT1G72550	1	2.02206	1.33843	tRNA synthetase beta subunit family protein - Chr1:27319947-27323908 REVERSE LENGTH=598 | 201604	68643.4	88159.5	57066.2	55602.5	85702.6	48452.9	42871.8	46851.1	67367.9	55969.6	0.830805	0.2
AT3G63080	3	7.23567	1.20359	glutathione peroxidase 5 - Chr3:23310161-23311200 FORWARD LENGTH=173 | 201604	731362	1.07848e+06	702125	732744	799149	689764	652325	554613	811178	673963	0.830845	0.2
AT1G73650	2	5.87757	1.68461	3-oxo-5-alpha-steroid 4-dehydrogenase (DUF1295) - Chr1:27688449-27689606 REVERSE LENGTH=208 | 201604	2.52271e+06	4.39682e+06	3.74894e+06	2.68875e+06	2.40986e+06	3.80835e+06	2.50653e+06	2.37635e+06	3.3393e+06	2.77528e+06	0.831094	0.2
AT1G69840	2	11.8185	1.20323	SPFH/Band 7/PHB domain-containing membrane-associated protein family - Chr1:26293932-26295150 REVERSE LENGTH=286 | 201604	298100	467400	279894	342052	434753	239687	206866	271798	346861	288276	0.831099	0.2
AT4G13010	23	85.1621	1.26479	Oxidoreductase%2C zinc-binding dehydrogenase family protein - Chr4:7600682-7602567 FORWARD LENGTH=329 | 201604	3.65991e+07	3.39509e+07	3.12451e+07	3.22232e+07	2.48714e+07	2.90879e+07	2.86394e+07	2.87862e+07	3.35046e+07	2.78462e+07	0.831117	0.0285714
AT4G36750	7	27.3319	1.51351	Quinone reductase family protein - Chr4:17324642-17326215 FORWARD LENGTH=273 | 201604	4.72094e+06	4.56356e+06	3.9506e+06	4.27231e+06	3.78588e+06	3.3522e+06	3.57221e+06	3.84652e+06	4.37685e+06	3.6392e+06	0.831466	0.0285714
AT1G49670	3	7.89546	1.26553	ARP protein (REF) - Chr1:18381591-18386021 REVERSE LENGTH=629 | 201604	193274	238795	243811	124248	155454	177433	136044	196368	200032	166324	0.83149	0.485714
AT3G05710	1	67.9069	3.19519	syntaxin of plants 43 - Chr3:1685262-1687229 FORWARD LENGTH=331 | 201604	404648	307176	618102	572502	272624	343020	525943	440799	475607	395596	0.831772	0.485714
AT1G74520	1	2.28646	4.84685	HVA22 homologue A - Chr1:28008109-28009156 REVERSE LENGTH=177 | 201604	33983.6	24604.6	48870.3	40311.4	41147.2	28144.9	26198.1	27436.5	36942.5	30731.7	0.83188	0.685714
AT3G15950	7	30.2476	2.13473	DNA topoisomerase-like protein - Chr3:5397783-5402610 REVERSE LENGTH=772 | 201604	2.42567e+06	1.92116e+06	2.01528e+06	1.80595e+06	2.2909e+06	1.3019e+06	1.51991e+06	1.68404e+06	2.04202e+06	1.69919e+06	0.832114	0.2
AT2G39130	7	20.6938	1.55093	Transmembrane amino acid transporter family protein - Chr2:16323171-16326744 REVERSE LENGTH=550 | 201604	5.03554e+06	4.38121e+06	3.72588e+06	4.26242e+06	4.26291e+06	3.44882e+06	3.26918e+06	3.50248e+06	4.35126e+06	3.62084e+06	0.832137	0.114286
AT4G00750	10	34.611	6.14394	S-adenosyl-L-methionine-dependent methyltransferases superfamily protein - Chr4:314405-317507 FORWARD LENGTH=633 | 201604	4.9643e+06	1.58119e+07	9.49434e+06	6.44789e+06	3.99377e+06	6.45197e+06	1.47799e+07	5.34795e+06	9.1796e+06	7.64339e+06	0.83265	0.685714
AT5G33280	3	10.8076	1.47803	Voltage-gated chloride channel family protein - Chr5:12549280-12552305 FORWARD LENGTH=765 | 201604	247410	254360	199894	261784	230219	190945	171240	210134	240862	200635	0.832986	0.114286
AT4G30610	3	10.8076	1.47803	Voltage-gated chloride channel family protein - Chr5:12549280-12552305 FORWARD LENGTH=765 | 201604	247410	254360	199894	261784	230219	190945	171240	210134	240862	200635	0.832986	0.114286
AT4G20770	3	10.8076	1.47803	Voltage-gated chloride channel family protein - Chr5:12549280-12552305 FORWARD LENGTH=765 | 201604	247410	254360	199894	261784	230219	190945	171240	210134	240862	200635	0.832986	0.114286
AT2G42010	4	11.5032	1.19964	phospholipase D beta 1 - Chr2:17533018-17537990 REVERSE LENGTH=1083 | 201604	927372	1.016e+06	917043	944848	739256	794639	818597	819519	951316	793003	0.833585	0.0285714
AT4G00240	4	11.5032	1.19964	phospholipase D beta 1 - Chr2:17533018-17537990 REVERSE LENGTH=1083 | 201604	927372	1.016e+06	917043	944848	739256	794639	818597	819519	951316	793003	0.833585	0.0285714
AT1G66820	1	1.93471	1.19933	glycine-rich protein - Chr1:24930093-24930422 FORWARD LENGTH=109 | 201604	2.16302e+06	1.60741e+06	1.38391e+06	1.9933e+06	1.81838e+06	1.49403e+06	1.15126e+06	1.49601e+06	1.78691e+06	1.48992e+06	0.833796	0.342857
AT3G24180	8	20.9041	1.63439	Beta-glucosidase%2C GBA2 type family protein - Chr3:8735011-8741147 REVERSE LENGTH=950 | 201604	976286	980005	1.28192e+06	1.04824e+06	924072	802801	940565	906702	1.07161e+06	893535	0.833822	0.0285714
AT1G28340	9	27.6672	2.31941	receptor like protein 4 - Chr1:9940175-9943252 FORWARD LENGTH=626 | 201604	7.07231e+06	1.19532e+07	1.15821e+07	1.08326e+07	6.9698e+06	9.63958e+06	8.21494e+06	9.74333e+06	1.03601e+07	8.64191e+06	0.834156	0.2
AT5G14220	23	81.9037	1.9938	Flavin containing amine oxidoreductase family - Chr5:4583506-4587369 REVERSE LENGTH=508 | 201604	5.0533e+08	6.62988e+08	6.02661e+08	5.25466e+08	5.16305e+08	5.18585e+08	4.38068e+08	4.44721e+08	5.74111e+08	4.7942e+08	0.835064	0.114286
AT2G13100	2	7.88823	3.70648	Major facilitator superfamily protein - Chr2:5390206-5391764 FORWARD LENGTH=493 | 201604	549137	834552	989330	742972	457723	648966	843897	653028	778998	650903	0.835565	0.485714
AT1G55490	1	93.9506	2.4967	chaperonin 60 beta - Chr1:20715717-20718673 REVERSE LENGTH=600 | 201604	3.69844e+06	5.67929e+06	3.53446e+06	3.3638e+06	3.62287e+06	4.22199e+06	2.9017e+06	2.85356e+06	4.069e+06	3.40003e+06	0.835594	0.485714
AT5G62740	9	40.0009	1.1967	SPFH/Band 7/PHB domain-containing membrane-associated protein family - Chr5:25201320-25202535 FORWARD LENGTH=286 | 201604	1.00208e+07	8.61635e+06	1.01756e+07	9.46097e+06	7.80337e+06	7.64171e+06	8.83686e+06	7.70075e+06	9.56841e+06	7.99567e+06	0.835632	0.0571429
AT1G43620	6	13.1089	1.3965	UDP-Glycosyltransferase superfamily protein - Chr1:16425654-16429500 REVERSE LENGTH=615 | 201604	1.10278e+06	1.13019e+06	1.01219e+06	1.4883e+06	1.003e+06	933444	870177	1.15366e+06	1.18337e+06	990070	0.836655	0.2
AT1G07660	2	8.33526	5.12589	Histone superfamily protein - Chr1:2369212-2369523 FORWARD LENGTH=103 | 201604	952017	340214	352047	402741	522982	336723	514256	338742	511755	428176	0.836681	0.685714
AT3G42050	35	115.76	1.19503	vacuolar ATP synthase subunit H family protein - Chr3:14228846-14232228 REVERSE LENGTH=441 | 201604	1.34296e+08	1.49693e+08	1.59867e+08	1.54166e+08	1.28563e+08	1.28524e+08	1.12157e+08	1.31182e+08	1.49506e+08	1.25107e+08	0.836802	0.0285714
AT1G52760	8	27.7513	1.3138	lysophospholipase 2 - Chr1:19651378-19652576 FORWARD LENGTH=332 | 201604	7.5173e+06	8.44163e+06	9.08483e+06	8.85234e+06	6.52348e+06	7.07898e+06	7.36455e+06	7.40255e+06	8.47403e+06	7.09239e+06	0.836956	0.0285714
AT4G21280	4	9.84583	1.41953	photosystem II subunit QA - Chr4:11334446-11335587 FORWARD LENGTH=223 | 201604	529635	763819	455880	389699	414701	503978	539289	332356	534758	447581	0.836978	0.685714
AT2G28950	2	3.00428	1.32592	expansin A6 - Chr2:12431840-12433482 REVERSE LENGTH=257 | 201604	380863	338524	267404	346974	346113	245820	217568	307222	333441	279181	0.837271	0.2
AT2G40610	2	3.00428	1.32592	expansin A6 - Chr2:12431840-12433482 REVERSE LENGTH=257 | 201604	380863	338524	267404	346974	346113	245820	217568	307222	333441	279181	0.837271	0.2
AT3G05000	10	25.7831	1.96703	Transport protein particle (TRAPP) component - Chr3:1387444-1388697 REVERSE LENGTH=173 | 201604	4.22447e+06	2.08071e+06	4.30248e+06	3.79204e+06	3.05277e+06	2.72946e+06	3.46419e+06	2.8143e+06	3.59992e+06	3.01518e+06	0.837568	0.342857
AT4G25970	6	12.9583	1.64224	phosphatidylserine decarboxylase 3 - Chr4:13184240-13189139 FORWARD LENGTH=635 | 201604	1.77949e+06	1.52775e+06	1.3343e+06	1.88581e+06	1.48476e+06	1.3204e+06	1.27091e+06	1.3918e+06	1.63184e+06	1.36697e+06	0.837687	0.114286
AT4G20940	2	3.96746	1.54964	Leucine-rich receptor-like protein kinase family protein - Chr4:11202728-11206038 FORWARD LENGTH=1037 | 201604	513931	483917	544215	415443	451011	324229	409081	457483	489376	410451	0.838723	0.114286
AT5G27350	4	12.685	1.5152	Major facilitator superfamily protein - Chr5:9648958-9654176 FORWARD LENGTH=474 | 201604	1.8294e+06	1.90163e+06	1.39802e+06	1.9799e+06	1.76011e+06	1.58266e+06	1.31355e+06	1.30763e+06	1.77724e+06	1.49099e+06	0.838936	0.114286
AT2G36530	13	47.2653	1.72169	Enolase - Chr2:15321081-15323786 REVERSE LENGTH=444 | 201604	1.78363e+07	1.29568e+07	1.24109e+07	1.47384e+07	1.32941e+07	1.0299e+07	1.23585e+07	1.26763e+07	1.44856e+07	1.2157e+07	0.839247	0.2
AT5G46630	6	16.2652	1.41848	Clathrin adaptor complexes medium subunit family protein - Chr5:18920580-18923252 FORWARD LENGTH=438 | 201604	1.45323e+06	1.31726e+06	1.24639e+06	1.61157e+06	1.16369e+06	1.1838e+06	1.08411e+06	1.29506e+06	1.40711e+06	1.18167e+06	0.839779	0.0571429
AT3G15380	9	28.5923	1.8994	Plasma-membrane choline transporter family protein - Chr3:5193319-5196435 FORWARD LENGTH=700 | 201604	1.03964e+07	1.02788e+07	1.23348e+07	1.18352e+07	9.39813e+06	8.74311e+06	9.97856e+06	9.55854e+06	1.12113e+07	9.41959e+06	0.840188	0.0285714
AT3G17900	11	32.8851	1.51349	heat-inducible transcription repressor - Chr3:6128983-6133069 FORWARD LENGTH=838 | 201604	5.39563e+06	2.68408e+06	4.66387e+06	4.90194e+06	3.9257e+06	3.53707e+06	3.43272e+06	3.93495e+06	4.41138e+06	3.70761e+06	0.840464	0.342857
AT4G03560	20	69.5041	1.55395	two-pore channel 1 - Chr4:1580253-1585691 FORWARD LENGTH=733 | 201604	2.01714e+07	2.22263e+07	1.70201e+07	2.32391e+07	1.94193e+07	1.78458e+07	1.42347e+07	1.80132e+07	2.06642e+07	1.73783e+07	0.840982	0.2
AT4G17540	4	12.2367	1.96452	dynamin - Chr4:9775982-9777765 FORWARD LENGTH=294 | 201604	1.2459e+06	1.10774e+06	907518	1.14897e+06	1.08871e+06	865212	605813	1.15066e+06	1.10253e+06	927599	0.841338	0.342857
AT4G25100	1	1.86313	4.26809	Fe superoxide dismutase 1 - Chr4:12884649-12886501 REVERSE LENGTH=212 | 201604	87535	34402.1	79201.2	143219	45483.2	38086	59328	146888	86089.4	72446.2	0.841523	0.885714
AT1G44920	2	5.94339	1.36267	transmembrane protein - Chr1:16983229-16984408 REVERSE LENGTH=258 | 201604	932588	858402	875630	644040	798396	717141	668821	601737	827665	696524	0.841553	0.2
AT3G52930	12	63.2236	1.46567	Aldolase superfamily protein - Chr3:19627383-19628874 REVERSE LENGTH=358 | 201604	1.35794e+07	1.14806e+07	9.92816e+06	1.17451e+07	1.26415e+07	9.29845e+06	8.20655e+06	9.19717e+06	1.16833e+07	9.83592e+06	0.841876	0.2
AT5G03690	12	63.2236	1.46567	Aldolase superfamily protein - Chr3:19627383-19628874 REVERSE LENGTH=358 | 201604	1.35794e+07	1.14806e+07	9.92816e+06	1.17451e+07	1.26415e+07	9.29845e+06	8.20655e+06	9.19717e+06	1.16833e+07	9.83592e+06	0.841876	0.2
AT4G26530	12	63.2236	1.46567	Aldolase superfamily protein - Chr3:19627383-19628874 REVERSE LENGTH=358 | 201604	1.35794e+07	1.14806e+07	9.92816e+06	1.17451e+07	1.26415e+07	9.29845e+06	8.20655e+06	9.19717e+06	1.16833e+07	9.83592e+06	0.841876	0.2
AT5G42080	28	102.968	1.22576	dynamin-like protein - Chr5:16820661-16824536 REVERSE LENGTH=610 | 201604	1.57921e+07	1.99955e+07	1.79992e+07	1.76511e+07	1.5262e+07	1.36787e+07	1.72295e+07	1.40821e+07	1.78595e+07	1.50631e+07	0.843422	0.0571429
AT1G12760	1	3.18481	1.63893	Zinc finger%2C C3HC4 type (RING finger) family protein - Chr1:4348728-4350512 FORWARD LENGTH=408 | 201604	1.06991e+06	918473	835964	1.05434e+06	849829	741533	730504	951906	969671	818443	0.844042	0.2
AT1G63170	1	3.18481	1.63893	Zinc finger%2C C3HC4 type (RING finger) family protein - Chr1:4348728-4350512 FORWARD LENGTH=408 | 201604	1.06991e+06	918473	835964	1.05434e+06	849829	741533	730504	951906	969671	818443	0.844042	0.2
AT1G56450	2	10.0406	3.94414	20S proteasome beta subunit G1 - Chr1:21141970-21144186 FORWARD LENGTH=246 | 201604	481484	173226	96366.1	123869	490785	91884	65833.2	90018.9	218736	184630	0.844077	0.342857
AT5G58030	7	19.1692	1.91235	Transport protein particle (TRAPP) component - Chr5:23487021-23488483 REVERSE LENGTH=195 | 201604	2.07705e+06	731810	1.51707e+06	2.11812e+06	1.69751e+06	1.231e+06	1.35523e+06	1.16074e+06	1.61101e+06	1.36112e+06	0.844885	0.485714
AT1G64760	8	24.0599	2.05659	O-Glycosyl hydrolases family 17 protein - Chr1:24054220-24056194 REVERSE LENGTH=481 | 201604	2.26913e+06	2.58707e+06	3.02264e+06	2.48652e+06	2.47262e+06	1.98537e+06	2.00098e+06	2.29983e+06	2.59134e+06	2.1897e+06	0.845006	0.114286
AT2G19440	8	24.0599	2.05659	O-Glycosyl hydrolases family 17 protein - Chr1:24054220-24056194 REVERSE LENGTH=481 | 201604	2.26913e+06	2.58707e+06	3.02264e+06	2.48652e+06	2.47262e+06	1.98537e+06	2.00098e+06	2.29983e+06	2.59134e+06	2.1897e+06	0.845006	0.114286
AT3G52230	5	21.4273	1.43643	hypothetical protein - Chr3:19371325-19372397 FORWARD LENGTH=145 | 201604	2.83996e+07	2.71981e+07	2.08986e+07	2.16421e+07	2.3793e+07	2.20288e+07	1.57713e+07	2.13874e+07	2.45346e+07	2.07451e+07	0.845546	0.485714
AT3G58160	1	4.50945	1.21759	P-loop containing nucleoside triphosphate hydrolases superfamily protein - Chr3:21534797-21541877 FORWARD LENGTH=1242 | 201604	27613.8	21152.3	25777.5	35977.1	23355.1	17751.2	27598.8	24753	27630.2	23364.5	0.845617	0.342857
AT1G11840	1	2.2215	1.96665	glyoxalase/bleomycin resistance protein/dioxygenase superfamily protein - Chr1:3996045-3997518 FORWARD LENGTH=283 | 201604	143735	108855	136150	131336	98059.3	51244.5	134727	155780	130019	109953	0.845667	0.685714
AT5G19070	1	3.24658	1.41874	SNARE associated Golgi protein family - Chr5:6375569-6377470 FORWARD LENGTH=280 | 201604	92493.9	106985	81106.2	144226	74305.4	103249	92091.2	89614.9	106203	89815.1	0.845695	0.342857
AT1G52280	2	39.0395	1.48082	RAB GTPase homolog G3D - Chr1:19468150-19469449 REVERSE LENGTH=206 | 201604	3.5318e+06	2.68228e+06	3.15906e+06	3.22742e+06	2.44235e+06	2.66422e+06	3.07307e+06	2.48408e+06	3.15014e+06	2.66593e+06	0.846289	0.0571429
AT5G15650	2	7.44868	1.55202	reversibly glycosylated polypeptide 2 - Chr5:5092203-5094093 FORWARD LENGTH=360 | 201604	564503	307992	303900	302900	382188	390635	230892	248344	369824	313015	0.846389	0.685714
AT4G18070	5	21.1509	1.54664	suppressor - Chr4:10030839-10032329 FORWARD LENGTH=262 | 201604	5.2259e+06	3.80581e+06	3.63127e+06	3.26517e+06	4.29056e+06	3.45695e+06	2.94614e+06	2.78926e+06	3.98204e+06	3.37073e+06	0.846483	0.342857
AT5G26000	4	10.9307	3.44731	thioglucoside glucohydrolase 1 - Chr5:9079678-9082347 REVERSE LENGTH=541 | 201604	1.02306e+06	817750	834065	1.09133e+06	884661	615141	921436	768503	941551	797435	0.846938	0.342857
AT5G48375	4	10.9307	3.44731	thioglucoside glucohydrolase 1 - Chr5:9079678-9082347 REVERSE LENGTH=541 | 201604	1.02306e+06	817750	834065	1.09133e+06	884661	615141	921436	768503	941551	797435	0.846938	0.342857
AT1G51490	4	10.9307	3.44731	thioglucoside glucohydrolase 1 - Chr5:9079678-9082347 REVERSE LENGTH=541 | 201604	1.02306e+06	817750	834065	1.09133e+06	884661	615141	921436	768503	941551	797435	0.846938	0.342857
AT1G28290	2	6.21664	1.24025	arabinogalactan protein 31 - Chr1:9889331-9890843 REVERSE LENGTH=359 | 201604	296863	224449	289213	250300	229753	174038	254566	240546	265206	224726	0.847362	0.342857
AT3G07080	2	6.11336	1.18001	EamA-like transporter family - Chr3:2241360-2242934 FORWARD LENGTH=438 | 201604	1.01483e+06	1.18038e+06	1.40904e+06	1.4686e+06	994683	1.02286e+06	1.13027e+06	1.15116e+06	1.26821e+06	1.07474e+06	0.847447	0.2
AT4G23710	3	7.50642	1.71806	vacuolar ATP synthase subunit G2 - Chr4:12350577-12351354 FORWARD LENGTH=106 | 201604	758584	336690	326543	840925	608538	366331	461169	482232	565685	479567	0.847763	1
AT4G27700	1	2.47646	1.46802	Rhodanese/Cell cycle control phosphatase superfamily protein - Chr4:13826541-13827673 REVERSE LENGTH=224 | 201604	99165.1	64505.5	36480.8	82309.8	50915.8	30092.1	90479.6	68024.2	70615.3	59877.9	0.847946	0.685714
AT1G69740	1	2.69882	1.17819	Aldolase superfamily protein - Chr1:26232197-26234713 FORWARD LENGTH=430 | 201604	141092	60386.2	49327.3	70140.5	111603	56059.7	42470.9	62272	80236.5	68101.3	0.848757	0.685714
AT4G16120	20	70.318	1.67128	COBRA-like protein-7 precursor - Chr4:9116591-9119138 REVERSE LENGTH=661 | 201604	1.38492e+07	1.4606e+07	1.69283e+07	1.74465e+07	1.2239e+07	1.35004e+07	1.45478e+07	1.30482e+07	1.57075e+07	1.33339e+07	0.848884	0.0571429
AT2G18960	23	325.563	1.19206	H[+]-ATPase 1 - Chr2:8221858-8227268 FORWARD LENGTH=949 | 201604	2.94801e+07	3.09169e+07	2.87942e+07	2.98298e+07	2.27643e+07	2.34203e+07	3.06108e+07	2.43867e+07	2.97552e+07	2.52955e+07	0.850119	0.2
AT4G18700	1	1.67192	1.63058	CBL-interacting protein kinase 12 - Chr4:10289110-10290579 REVERSE LENGTH=489 | 201604	70228.8	33576.4	39383.8	68887.7	36160.2	43537.1	53815.1	46945.8	53019.2	45114.5	0.85091	0.885714
AT5G45810	1	1.67192	1.63058	CBL-interacting protein kinase 12 - Chr4:10289110-10290579 REVERSE LENGTH=489 | 201604	70228.8	33576.4	39383.8	68887.7	36160.2	43537.1	53815.1	46945.8	53019.2	45114.5	0.85091	0.885714
AT2G34180	1	1.67192	1.63058	CBL-interacting protein kinase 12 - Chr4:10289110-10290579 REVERSE LENGTH=489 | 201604	70228.8	33576.4	39383.8	68887.7	36160.2	43537.1	53815.1	46945.8	53019.2	45114.5	0.85091	0.885714
AT1G76540	1	1.67192	1.63058	CBL-interacting protein kinase 12 - Chr4:10289110-10290579 REVERSE LENGTH=489 | 201604	70228.8	33576.4	39383.8	68887.7	36160.2	43537.1	53815.1	46945.8	53019.2	45114.5	0.85091	0.885714
AT1G29230	1	1.67192	1.63058	CBL-interacting protein kinase 12 - Chr4:10289110-10290579 REVERSE LENGTH=489 | 201604	70228.8	33576.4	39383.8	68887.7	36160.2	43537.1	53815.1	46945.8	53019.2	45114.5	0.85091	0.885714
AT1G20930	1	1.67192	1.63058	CBL-interacting protein kinase 12 - Chr4:10289110-10290579 REVERSE LENGTH=489 | 201604	70228.8	33576.4	39383.8	68887.7	36160.2	43537.1	53815.1	46945.8	53019.2	45114.5	0.85091	0.885714
AT1G14040	10	39.7492	2.32979	EXS (ERD1/XPR1/SYG1) family protein - Chr1:4810488-4814543 FORWARD LENGTH=813 | 201604	3.23467e+06	2.77472e+06	4.6495e+06	3.21088e+06	2.70171e+06	2.49e+06	3.41126e+06	3.20324e+06	3.46744e+06	2.95155e+06	0.851219	0.342857
AT4G25350	10	39.7492	2.32979	EXS (ERD1/XPR1/SYG1) family protein - Chr1:4810488-4814543 FORWARD LENGTH=813 | 201604	3.23467e+06	2.77472e+06	4.6495e+06	3.21088e+06	2.70171e+06	2.49e+06	3.41126e+06	3.20324e+06	3.46744e+06	2.95155e+06	0.851219	0.342857
AT3G29060	10	39.7492	2.32979	EXS (ERD1/XPR1/SYG1) family protein - Chr1:4810488-4814543 FORWARD LENGTH=813 | 201604	3.23467e+06	2.77472e+06	4.6495e+06	3.21088e+06	2.70171e+06	2.49e+06	3.41126e+06	3.20324e+06	3.46744e+06	2.95155e+06	0.851219	0.342857
AT2G03260	10	39.7492	2.32979	EXS (ERD1/XPR1/SYG1) family protein - Chr1:4810488-4814543 FORWARD LENGTH=813 | 201604	3.23467e+06	2.77472e+06	4.6495e+06	3.21088e+06	2.70171e+06	2.49e+06	3.41126e+06	3.20324e+06	3.46744e+06	2.95155e+06	0.851219	0.342857
AT2G03250	10	39.7492	2.32979	EXS (ERD1/XPR1/SYG1) family protein - Chr1:4810488-4814543 FORWARD LENGTH=813 | 201604	3.23467e+06	2.77472e+06	4.6495e+06	3.21088e+06	2.70171e+06	2.49e+06	3.41126e+06	3.20324e+06	3.46744e+06	2.95155e+06	0.851219	0.342857
AT1G69480	10	39.7492	2.32979	EXS (ERD1/XPR1/SYG1) family protein - Chr1:4810488-4814543 FORWARD LENGTH=813 | 201604	3.23467e+06	2.77472e+06	4.6495e+06	3.21088e+06	2.70171e+06	2.49e+06	3.41126e+06	3.20324e+06	3.46744e+06	2.95155e+06	0.851219	0.342857
AT1G35350	10	39.7492	2.32979	EXS (ERD1/XPR1/SYG1) family protein - Chr1:4810488-4814543 FORWARD LENGTH=813 | 201604	3.23467e+06	2.77472e+06	4.6495e+06	3.21088e+06	2.70171e+06	2.49e+06	3.41126e+06	3.20324e+06	3.46744e+06	2.95155e+06	0.851219	0.342857
AT1G26730	10	39.7492	2.32979	EXS (ERD1/XPR1/SYG1) family protein - Chr1:4810488-4814543 FORWARD LENGTH=813 | 201604	3.23467e+06	2.77472e+06	4.6495e+06	3.21088e+06	2.70171e+06	2.49e+06	3.41126e+06	3.20324e+06	3.46744e+06	2.95155e+06	0.851219	0.342857
AT1G66340	3	7.33361	3.61013	Signal transduction histidine kinase%2C hybrid-type%2C ethylene sensor - Chr1:24734698-24737366 FORWARD LENGTH=738 | 201604	980931	2.16341e+06	1.41578e+06	952865	1.12222e+06	859248	1.91107e+06	801907	1.37825e+06	1.17361e+06	0.851525	0.485714
AT4G35250	4	9.89692	1.31158	NAD(P)-binding Rossmann-fold superfamily protein - Chr4:16771401-16773269 REVERSE LENGTH=395 | 201604	382097	561703	329499	411812	340008	345094	377034	372966	421278	358776	0.851637	0.342857
AT5G25760	1	1.7372	1.85707	peroxin4 - Chr5:8967983-8969173 FORWARD LENGTH=157 | 201604	13909.8	0	8190.99	26810.8	0	0	14178.4	27480.3	12227.9	10414.7	0.851712	1
AT5G42860	2	4.53307	1.21716	late embryogenesis abundant protein%2C group 2 - Chr5:17183339-17184857 REVERSE LENGTH=320 | 201604	95249.9	112368	136531	157455	118967	75375.7	81067.7	152146	125401	106889	0.85238	0.485714
AT3G28715	3	155.544	1.17265	ATPase%2C V0/A0 complex%2C subunit C/D - Chr3:10778025-10780350 FORWARD LENGTH=351 | 201604	1.4496e+07	1.729e+07	1.60602e+07	2.21612e+07	1.51891e+07	1.47269e+07	1.33855e+07	1.63987e+07	1.75019e+07	1.49251e+07	0.85277	0.342857
AT3G47670	6	19.5743	1.83195	Plant invertase/pectin methylesterase inhibitor superfamily protein - Chr3:17575019-17575849 REVERSE LENGTH=276 | 201604	4.53813e+06	5.06337e+06	6.14016e+06	5.33148e+06	3.86068e+06	4.1577e+06	5.77872e+06	4.17538e+06	5.26829e+06	4.49312e+06	0.852862	0.2
AT1G49430	6	16.0492	1.28421	long-chain acyl-CoA synthetase 2 - Chr1:18291188-18295641 FORWARD LENGTH=665 | 201604	677700	633397	709681	1.25867e+06	806181	643955	644473	702495	819862	699276	0.852919	0.885714
AT2G01630	2	5.45577	1.54674	O-Glycosyl hydrolases family 17 protein - Chr2:279541-281955 REVERSE LENGTH=501 | 201604	51072.4	58720.8	78133.8	75324.2	48346.1	29104.9	55021.1	92070.5	65812.8	56135.7	0.852959	0.485714
AT3G58010	4	8.08776	1.78025	plastoglobulin 34kD - Chr3:21475949-21477463 REVERSE LENGTH=308 | 201604	373379	412926	572968	518976	454947	408166	335931	403413	469562	400615	0.853166	0.342857
AT1G68560	6	9.04318	1.77565	alpha-xylosidase 1 - Chr1:25734435-25737897 REVERSE LENGTH=915 | 201604	1.69463e+06	1.63767e+06	1.73487e+06	1.38501e+06	1.38855e+06	1.24321e+06	1.47408e+06	1.40096e+06	1.61305e+06	1.3767e+06	0.853478	0.2
AT3G45940	6	9.04318	1.77565	alpha-xylosidase 1 - Chr1:25734435-25737897 REVERSE LENGTH=915 | 201604	1.69463e+06	1.63767e+06	1.73487e+06	1.38501e+06	1.38855e+06	1.24321e+06	1.47408e+06	1.40096e+06	1.61305e+06	1.3767e+06	0.853478	0.2
AT1G78800	3	10.9167	3.35199	UDP-Glycosyltransferase superfamily protein - Chr1:29625859-29627941 REVERSE LENGTH=403 | 201604	2.27261e+06	5.05487e+06	2.3785e+06	2.03702e+06	2.56862e+06	2.11458e+06	3.55316e+06	1.78609e+06	2.93575e+06	2.50561e+06	0.853484	0.885714
AT5G03520	2	50.5672	1.71388	RAB GTPase homolog 8C - Chr5:883679-885158 FORWARD LENGTH=216 | 201604	1.54554e+06	747791	934198	997719	972621	772365	1.07192e+06	790026	1.05631e+06	901734	0.853662	0.885714
AT2G31390	1	2.92579	1.901	pfkB-like carbohydrate kinase family protein - Chr2:13383635-13386116 REVERSE LENGTH=325 | 201604	103632	86731.4	98041.6	85215.3	75578	71740.6	92515.1	79182.6	93405.2	79754.1	0.853851	0.114286
AT5G51830	1	2.92579	1.901	pfkB-like carbohydrate kinase family protein - Chr2:13383635-13386116 REVERSE LENGTH=325 | 201604	103632	86731.4	98041.6	85215.3	75578	71740.6	92515.1	79182.6	93405.2	79754.1	0.853851	0.114286
AT3G59480	1	2.92579	1.901	pfkB-like carbohydrate kinase family protein - Chr2:13383635-13386116 REVERSE LENGTH=325 | 201604	103632	86731.4	98041.6	85215.3	75578	71740.6	92515.1	79182.6	93405.2	79754.1	0.853851	0.114286
AT1G06030	1	2.92579	1.901	pfkB-like carbohydrate kinase family protein - Chr2:13383635-13386116 REVERSE LENGTH=325 | 201604	103632	86731.4	98041.6	85215.3	75578	71740.6	92515.1	79182.6	93405.2	79754.1	0.853851	0.114286
AT1G06020	1	2.92579	1.901	pfkB-like carbohydrate kinase family protein - Chr2:13383635-13386116 REVERSE LENGTH=325 | 201604	103632	86731.4	98041.6	85215.3	75578	71740.6	92515.1	79182.6	93405.2	79754.1	0.853851	0.114286
AT1G54860	1	6.08735	1.41953	Glycoprotein membrane precursor GPI-anchored - Chr1:20457522-20458434 REVERSE LENGTH=200 | 201604	773989	880348	469634	941787	850861	522760	482442	761963	766439	654507	0.853958	0.485714
AT2G34560	10	33.5504	1.50386	P-loop containing nucleoside triphosphate hydrolases superfamily protein - Chr2:14560266-14562695 FORWARD LENGTH=384 | 201604	5.80628e+06	5.2111e+06	4.44174e+06	4.54965e+06	5.39119e+06	3.68792e+06	3.57839e+06	4.43898e+06	5.00219e+06	4.27412e+06	0.854449	0.2
AT3G27120	10	33.5504	1.50386	P-loop containing nucleoside triphosphate hydrolases superfamily protein - Chr2:14560266-14562695 FORWARD LENGTH=384 | 201604	5.80628e+06	5.2111e+06	4.44174e+06	4.54965e+06	5.39119e+06	3.68792e+06	3.57839e+06	4.43898e+06	5.00219e+06	4.27412e+06	0.854449	0.2
AT3G19740	10	33.5504	1.50386	P-loop containing nucleoside triphosphate hydrolases superfamily protein - Chr2:14560266-14562695 FORWARD LENGTH=384 | 201604	5.80628e+06	5.2111e+06	4.44174e+06	4.54965e+06	5.39119e+06	3.68792e+06	3.57839e+06	4.43898e+06	5.00219e+06	4.27412e+06	0.854449	0.2
AT5G16280	35	102.683	1.50511	Tetratricopeptide repeat (TPR)-like superfamily protein - Chr5:5323377-5331345 REVERSE LENGTH=1272 | 201604	1.62537e+07	7.82441e+06	1.4299e+07	1.60757e+07	1.16387e+07	9.99348e+06	1.27045e+07	1.21957e+07	1.36132e+07	1.16331e+07	0.854546	0.342857
AT3G21720	1	2.60315	1.18759	isocitrate lyase - Chr3:7652789-7655873 REVERSE LENGTH=576 | 201604	151202	7404.88	27168.8	16005.5	89663.9	10204.2	18415.3	54153.1	50445.4	43109.1	0.85457	0.885714
AT5G22950	3	5.90112	1.79764	SNF7 family protein - Chr5:7681380-7682720 FORWARD LENGTH=229 | 201604	105061	191133	98061.8	255418	94496.7	65521.4	140253	255096	162418	138842	0.854839	0.485714
AT4G33530	11	36.1055	1.5348	K+ uptake permease 5 - Chr4:16126503-16130353 REVERSE LENGTH=855 | 201604	4.38669e+06	4.83469e+06	3.89494e+06	5.00796e+06	4.38647e+06	3.92411e+06	3.29759e+06	3.88914e+06	4.53107e+06	3.87433e+06	0.855058	0.114286
AT4G14160	3	9.34159	2.02162	Sec23/Sec24 protein transport family protein - Chr4:8167574-8173026 FORWARD LENGTH=772 | 201604	498135	392772	547639	598956	215446	384010	646066	496734	509376	435564	0.855094	0.485714
AT3G23660	3	9.34159	2.02162	Sec23/Sec24 protein transport family protein - Chr4:8167574-8173026 FORWARD LENGTH=772 | 201604	498135	392772	547639	598956	215446	384010	646066	496734	509376	435564	0.855094	0.485714
AT1G05520	3	9.34159	2.02162	Sec23/Sec24 protein transport family protein - Chr4:8167574-8173026 FORWARD LENGTH=772 | 201604	498135	392772	547639	598956	215446	384010	646066	496734	509376	435564	0.855094	0.485714
AT1G06470	2	7.17945	2.78903	Nucleotide/sugar transporter family protein - Chr1:1970726-1973540 FORWARD LENGTH=414 | 201604	2.69551e+06	3.79086e+06	4.29638e+06	3.16078e+06	2.60401e+06	2.86311e+06	3.38024e+06	3.07634e+06	3.48588e+06	2.98092e+06	0.855142	0.342857
AT1G11660	1	3.04463	1.27916	heat shock protein 70 (Hsp 70) family protein - Chr1:3921056-3924347 FORWARD LENGTH=763 | 201604	188987	155485	155830	153785	155922	142838	117359	143241	163522	139840	0.855177	0.2
AT1G16920	7	47.2204	1.47809	RAB GTPase homolog A1B - Chr1:5787489-5789147 REVERSE LENGTH=216 | 201604	3.34059e+06	2.87562e+06	2.3345e+06	3.0985e+06	2.64845e+06	1.90997e+06	2.44455e+06	2.9594e+06	2.9123e+06	2.49059e+06	0.855197	0.342857
AT4G19210	19	65.7486	1.16919	RNAse l inhibitor protein 2 - Chr4:10501906-10504776 FORWARD LENGTH=605 | 201604	1.39111e+07	1.13608e+07	1.37893e+07	1.72219e+07	1.17259e+07	1.2515e+07	1.08939e+07	1.30034e+07	1.40708e+07	1.20346e+07	0.85529	0.2
AT3G13640	19	65.7486	1.16919	RNAse l inhibitor protein 2 - Chr4:10501906-10504776 FORWARD LENGTH=605 | 201604	1.39111e+07	1.13608e+07	1.37893e+07	1.72219e+07	1.17259e+07	1.2515e+07	1.08939e+07	1.30034e+07	1.40708e+07	1.20346e+07	0.85529	0.2
AT1G01120	2	9.11651	1.17073	3-ketoacyl-CoA synthase 1 - Chr1:57392-58978 REVERSE LENGTH=528 | 201604	133248	184317	152094	111197	125970	115735	128802	126445	145214	124238	0.85555	0.342857
AT4G10790	6	19.6757	1.44895	UBX domain-containing protein - Chr4:6640752-6643035 REVERSE LENGTH=480 | 201604	2.54768e+06	2.09252e+06	2.09384e+06	2.32495e+06	2.52806e+06	1.53367e+06	1.73111e+06	1.95842e+06	2.26475e+06	1.93782e+06	0.855643	0.2
AT5G17380	2	5.96721	2.55998	Thiamine pyrophosphate dependent pyruvate decarboxylase family protein - Chr5:5724920-5726720 REVERSE LENGTH=572 | 201604	125881	165124	96868.5	122642	87648.9	129892	80021.1	139544	127629	109277	0.856205	0.685714
AT3G06580	2	6.26334	2.52743	Mevalonate/galactokinase family protein - Chr3:2049141-2051867 REVERSE LENGTH=496 | 201604	98872.5	95584.5	98002.4	71529.4	64682.6	93304.4	88056.8	65695	90997.2	77934.7	0.856452	0.114286
AT3G19340	7	17.684	1.29831	aminopeptidase (DUF3754) - Chr3:6701387-6704071 REVERSE LENGTH=487 | 201604	2.32709e+06	2.72887e+06	2.06701e+06	2.2759e+06	1.92023e+06	1.89593e+06	2.33905e+06	1.89646e+06	2.34972e+06	2.01292e+06	0.856663	0.2
AT1G67690	6	19.5206	1.17825	Zincin-like metalloproteases family protein - Chr1:25369086-25373730 FORWARD LENGTH=710 | 201604	1.46103e+06	1.19474e+06	1.71153e+06	1.368e+06	1.32652e+06	1.2939e+06	1.08348e+06	1.21393e+06	1.43383e+06	1.22946e+06	0.857466	0.2
AT1G09640	7	45.6416	1.50269	Translation elongation factor EF1B%2C gamma chain - Chr1:3120162-3122152 FORWARD LENGTH=414 | 201604	3.35625e+06	3.30301e+06	2.51352e+06	2.54063e+06	3.07956e+06	2.35398e+06	2.55703e+06	2.05825e+06	2.92835e+06	2.51221e+06	0.85789	0.342857
AT2G45790	1	2.58211	1.16533	phosphomannomutase - Chr2:18855876-18857753 FORWARD LENGTH=246 | 201604	21356.1	2613.06	5655.11	12864	1785.05	9421.19	13376.7	11877.4	10622.1	9115.07	0.858124	0.885714
AT2G20760	1	2.46204	1.84687	Clathrin light chain protein - Chr2:8943279-8945108 REVERSE LENGTH=338 | 201604	112548	104801	76367.7	84160.1	89071.6	89964.4	76578.5	68679.5	94469.4	81073.5	0.858199	0.485714
AT3G51890	1	2.46204	1.84687	Clathrin light chain protein - Chr2:8943279-8945108 REVERSE LENGTH=338 | 201604	112548	104801	76367.7	84160.1	89071.6	89964.4	76578.5	68679.5	94469.4	81073.5	0.858199	0.485714
AT4G32770	2	4.95945	1.35082	tocopherol cyclase%2C chloroplast / vitamin E deficient 1 (VTE1) / sucrose export defective 1 (SXD1) - Chr4:15804981-15807790 FORWARD LENGTH=488 | 201604	535210	294938	328784	487889	432847	200006	284652	496506	411705	353503	0.858631	0.485714
AT4G02195	11	52.0641	2.71599	syntaxin of plants 42 - Chr4:970099-972192 REVERSE LENGTH=323 | 201604	3.66882e+06	3.98684e+06	6.4977e+06	3.94454e+06	3.64109e+06	3.93881e+06	4.12492e+06	3.83798e+06	4.52447e+06	3.8857e+06	0.858818	0.485714
AT1G56140	2	14.9184	1.16437	Leucine-rich repeat transmembrane protein kinase - Chr1:21001708-21007725 REVERSE LENGTH=1033 | 201604	1.4053e+06	1.14108e+06	1.5948e+06	1.98958e+06	1.07287e+06	1.38253e+06	1.33147e+06	1.47842e+06	1.53269e+06	1.31632e+06	0.858831	0.342857
AT2G19480	6	25.0039	1.16403	nucleosome assembly protein 1%3B2 - Chr2:8438601-8441040 FORWARD LENGTH=379 | 201604	2.17295e+06	1.90312e+06	1.4866e+06	1.94554e+06	1.96773e+06	1.47324e+06	1.44528e+06	1.56392e+06	1.87705e+06	1.61254e+06	0.859082	0.342857
AT3G46530	2	4.09219	1.82218	NB-ARC domain-containing disease resistance protein - Chr3:17130739-17133246 REVERSE LENGTH=835 | 201604	30797.1	105543	154702	19306.1	62469.4	66833.4	39805.3	97637.3	77587.1	66686.3	0.859503	1
AT3G05100	9	25.7127	1.17729	S-adenosyl-L-methionine-dependent methyltransferases superfamily protein - Chr3:1424155-1425667 FORWARD LENGTH=336 | 201604	5.82709e+06	6.83156e+06	6.18532e+06	6.38402e+06	5.61938e+06	4.99868e+06	4.97457e+06	6.09526e+06	6.307e+06	5.42197e+06	0.859676	0.0571429
AT1G26630	5	16.0375	2.33841	Eukaryotic translation initiation factor 5A-1 (eIF-5A 1) protein - Chr1:9205968-9207098 FORWARD LENGTH=159 | 201604	2.83294e+06	2.2505e+06	1.79116e+06	2.47063e+06	2.17481e+06	1.94548e+06	1.69795e+06	2.21859e+06	2.33631e+06	2.00921e+06	0.859993	0.2
AT5G19550	3	12.5622	1.77748	aspartate aminotransferase 2 - Chr5:6598201-6601597 FORWARD LENGTH=405 | 201604	772100	596517	746662	638506	533286	550386	720905	563708	688446	592071	0.860011	0.114286
AT1G62800	3	12.5622	1.77748	aspartate aminotransferase 2 - Chr5:6598201-6601597 FORWARD LENGTH=405 | 201604	772100	596517	746662	638506	533286	550386	720905	563708	688446	592071	0.860011	0.114286
AT1G12840	47	161.844	1.16277	vacuolar ATP synthase subunit C (VATC) / V-ATPase C subunit / vacuolar proton pump C subunit (DET3) - Chr1:4375584-4378220 FORWARD LENGTH=375 | 201604	1.68862e+08	1.80738e+08	1.75e+08	1.75986e+08	1.62756e+08	1.55006e+08	1.27802e+08	1.56948e+08	1.75146e+08	1.50628e+08	0.860013	0.0285714
AT1G29150	12	33.7742	1.8323	non-ATPase subunit 9 - Chr1:10181240-10182499 FORWARD LENGTH=419 | 201604	2.1356e+06	1.58805e+06	1.24822e+06	1.79307e+06	1.91085e+06	1.38624e+06	893001	1.63655e+06	1.69123e+06	1.45666e+06	0.861301	0.685714
AT2G34585	3	10.451	1.17415	transmembrane protein - Chr2:14568227-14568472 REVERSE LENGTH=81 | 201604	5.28036e+06	5.06728e+06	3.50147e+06	3.75757e+06	5.27053e+06	3.89931e+06	2.8724e+06	3.147e+06	4.40167e+06	3.79731e+06	0.862697	0.485714
AT1G09780	4	29.4734	2.5628	Phosphoglycerate mutase%2C 2%2C3-bisphosphoglycerate-independent - Chr1:3165550-3167812 REVERSE LENGTH=557 | 201604	937841	592338	742922	728694	711991	555881	634595	687437	750449	647476	0.862785	0.2
AT5G16010	4	10.7711	1.92957	3-oxo-5-alpha-steroid 4-dehydrogenase family protein - Chr5:5227982-5229012 FORWARD LENGTH=268 | 201604	3.4175e+06	2.54225e+06	2.34042e+06	3.18832e+06	2.14295e+06	2.39296e+06	2.85301e+06	2.52434e+06	2.87212e+06	2.47832e+06	0.862886	0.342857
AT4G30260	10	33.6292	2.39412	Integral membrane Yip1 family protein - Chr4:14816890-14818722 REVERSE LENGTH=280 | 201604	5.22544e+07	6.31601e+07	6.86666e+07	5.94631e+07	4.72219e+07	5.23085e+07	5.95894e+07	5.10895e+07	6.08861e+07	5.25523e+07	0.863126	0.2
AT2G18840	10	33.6292	2.39412	Integral membrane Yip1 family protein - Chr4:14816890-14818722 REVERSE LENGTH=280 | 201604	5.22544e+07	6.31601e+07	6.86666e+07	5.94631e+07	4.72219e+07	5.23085e+07	5.95894e+07	5.10895e+07	6.08861e+07	5.25523e+07	0.863126	0.2
AT1G22840	1	2.57411	1.18592	CYTOCHROME C-1 - Chr1:8079384-8080286 FORWARD LENGTH=114 | 201604	70366	2485.79	13192.2	5561.56	27467.2	15847.7	17063.4	18699.5	22901.4	19769.4	0.863243	0.342857
AT4G10040	1	2.57411	1.18592	CYTOCHROME C-1 - Chr1:8079384-8080286 FORWARD LENGTH=114 | 201604	70366	2485.79	13192.2	5561.56	27467.2	15847.7	17063.4	18699.5	22901.4	19769.4	0.863243	0.342857
AT3G16100	1	36.183	1.22918	RAB GTPase homolog G3C - Chr3:5459270-5460556 FORWARD LENGTH=206 | 201604	214855	174939	169244	292225	199764	144941	213769	176491	212816	183741	0.863381	0.685714
AT5G58440	7	21.1038	1.59175	sorting nexin 2A - Chr5:23624154-23626676 REVERSE LENGTH=587 | 201604	1.13481e+06	679193	760067	1.11148e+06	660293	674542	867297	981987	921389	796030	0.863946	0.342857
AT4G20360	12	42.9753	2.06067	RAB GTPase homolog E1B - Chr4:10990036-10991466 FORWARD LENGTH=476 | 201604	7.59173e+06	7.95602e+06	6.3265e+06	5.83287e+06	5.90779e+06	7.07798e+06	5.36561e+06	5.58898e+06	6.92678e+06	5.98509e+06	0.864051	0.2
AT5G12080	2	5.83187	1.32672	mechanosensitive channel of small conductance-like 10 - Chr5:3898182-3900923 REVERSE LENGTH=734 | 201604	163428	192384	204022	153961	146563	136476	190719	143041	178449	154200	0.864113	0.114286
AT5G64100	2	6.35376	1.15705	Peroxidase superfamily protein - Chr5:25650824-25652062 REVERSE LENGTH=331 | 201604	598253	526249	664539	662154	402811	590784	632815	492074	612799	529621	0.864266	0.2
AT3G14990	3	11.155	1.15689	Class I glutamine amidotransferase-like superfamily protein - Chr3:5047510-5049621 FORWARD LENGTH=392 | 201604	760240	1.38552e+06	857352	782232	778306	1.28044e+06	547841	665401	946337	817998	0.864384	0.342857
AT4G30020	2	6.94213	4.61996	PA-domain containing subtilase family protein - Chr4:14678251-14681762 FORWARD LENGTH=816 | 201604	326527	206031	407667	349675	249440	237518	344325	283748	322475	278758	0.864432	0.485714
AT2G19170	2	6.94213	4.61996	PA-domain containing subtilase family protein - Chr4:14678251-14681762 FORWARD LENGTH=816 | 201604	326527	206031	407667	349675	249440	237518	344325	283748	322475	278758	0.864432	0.485714
AT5G39510	13	34.9202	1.40448	Vesicle transport v-SNARE family protein - Chr5:15822035-15823591 FORWARD LENGTH=221 | 201604	1.14102e+07	1.0824e+07	8.76245e+06	1.08984e+07	1.10401e+07	8.15533e+06	8.37172e+06	8.66536e+06	1.04738e+07	9.05813e+06	0.864839	0.2
AT3G58060	1	3.03559	2.17672	Cation efflux family protein - Chr3:21497778-21499676 REVERSE LENGTH=411 | 201604	187639	92544.1	136733	112228	127753	96165.7	110367	123362	132286	114412	0.864882	0.685714
AT4G16566	1	3.64122	1.45713	histidine triad nucleotide-binding 4 - Chr4:9334873-9335884 REVERSE LENGTH=146 | 201604	394476	167265	339174	284775	168287	259379	306139	291705	296423	256377	0.864905	0.685714
AT1G12360	1	2.68004	1.95504	Sec1/munc18-like (SM) proteins superfamily - Chr1:4201172-4206144 FORWARD LENGTH=666 | 201604	46116.4	22833.4	26258.9	35318.9	19878.1	34703.8	38119.7	20236.9	32631.9	28234.6	0.865246	0.485714
AT1G67950	2	5.72932	1.39944	RNA-binding (RRM/RBD/RNP motifs) family protein - Chr1:25478884-25480420 REVERSE LENGTH=278 | 201604	642830	337187	398788	518880	570299	310127	346052	415495	474421	410493	0.865251	0.685714
AT3G56110	6	16.4674	1.31362	prenylated RAB acceptor 1.B1 - Chr3:20822228-20822857 REVERSE LENGTH=209 | 201604	2.2798e+07	2.58547e+07	2.03792e+07	2.33551e+07	2.29264e+07	2.1612e+07	1.80022e+07	1.74171e+07	2.30968e+07	1.99894e+07	0.865465	0.2
AT1G50480	3	7.44828	2.97029	10-formyltetrahydrofolate synthetase - Chr1:18702064-18704687 FORWARD LENGTH=634 | 201604	323094	248144	127943	149064	340751	107539	75621.6	210347	212061	183565	0.865621	0.685714
AT1G24350	1	4.41886	4.75461	Acid phosphatase/vanadium-dependent haloperoxidase-related protein - Chr1:8639098-8640313 REVERSE LENGTH=168 | 201604	78231.2	117202	57108.5	75237	37814.8	122515	51889.5	71547.3	81944.6	70941.8	0.865729	0.485714
AT4G38970	8	41.3096	1.31127	fructose-bisphosphate aldolase 2 - Chr4:18163714-18165659 REVERSE LENGTH=398 | 201604	9.1179e+06	7.36429e+06	7.77591e+06	9.06983e+06	8.85236e+06	6.14999e+06	5.73448e+06	8.13334e+06	8.33198e+06	7.21754e+06	0.866246	0.342857
AT3G20530	1	6.40145	1.83523	Protein kinase superfamily protein - Chr3:7166318-7167806 FORWARD LENGTH=386 | 201604	28459.7	22964.2	6594.23	13163.7	18156.8	4255.15	34412.2	4837.47	17795.5	15415.4	0.866256	0.685714
AT5G57870	5	12.0054	2.00299	MIF4G domain-containing protein / MA3 domain-containing protein - Chr5:23439755-23443433 FORWARD LENGTH=780 | 201604	1.17356e+06	1.18927e+06	846146	1.08905e+06	993435	879331	683605	1.16683e+06	1.07451e+06	930801	0.866259	0.342857
AT3G06720	3	24.3358	2.3224	importin alpha isoform 1 - Chr3:2120559-2123555 FORWARD LENGTH=532 | 201604	474003	482371	288031	405387	418548	277056	226732	507443	412448	357445	0.866642	0.685714
AT1G75500	5	14.2725	1.45153	Walls Are Thin 1 - Chr1:28338282-28340091 REVERSE LENGTH=389 | 201604	7.07999e+06	5.29754e+06	4.77093e+06	7.52177e+06	5.59702e+06	4.72057e+06	4.78033e+06	6.28605e+06	6.16756e+06	5.34599e+06	0.866792	0.485714
AT3G04790	2	7.65125	1.32774	Ribose 5-phosphate isomerase%2C type A protein - Chr3:1313365-1314195 FORWARD LENGTH=276 | 201604	384057	608708	343713	367375	258357	525589	354957	338298	425963	369300	0.866978	0.342857
AT1G64850	7	19.5527	1.54421	Calcium-binding EF hand family protein - Chr1:24096548-24097574 REVERSE LENGTH=162 | 201604	4.51236e+06	3.95573e+06	2.88268e+06	4.4341e+06	3.71036e+06	3.31228e+06	2.33924e+06	4.32354e+06	3.94622e+06	3.42135e+06	0.866996	0.342857
AT1G31130	5	10.4766	2.0564	polyadenylate-binding protein 1-B-binding protein - Chr1:11114963-11115928 REVERSE LENGTH=321 | 201604	1.00724e+07	1.90681e+07	1.35509e+07	1.0789e+07	9.57811e+06	1.18994e+07	1.21473e+07	1.27521e+07	1.33701e+07	1.15942e+07	0.867177	0.685714
AT5G48030	5	10.4766	2.0564	polyadenylate-binding protein 1-B-binding protein - Chr1:11114963-11115928 REVERSE LENGTH=321 | 201604	1.00724e+07	1.90681e+07	1.35509e+07	1.0789e+07	9.57811e+06	1.18994e+07	1.21473e+07	1.27521e+07	1.33701e+07	1.15942e+07	0.867177	0.685714
AT5G22360	6	29.8067	1.20464	vesicle-associated membrane protein 714 - Chr5:7404379-7405654 REVERSE LENGTH=221 | 201604	4.48902e+06	2.81613e+06	3.47056e+06	3.85017e+06	3.59812e+06	3.00134e+06	3.13397e+06	2.95418e+06	3.65647e+06	3.1719e+06	0.867477	0.485714
ATCG00190	3	6.01499	1.15239	RNA polymerase subunit beta - ChrC:23111-26329 REVERSE LENGTH=1072 | 201604	119452	140187	43269.8	137280	77130.3	68840.3	117196	118813	110047	95494.9	0.867762	0.342857
AT5G11980	1	1.99574	2.72653	conserved oligomeric Golgi complex component-related / COG complex component-like protein - Chr5:3868809-3872146 REVERSE LENGTH=569 | 201604	52219.6	29426	22034.7	40558.6	11589.7	37203	28213.9	48192.3	36059.7	31299.7	0.867997	0.685714
AT1G78850	12	36.8005	1.40093	D-mannose binding lectin protein with Apple-like carbohydrate-binding domain-containing protein - Chr1:29642072-29643397 REVERSE LENGTH=441 | 201604	1.25017e+07	1.98297e+07	8.95976e+06	1.16441e+07	1.385e+07	9.18044e+06	9.79993e+06	1.31173e+07	1.32338e+07	1.14869e+07	0.867999	1
AT1G78860	12	36.8005	1.40093	D-mannose binding lectin protein with Apple-like carbohydrate-binding domain-containing protein - Chr1:29642072-29643397 REVERSE LENGTH=441 | 201604	1.25017e+07	1.98297e+07	8.95976e+06	1.16441e+07	1.385e+07	9.18044e+06	9.79993e+06	1.31173e+07	1.32338e+07	1.14869e+07	0.867999	1
AT5G54750	10	34.8904	1.37818	Transport protein particle (TRAPP) component - Chr5:22242080-22243477 FORWARD LENGTH=186 | 201604	1.23071e+07	8.33793e+06	1.11071e+07	1.09133e+07	1.01432e+07	8.93167e+06	8.97768e+06	8.99233e+06	1.06664e+07	9.26122e+06	0.868264	0.342857
AT4G33430	1	13.0559	1.15149	BRI1-associated receptor kinase - Chr4:16086654-16090288 REVERSE LENGTH=615 | 201604	340067	490471	490475	387158	386582	340413	398212	358239	427043	370861	0.868441	0.485714
AT2G13800	1	13.0559	1.15149	BRI1-associated receptor kinase - Chr4:16086654-16090288 REVERSE LENGTH=615 | 201604	340067	490471	490475	387158	386582	340413	398212	358239	427043	370861	0.868441	0.485714
AT2G13790	1	13.0559	1.15149	BRI1-associated receptor kinase - Chr4:16086654-16090288 REVERSE LENGTH=615 | 201604	340067	490471	490475	387158	386582	340413	398212	358239	427043	370861	0.868441	0.485714
AT1G34210	1	13.0559	1.15149	BRI1-associated receptor kinase - Chr4:16086654-16090288 REVERSE LENGTH=615 | 201604	340067	490471	490475	387158	386582	340413	398212	358239	427043	370861	0.868441	0.485714
AT1G70330	7	28.7947	1.44058	equilibrative nucleotide transporter 1 - Chr1:26502920-26504360 FORWARD LENGTH=450 | 201604	6.58566e+06	5.98548e+06	5.40762e+06	5.93301e+06	5.8003e+06	4.69512e+06	4.91045e+06	5.36033e+06	5.97794e+06	5.19155e+06	0.868451	0.0571429
AT3G32930	6	20.8372	1.38943	6%2C7-dimethyl-8-ribityllumazine synthase - Chr3:13489595-13490704 FORWARD LENGTH=249 | 201604	2.81102e+06	1.78562e+06	2.03375e+06	2.28014e+06	1.96217e+06	1.61241e+06	1.87007e+06	2.29553e+06	2.22763e+06	1.93504e+06	0.868655	0.485714
AT3G57290	2	6.78915	1.92944	eukaryotic translation initiation factor 3E - Chr3:21196786-21199073 REVERSE LENGTH=441 | 201604	406722	357352	362233	348737	257615	333423	363111	327629	368761	320444	0.868976	0.2
AT4G34100	2	5.46639	1.51243	RING/U-box superfamily protein - Chr4:16330590-16334864 FORWARD LENGTH=1107 | 201604	93845.8	66775.8	94538.1	145035	15001.9	54953.4	131545	146385	100049	86971.4	0.869291	0.885714
AT4G25450	15	60.5275	1.65416	non-intrinsic ABC protein 8 - Chr4:13009845-13013912 REVERSE LENGTH=714 | 201604	1.51156e+07	9.3083e+06	9.90071e+06	9.05614e+06	9.68741e+06	9.8213e+06	8.47634e+06	9.72662e+06	1.08452e+07	9.42792e+06	0.869319	0.685714
AT3G45240	3	14.4102	1.91567	geminivirus rep interacting kinase 1 - Chr3:16570774-16572902 REVERSE LENGTH=396 | 201604	304252	318730	149901	375246	197281	234889	243182	323670	287032	249756	0.87013	0.685714
AT1G75990	2	17.871	1.57165	PAM domain (PCI/PINT associated module) protein - Chr1:28524623-28526718 REVERSE LENGTH=487 | 201604	134608	65672.9	51200.2	81010.4	94573.6	65618.5	51563.3	77624	83122.8	72344.8	0.870337	0.885714
AT2G31570	4	9.29193	1.42399	glutathione peroxidase 2 - Chr2:13438211-13439775 REVERSE LENGTH=169 | 201604	1.79735e+06	1.46808e+06	1.21671e+06	1.47805e+06	1.54195e+06	1.08233e+06	1.02339e+06	1.54394e+06	1.49005e+06	1.2979e+06	0.871045	0.685714
AT3G54080	1	3.78009	1.95831	Concanavalin A-like lectin family protein - Chr3:20025397-20026449 FORWARD LENGTH=350 | 201604	290800	286941	341282	352418	348626	194357	210832	354204	317860	277005	0.871467	0.885714
AT1G10510	11	39.5332	1.34566	RNI-like superfamily protein - Chr1:3461771-3465590 FORWARD LENGTH=605 | 201604	8.52828e+06	7.23469e+06	7.50964e+06	7.41326e+06	7.0086e+06	5.97913e+06	5.95625e+06	7.82236e+06	7.67147e+06	6.69159e+06	0.872269	0.2
AT5G62220	4	12.2006	1.38022	glycosyltransferase 18 - Chr5:24988456-24990009 REVERSE LENGTH=517 | 201604	804952	842575	979841	1.23205e+06	821454	667336	933636	944551	964855	841744	0.872405	0.485714
AT3G60190	13	55.4471	1.18626	DYNAMIN-like 1E - Chr3:22244367-22247651 REVERSE LENGTH=624 | 201604	2.79621e+06	3.12834e+06	2.92989e+06	3.03655e+06	2.43085e+06	2.54305e+06	2.76965e+06	2.63028e+06	2.97275e+06	2.59346e+06	0.872412	0.0285714
AT2G36355	1	1.7218	1.89221	RAB6-interacting golgin (DUF662) - Chr2:15242449-15243276 FORWARD LENGTH=155 | 201604	86708.1	61783.6	96392.7	159688	40859.9	119476	124016	68943.1	101143	88323.8	0.873257	0.885714
AT3G52900	1	1.7218	1.89221	RAB6-interacting golgin (DUF662) - Chr2:15242449-15243276 FORWARD LENGTH=155 | 201604	86708.1	61783.6	96392.7	159688	40859.9	119476	124016	68943.1	101143	88323.8	0.873257	0.885714
AT3G58830	2	5.84819	1.49132	haloacid dehalogenase (HAD) superfamily protein - Chr3:21755172-21756637 REVERSE LENGTH=343 | 201604	85276	78559	106858	89737.2	102756	77444.9	71317.1	63240.1	90107.6	78689.6	0.873284	0.2
AT4G11150	35	189.91	1.14499	vacuolar ATP synthase subunit E1 - Chr4:6800091-6801696 FORWARD LENGTH=230 | 201604	1.46377e+08	1.42869e+08	1.58331e+08	1.61955e+08	1.33682e+08	1.33653e+08	1.41534e+08	1.23479e+08	1.52383e+08	1.33087e+08	0.873372	0.0285714
AT3G08560	35	189.91	1.14499	vacuolar ATP synthase subunit E1 - Chr4:6800091-6801696 FORWARD LENGTH=230 | 201604	1.46377e+08	1.42869e+08	1.58331e+08	1.61955e+08	1.33682e+08	1.33653e+08	1.41534e+08	1.23479e+08	1.52383e+08	1.33087e+08	0.873372	0.0285714
AT1G62960	1	2.99861	1.1666	ACC synthase 10 - Chr1:23318271-23320229 REVERSE LENGTH=557 | 201604	9486.32	22180.5	13496.6	11983.5	16468.7	11647.8	4771.07	17041.7	14286.7	12482.3	0.873699	0.885714
AT3G10260	5	15.541	1.14455	Reticulon family protein - Chr3:3171413-3172508 REVERSE LENGTH=247 | 201604	1.63843e+06	1.42814e+06	1.70054e+06	1.78532e+06	1.38616e+06	1.24907e+06	1.71897e+06	1.37067e+06	1.63811e+06	1.43122e+06	0.873703	0.2
AT5G51020	2	5.30328	1.36612	crumpled leaf - Chr5:20745560-20747165 REVERSE LENGTH=269 | 201604	507078	570311	352724	436923	565056	374188	217786	474217	466759	407812	0.873709	0.685714
AT3G59920	5	21.8991	1.1439	RAB GDP dissociation inhibitor 2 - Chr3:22135157-22138221 FORWARD LENGTH=444 | 201604	2.13487e+06	1.87031e+06	1.28465e+06	1.74353e+06	1.52586e+06	1.48282e+06	1.34611e+06	1.79377e+06	1.75834e+06	1.53714e+06	0.874202	0.485714
AT2G13690	1	1.98234	7.63986	PRLI-interacting factor - Chr2:5706704-5708895 REVERSE LENGTH=544 | 201604	1.97344e+06	4.14206e+06	2.77733e+06	1.16142e+06	1.90534e+06	1.11639e+06	4.91107e+06	858869	2.51356e+06	2.19792e+06	0.874424	0.485714
AT5G45620	5	17.7201	1.80969	Proteasome component (PCI) domain protein - Chr5:18501590-18503868 FORWARD LENGTH=386 | 201604	355539	284908	216765	303077	334747	245459	180972	253652	290072	253707	0.874635	0.485714
AT4G19006	5	17.7201	1.80969	Proteasome component (PCI) domain protein - Chr5:18501590-18503868 FORWARD LENGTH=386 | 201604	355539	284908	216765	303077	334747	245459	180972	253652	290072	253707	0.874635	0.485714
AT5G62690	4	133.726	1.23501	tubulin beta chain 2 - Chr5:25181560-25183501 FORWARD LENGTH=450 | 201604	8.89258e+06	9.26095e+06	5.38162e+06	8.62455e+06	6.22821e+06	7.26122e+06	8.0016e+06	6.64379e+06	8.03992e+06	7.03371e+06	0.874847	0.342857
AT1G31800	4	11.6642	1.24879	cytochrome P450%2C family 97%2C subfamily A%2C polypeptide 3 - Chr1:11396440-11399470 FORWARD LENGTH=595 | 201604	2.44801e+06	1.61109e+06	1.53657e+06	2.05654e+06	1.79258e+06	1.64783e+06	1.57109e+06	1.68455e+06	1.91305e+06	1.67401e+06	0.875048	0.885714
AT2G24200	2	10.9108	3.26694	Cytosol aminopeptidase family protein - Chr2:10287017-10289450 REVERSE LENGTH=520 | 201604	857482	550860	492920	527479	784913	441879	503111	395578	607185	531370	0.875137	0.342857
AT4G30920	2	10.9108	3.26694	Cytosol aminopeptidase family protein - Chr2:10287017-10289450 REVERSE LENGTH=520 | 201604	857482	550860	492920	527479	784913	441879	503111	395578	607185	531370	0.875137	0.342857
AT1G76160	2	13.3673	2.86847	SKU5 similar 5 - Chr1:28578211-28581020 REVERSE LENGTH=541 | 201604	438321	375598	539915	324568	352545	283505	353094	480872	419600	367504	0.875843	0.485714
AT4G38420	2	13.3673	2.86847	SKU5 similar 5 - Chr1:28578211-28581020 REVERSE LENGTH=541 | 201604	438321	375598	539915	324568	352545	283505	353094	480872	419600	367504	0.875843	0.485714
AT1G21860	2	13.3673	2.86847	SKU5 similar 5 - Chr1:28578211-28581020 REVERSE LENGTH=541 | 201604	438321	375598	539915	324568	352545	283505	353094	480872	419600	367504	0.875843	0.485714
AT1G21850	2	13.3673	2.86847	SKU5 similar 5 - Chr1:28578211-28581020 REVERSE LENGTH=541 | 201604	438321	375598	539915	324568	352545	283505	353094	480872	419600	367504	0.875843	0.485714
AT4G19950	1	2.40864	6.32377	polyadenylate-binding protein 1-B-binding protein - Chr4:10809977-10810942 FORWARD LENGTH=321 | 201604	33815.4	78414.9	32343.6	72718.6	83895.8	35900.3	34135.8	36498.1	54323.2	47607.5	0.876376	0.685714
AT1G01630	6	18.5889	1.3617	Sec14p-like phosphatidylinositol transfer family protein - Chr1:229206-230675 FORWARD LENGTH=255 | 201604	1.85387e+06	1.55646e+06	1.12381e+06	1.75806e+06	1.26732e+06	1.20414e+06	1.36245e+06	1.68077e+06	1.57305e+06	1.37867e+06	0.876434	0.485714
AT1G51160	3	9.01991	1.30855	SNARE-like superfamily protein - Chr1:18950057-18951560 FORWARD LENGTH=169 | 201604	2.45761e+06	1.8693e+06	1.93212e+06	2.32162e+06	2.18804e+06	1.7159e+06	1.8195e+06	1.79822e+06	2.14516e+06	1.88041e+06	0.876583	0.114286
AT1G63660	3	9.45173	3.96589	GMP synthase (glutamine-hydrolyzing)%2C putative / glutamine amidotransferase - Chr1:23604127-23607080 REVERSE LENGTH=534 | 201604	170184	137027	56509.1	96652.1	132433	107481	58729.5	104922	115093	100891	0.876608	0.885714
AT4G40050	1	1.95154	1.14066	signal transducer%2C putative (DUF3550/UPF0682) - Chr4:18561206-18563727 REVERSE LENGTH=599 | 201604	158022	237814	153170	190479	150766	190881	184919	121731	184871	162074	0.876687	0.485714
AT3G51580	8	27.051	1.56342	transmembrane protein - Chr3:19131167-19133016 REVERSE LENGTH=390 | 201604	6.25391e+06	7.58681e+06	7.82048e+06	7.8302e+06	5.65648e+06	6.43928e+06	6.72107e+06	7.04198e+06	7.37285e+06	6.4647e+06	0.876825	0.2
AT4G00370	10	33.8183	1.47811	Major facilitator superfamily protein - Chr4:163153-166111 REVERSE LENGTH=541 | 201604	9.40403e+06	9.08914e+06	1.04384e+07	8.20329e+06	9.14691e+06	8.71694e+06	6.16086e+06	8.54435e+06	9.28371e+06	8.14226e+06	0.877049	0.342857
AT2G15900	2	5.71329	1.17819	phox domain-containing protein - Chr2:6927390-6932535 FORWARD LENGTH=994 | 201604	213580	253389	371226	295772	182262	273838	313351	226042	283492	248873	0.877885	0.685714
AT3G01570	2	5.77576	9.94942	Oleosin family protein - Chr3:222152-222778 REVERSE LENGTH=183 | 201604	665202	636052	323544	304934	676839	320725	354559	342651	482433	423693	0.878243	0.885714
AT3G09090	11	28.6721	1.82797	defective in exine formation protein (DEX1) - Chr3:2782912-2787552 REVERSE LENGTH=896 | 201604	1.131e+07	2.36702e+07	9.16596e+06	1.14463e+07	9.65186e+06	1.31776e+07	1.15949e+07	1.44134e+07	1.38981e+07	1.22094e+07	0.878497	0.685714
AT2G45310	1	12.4658	1.13796	UDP-D-glucuronate 4-epimerase 4 - Chr2:18682652-18683965 FORWARD LENGTH=437 | 201604	190499	143819	167412	170062	105433	162078	137255	185578	167948	147586	0.878762	0.342857
AT4G00110	1	12.4658	1.13796	UDP-D-glucuronate 4-epimerase 4 - Chr2:18682652-18683965 FORWARD LENGTH=437 | 201604	190499	143819	167412	170062	105433	162078	137255	185578	167948	147586	0.878762	0.342857
AT5G10050	4	11.1053	1.17181	NAD(P)-binding Rossmann-fold superfamily protein - Chr5:3144254-3145643 FORWARD LENGTH=279 | 201604	1.11844e+06	972571	748690	999360	891667	854607	823192	804540	959764	843501	0.878863	0.342857
AT4G37330	1	3.27272	1.27775	cytochrome P450%2C family 81%2C subfamily D%2C polypeptide 4 - Chr4:17562547-17564569 REVERSE LENGTH=492 | 201604	185735	258294	214986	136430	159375	174112	207105	158574	198861	174791	0.878962	0.485714
AT5G06700	6	32.6428	1.25239	trichome birefringence-like protein (DUF828) - Chr5:2063638-2065810 FORWARD LENGTH=608 | 201604	3.48686e+06	3.84468e+06	4.4453e+06	3.78045e+06	3.5923e+06	2.97799e+06	3.02285e+06	4.08791e+06	3.88932e+06	3.42026e+06	0.879398	0.342857
AT3G62390	6	32.6428	1.25239	trichome birefringence-like protein (DUF828) - Chr5:2063638-2065810 FORWARD LENGTH=608 | 201604	3.48686e+06	3.84468e+06	4.4453e+06	3.78045e+06	3.5923e+06	2.97799e+06	3.02285e+06	4.08791e+06	3.88932e+06	3.42026e+06	0.879398	0.342857
AT1G79990	5	32.1723	1.79285	coatomer subunit beta-2 - Chr1:30085910-30091949 FORWARD LENGTH=920 | 201604	8.83497e+06	5.95086e+06	6.10319e+06	7.86037e+06	4.43013e+06	6.96805e+06	6.45086e+06	7.43924e+06	7.18735e+06	6.32207e+06	0.879611	0.685714
AT1G09630	12	59.6271	1.13674	RAB GTPase 11C - Chr1:3118350-3119571 REVERSE LENGTH=217 | 201604	1.75181e+07	1.51048e+07	1.4993e+07	1.52543e+07	1.59168e+07	1.32118e+07	1.38999e+07	1.2279e+07	1.57176e+07	1.38269e+07	0.87971	0.2
AT5G27770	2	15.1315	1.57453	Ribosomal L22e protein family - Chr5:9836166-9837113 FORWARD LENGTH=124 | 201604	1.15291e+06	1.09894e+06	651282	846761	917240	692742	906335	782522	937472	824710	0.879716	0.685714
AT2G45010	7	22.8586	3.28842	PLAC8 family protein - Chr2:18568045-18569615 FORWARD LENGTH=244 | 201604	1.63767e+07	2.41962e+07	2.87383e+07	2.60073e+07	1.65e+07	2.09484e+07	2.47379e+07	2.16909e+07	2.38296e+07	2.09693e+07	0.879969	0.485714
AT5G17010	3	9.0509	1.29051	Major facilitator superfamily protein - Chr5:5587851-5592332 REVERSE LENGTH=503 | 201604	2.01559e+06	2.01953e+06	1.7885e+06	2.16289e+06	2.13703e+06	1.60079e+06	1.58645e+06	1.70379e+06	1.99663e+06	1.75701e+06	0.879991	0.2
AT3G03090	3	9.0509	1.29051	Major facilitator superfamily protein - Chr5:5587851-5592332 REVERSE LENGTH=503 | 201604	2.01559e+06	2.01953e+06	1.7885e+06	2.16289e+06	2.13703e+06	1.60079e+06	1.58645e+06	1.70379e+06	1.99663e+06	1.75701e+06	0.879991	0.2
AT2G40316	9	29.0267	1.3582	autophagy-like protein - Chr2:16836355-16838688 FORWARD LENGTH=276 | 201604	2.80873e+06	2.86805e+06	2.49878e+06	3.50584e+06	2.52687e+06	2.62998e+06	2.27754e+06	2.84793e+06	2.92035e+06	2.57058e+06	0.88023	0.342857
AT1G48030	1	2.53384	1.69956	mitochondrial lipoamide dehydrogenase 1 - Chr1:17717432-17719141 REVERSE LENGTH=507 | 201604	367944	253857	301431	278700	328783	235665	278432	215146	300483	264507	0.880272	0.342857
AT3G17240	1	2.53384	1.69956	mitochondrial lipoamide dehydrogenase 1 - Chr1:17717432-17719141 REVERSE LENGTH=507 | 201604	367944	253857	301431	278700	328783	235665	278432	215146	300483	264507	0.880272	0.342857
AT1G09330	8	30.2082	2.02598	golgi apparatus membrane protein-like protein ECHIDNA protein - Chr1:3013003-3014903 REVERSE LENGTH=186 | 201604	1.9091e+07	2.84098e+07	2.35861e+07	2.28209e+07	2.1731e+07	1.91755e+07	1.90593e+07	2.27596e+07	2.3477e+07	2.06813e+07	0.880921	0.2
AT5G56310	1	1.84289	1.58128	Pentatricopeptide repeat (PPR) superfamily protein - Chr5:22802322-22803914 FORWARD LENGTH=530 | 201604	179868	110031	122690	166275	126858	106590	134684	141932	144716	127516	0.881146	0.685714
AT2G38000	6	25.4266	1.2544	chaperone protein dnaJ-like protein - Chr2:15903315-15905276 REVERSE LENGTH=419 | 201604	2.52671e+06	2.13756e+06	2.07682e+06	2.96288e+06	2.1549e+06	2.04384e+06	2.0787e+06	2.27852e+06	2.42599e+06	2.13899e+06	0.881697	0.485714
AT4G24290	1	4.0699	1.18539	MAC/Perforin domain-containing protein - Chr4:12594856-12596590 FORWARD LENGTH=350 | 201604	220959	186256	189857	290346	203113	198659	136033	244696	221854	195625	0.881773	0.885714
AT2G32260	6	18.2055	1.67691	phosphorylcholine cytidylyltransferase - Chr2:13697645-13700241 FORWARD LENGTH=332 | 201604	1.97593e+06	1.2933e+06	1.58652e+06	1.72104e+06	1.30983e+06	1.21288e+06	1.76574e+06	1.51486e+06	1.6442e+06	1.45083e+06	0.882394	0.485714
AT4G15130	6	18.2055	1.67691	phosphorylcholine cytidylyltransferase - Chr2:13697645-13700241 FORWARD LENGTH=332 | 201604	1.97593e+06	1.2933e+06	1.58652e+06	1.72104e+06	1.30983e+06	1.21288e+06	1.76574e+06	1.51486e+06	1.6442e+06	1.45083e+06	0.882394	0.485714
AT4G10060	17	54.1217	1.22761	Beta-glucosidase%2C GBA2 type family protein - Chr4:6289355-6295258 FORWARD LENGTH=922 | 201604	1.29163e+07	1.59746e+07	1.39141e+07	1.51626e+07	1.2346e+07	1.28078e+07	1.28969e+07	1.31269e+07	1.44919e+07	1.27944e+07	0.882865	0.0571429
AT5G49900	17	54.1217	1.22761	Beta-glucosidase%2C GBA2 type family protein - Chr4:6289355-6295258 FORWARD LENGTH=922 | 201604	1.29163e+07	1.59746e+07	1.39141e+07	1.51626e+07	1.2346e+07	1.28078e+07	1.28969e+07	1.31269e+07	1.44919e+07	1.27944e+07	0.882865	0.0571429
AT1G33700	17	54.1217	1.22761	Beta-glucosidase%2C GBA2 type family protein - Chr4:6289355-6295258 FORWARD LENGTH=922 | 201604	1.29163e+07	1.59746e+07	1.39141e+07	1.51626e+07	1.2346e+07	1.28078e+07	1.28969e+07	1.31269e+07	1.44919e+07	1.27944e+07	0.882865	0.0571429
AT4G39460	12	40.1701	1.32297	S-adenosylmethionine carrier 1 - Chr4:18356093-18358596 REVERSE LENGTH=325 | 201604	2.49237e+07	2.18271e+07	2.02332e+07	1.9256e+07	2.12438e+07	2.12253e+07	1.29968e+07	2.07022e+07	2.156e+07	1.9042e+07	0.883211	0.685714
AT1G78040	6	17.7538	3.24095	Pollen Ole e 1 allergen and extensin family protein - Chr1:29345993-29346840 FORWARD LENGTH=171 | 201604	1.64598e+06	1.95977e+06	1.83154e+06	1.83632e+06	1.51305e+06	1.31128e+06	1.80773e+06	1.79621e+06	1.8184e+06	1.60707e+06	0.883781	0.114286
AT1G16240	6	17.2475	1.42652	syntaxin of plants 51 - Chr1:5555183-5556340 REVERSE LENGTH=232 | 201604	3.89014e+06	2.68959e+06	2.34671e+06	3.11858e+06	4.08402e+06	2.22654e+06	2.05521e+06	2.28172e+06	3.01125e+06	2.66187e+06	0.883974	0.342857
AT2G17695	4	11.8403	1.25492	outer envelope protein - Chr2:7684214-7685009 REVERSE LENGTH=205 | 201604	4.96343e+06	5.35285e+06	3.97298e+06	3.92234e+06	5.01797e+06	4.38419e+06	2.8268e+06	3.87385e+06	4.5529e+06	4.0257e+06	0.884206	0.485714
AT1G06840	9	25.6013	1.21546	Leucine-rich repeat protein kinase family protein - Chr1:2097854-2103208 REVERSE LENGTH=953 | 201604	2.80483e+06	3.62214e+06	3.36155e+06	2.82039e+06	2.61994e+06	2.62493e+06	3.08244e+06	2.82846e+06	3.15223e+06	2.78894e+06	0.884753	0.342857
AT5G54590	9	25.6013	1.21546	Leucine-rich repeat protein kinase family protein - Chr1:2097854-2103208 REVERSE LENGTH=953 | 201604	2.80483e+06	3.62214e+06	3.36155e+06	2.82039e+06	2.61994e+06	2.62493e+06	3.08244e+06	2.82846e+06	3.15223e+06	2.78894e+06	0.884753	0.342857
AT5G49470	9	25.6013	1.21546	Leucine-rich repeat protein kinase family protein - Chr1:2097854-2103208 REVERSE LENGTH=953 | 201604	2.80483e+06	3.62214e+06	3.36155e+06	2.82039e+06	2.61994e+06	2.62493e+06	3.08244e+06	2.82846e+06	3.15223e+06	2.78894e+06	0.884753	0.342857
AT5G38210	9	25.6013	1.21546	Leucine-rich repeat protein kinase family protein - Chr1:2097854-2103208 REVERSE LENGTH=953 | 201604	2.80483e+06	3.62214e+06	3.36155e+06	2.82039e+06	2.61994e+06	2.62493e+06	3.08244e+06	2.82846e+06	3.15223e+06	2.78894e+06	0.884753	0.342857
AT5G01950	9	25.6013	1.21546	Leucine-rich repeat protein kinase family protein - Chr1:2097854-2103208 REVERSE LENGTH=953 | 201604	2.80483e+06	3.62214e+06	3.36155e+06	2.82039e+06	2.61994e+06	2.62493e+06	3.08244e+06	2.82846e+06	3.15223e+06	2.78894e+06	0.884753	0.342857
AT3G53840	9	25.6013	1.21546	Leucine-rich repeat protein kinase family protein - Chr1:2097854-2103208 REVERSE LENGTH=953 | 201604	2.80483e+06	3.62214e+06	3.36155e+06	2.82039e+06	2.61994e+06	2.62493e+06	3.08244e+06	2.82846e+06	3.15223e+06	2.78894e+06	0.884753	0.342857
AT3G53590	9	25.6013	1.21546	Leucine-rich repeat protein kinase family protein - Chr1:2097854-2103208 REVERSE LENGTH=953 | 201604	2.80483e+06	3.62214e+06	3.36155e+06	2.82039e+06	2.61994e+06	2.62493e+06	3.08244e+06	2.82846e+06	3.15223e+06	2.78894e+06	0.884753	0.342857
AT3G06640	9	25.6013	1.21546	Leucine-rich repeat protein kinase family protein - Chr1:2097854-2103208 REVERSE LENGTH=953 | 201604	2.80483e+06	3.62214e+06	3.36155e+06	2.82039e+06	2.61994e+06	2.62493e+06	3.08244e+06	2.82846e+06	3.15223e+06	2.78894e+06	0.884753	0.342857
AT3G06630	9	25.6013	1.21546	Leucine-rich repeat protein kinase family protein - Chr1:2097854-2103208 REVERSE LENGTH=953 | 201604	2.80483e+06	3.62214e+06	3.36155e+06	2.82039e+06	2.61994e+06	2.62493e+06	3.08244e+06	2.82846e+06	3.15223e+06	2.78894e+06	0.884753	0.342857
AT3G06620	9	25.6013	1.21546	Leucine-rich repeat protein kinase family protein - Chr1:2097854-2103208 REVERSE LENGTH=953 | 201604	2.80483e+06	3.62214e+06	3.36155e+06	2.82039e+06	2.61994e+06	2.62493e+06	3.08244e+06	2.82846e+06	3.15223e+06	2.78894e+06	0.884753	0.342857
AT2G23450	9	25.6013	1.21546	Leucine-rich repeat protein kinase family protein - Chr1:2097854-2103208 REVERSE LENGTH=953 | 201604	2.80483e+06	3.62214e+06	3.36155e+06	2.82039e+06	2.61994e+06	2.62493e+06	3.08244e+06	2.82846e+06	3.15223e+06	2.78894e+06	0.884753	0.342857
AT1G67890	9	25.6013	1.21546	Leucine-rich repeat protein kinase family protein - Chr1:2097854-2103208 REVERSE LENGTH=953 | 201604	2.80483e+06	3.62214e+06	3.36155e+06	2.82039e+06	2.61994e+06	2.62493e+06	3.08244e+06	2.82846e+06	3.15223e+06	2.78894e+06	0.884753	0.342857
AT1G66880	9	25.6013	1.21546	Leucine-rich repeat protein kinase family protein - Chr1:2097854-2103208 REVERSE LENGTH=953 | 201604	2.80483e+06	3.62214e+06	3.36155e+06	2.82039e+06	2.61994e+06	2.62493e+06	3.08244e+06	2.82846e+06	3.15223e+06	2.78894e+06	0.884753	0.342857
AT1G18390	9	25.6013	1.21546	Leucine-rich repeat protein kinase family protein - Chr1:2097854-2103208 REVERSE LENGTH=953 | 201604	2.80483e+06	3.62214e+06	3.36155e+06	2.82039e+06	2.61994e+06	2.62493e+06	3.08244e+06	2.82846e+06	3.15223e+06	2.78894e+06	0.884753	0.342857
AT4G24820	7	21.7583	1.57562	26S proteasome regulatory subunit Rpn7 - Chr4:12790471-12792599 REVERSE LENGTH=387 | 201604	3.36713e+06	1.89263e+06	1.79829e+06	2.11134e+06	2.50289e+06	2.03527e+06	1.60507e+06	1.96959e+06	2.29235e+06	2.02821e+06	0.884773	0.885714
AT2G23810	3	8.58638	1.62162	tetraspanin8 - Chr2:10135859-10137352 REVERSE LENGTH=273 | 201604	2.6583e+06	4.06896e+06	3.86359e+06	3.00167e+06	2.65955e+06	3.4172e+06	3.08127e+06	2.8684e+06	3.39813e+06	3.0066e+06	0.884782	0.685714
AT3G60800	3	8.1909	1.85402	DHHC-type zinc finger family protein - Chr3:22467486-22469273 REVERSE LENGTH=307 | 201604	795463	1.12772e+06	1.01926e+06	839846	796111	911931	879077	761253	945574	837093	0.885275	0.485714
AT1G78900	130	470.907	1.13578	vacuolar ATP synthase subunit A - Chr1:29660463-29664575 FORWARD LENGTH=623 | 201604	1.33574e+09	1.41279e+09	1.40301e+09	1.33998e+09	1.33481e+09	1.20377e+09	1.12502e+09	1.19903e+09	1.37288e+09	1.21566e+09	0.885478	0.0285714
AT4G11420	34	99.7328	1.15808	eukaryotic translation initiation factor 3A - Chr4:6947834-6952053 REVERSE LENGTH=987 | 201604	2.58698e+07	1.74528e+07	2.08547e+07	2.5024e+07	1.92746e+07	1.91399e+07	1.91284e+07	2.14932e+07	2.23003e+07	1.9759e+07	0.886041	0.485714
AT4G10340	10	31.0235	1.28837	light harvesting complex of photosystem II 5 - Chr4:6408200-6409496 FORWARD LENGTH=280 | 201604	1.0001e+07	1.70126e+07	1.20995e+07	9.58823e+06	1.0731e+07	1.04378e+07	1.25397e+07	9.44603e+06	1.21753e+07	1.07886e+07	0.886106	0.885714
AT2G36850	43	149.688	1.81219	glucan synthase-like 8 - Chr2:15454935-15469666 REVERSE LENGTH=1904 | 201604	1.86681e+07	2.33423e+07	2.76978e+07	2.64087e+07	1.77954e+07	1.91743e+07	2.44827e+07	2.37289e+07	2.40292e+07	2.12953e+07	0.886227	0.485714
AT5G59250	4	11.3227	1.51084	Major facilitator superfamily protein - Chr5:23903958-23906853 FORWARD LENGTH=558 | 201604	5.99793e+06	6.3489e+06	4.87924e+06	5.642e+06	6.03792e+06	5.01704e+06	3.83024e+06	5.39057e+06	5.71702e+06	5.06894e+06	0.886641	0.485714
AT4G28320	4	13.8464	2.35073	Glycosyl hydrolase superfamily protein - Chr4:14018293-14019972 REVERSE LENGTH=431 | 201604	534263	397334	412486	480723	392100	424040	246083	555805	456202	404507	0.886685	0.685714
AT1G14870	3	8.042	1.12772	PLANT CADMIUM RESISTANCE 2 - Chr1:5128591-5129458 REVERSE LENGTH=152 | 201604	1.15783e+06	1.18267e+06	1.0986e+06	948772	951749	1.07462e+06	1.03752e+06	827027	1.09697e+06	972731	0.886746	0.2
AT5G54160	4	10.4922	1.21078	O-methyltransferase 1 - Chr5:21982075-21984167 FORWARD LENGTH=363 | 201604	1.72776e+06	1.41838e+06	2.17535e+06	1.64351e+06	1.1546e+06	1.64391e+06	2.24821e+06	1.13006e+06	1.74125e+06	1.5442e+06	0.886831	0.685714
AT1G14000	2	5.55315	1.84434	VH1-interacting kinase - Chr1:4797606-4800043 FORWARD LENGTH=438 | 201604	250101	190254	175964	166358	177108	213532	157201	146274	195669	173529	0.886846	0.485714
AT1G59710	1	2.66744	1.70396	actin cross-linking protein (DUF569) - Chr1:21938623-21939673 FORWARD LENGTH=300 | 201604	42671.6	108643	35989.7	57931.4	75672	55597.7	49427.7	36956.5	61309	54413.5	0.887529	1
AT5G26710	4	11.1386	1.18002	Glutamyl/glutaminyl-tRNA synthetase%2C class Ic - Chr5:9305673-9308247 FORWARD LENGTH=719 | 201604	978599	1.28161e+06	929704	920020	954456	878704	790256	1.02589e+06	1.02748e+06	912328	0.887925	0.485714
AT3G11730	6	36.8419	1.2475	Ras-related small GTP-binding family protein - Chr3:3709490-3711397 REVERSE LENGTH=205 | 201604	3.70847e+06	1.8984e+06	2.06575e+06	2.20032e+06	2.57818e+06	1.61015e+06	2.29355e+06	2.2974e+06	2.46823e+06	2.19482e+06	0.889226	0.885714
AT4G20850	8	20.3128	1.37174	tripeptidyl peptidase ii - Chr4:11160935-11169889 REVERSE LENGTH=1380 | 201604	1.49749e+06	483843	524261	829774	1.10468e+06	732287	455146	674480	833843	741648	0.889434	0.885714
AT3G46980	2	10.0958	1.22883	phosphate transporter 4%3B3 - Chr3:17307294-17309899 REVERSE LENGTH=533 | 201604	1.70911e+06	1.64849e+06	1.20852e+06	1.40499e+06	1.25004e+06	1.52392e+06	1.02455e+06	1.51317e+06	1.49278e+06	1.32792e+06	0.889561	0.485714
AT2G14740	9	167.423	1.83636	vaculolar sorting receptor 3 - Chr2:6308895-6312303 FORWARD LENGTH=628 | 201604	8.2988e+06	1.14683e+07	9.73781e+06	1.31455e+07	9.38823e+06	8.54211e+06	7.91905e+06	1.20946e+07	1.06626e+07	9.486e+06	0.889652	0.485714
AT3G52640	15	52.4256	1.67607	Zn-dependent exopeptidases superfamily protein - Chr3:19515078-19520290 REVERSE LENGTH=676 | 201604	6.90268e+06	8.30333e+06	9.53912e+06	8.28345e+06	7.37966e+06	7.6526e+06	6.80057e+06	7.55121e+06	8.25714e+06	7.34601e+06	0.889655	0.2
AT1G30130	2	7.45754	1.12402	DUF1365 family protein - Chr1:10587666-10589222 FORWARD LENGTH=311 | 201604	648756	755889	712418	645068	562027	661768	696766	536813	690533	614343	0.889666	0.342857
AT3G08710	2	4.64906	1.34406	thioredoxin H-type 9 - Chr3:2645590-2646304 FORWARD LENGTH=140 | 201604	191651	150813	177672	184727	154797	127250	170052	175142	176216	156811	0.889878	0.2
AT3G61770	3	10.0149	1.37518	Acid phosphatase/vanadium-dependent haloperoxidase-related protein - Chr3:22864635-22866248 FORWARD LENGTH=284 | 201604	1.02242e+06	1.06692e+06	672995	676431	1.15524e+06	760970	409864	734150	859692	765055	0.889918	1
AT1G05850	4	14.2941	3.31451	Chitinase family protein - Chr1:1766833-1768117 REVERSE LENGTH=321 | 201604	2.5847e+06	2.43072e+06	2.89398e+06	3.17152e+06	2.05832e+06	2.18717e+06	2.56349e+06	3.05305e+06	2.77023e+06	2.46551e+06	0.890001	0.342857
AT1G35220	4	12.8678	1.46456	FAM91 carboxy-terminus protein - Chr1:12909293-12913916 FORWARD LENGTH=1005 | 201604	655315	832261	833934	819888	810315	797640	580369	607762	785350	699022	0.890077	0.114286
AT2G21410	27	169.989	1.27546	vacuolar proton ATPase A2 - Chr2:9162703-9168141 FORWARD LENGTH=821 | 201604	3.32088e+07	3.4471e+07	3.12017e+07	3.2363e+07	3.23266e+07	3.02025e+07	2.59473e+07	2.83533e+07	3.28111e+07	2.92074e+07	0.890168	0.0571429
AT4G38600	4	11.2553	3.07037	HECT ubiquitin protein ligase family protein KAK - Chr4:18041503-18049292 REVERSE LENGTH=1888 | 201604	3.05335e+06	1.74841e+06	2.02527e+06	1.7056e+06	1.8733e+06	1.87476e+06	1.97618e+06	1.87236e+06	2.13316e+06	1.89915e+06	0.8903	1
AT3G62560	1	35.4916	1.80429	Ras-related small GTP-binding family protein - Chr3:23137539-23138880 FORWARD LENGTH=193 | 201604	63791.2	56874.6	20957.7	31758.9	42195.6	38201.2	15196.3	58982.1	43345.6	38643.8	0.891528	0.885714
AT3G57990	20	74.6653	1.34353	hypothetical protein - Chr3:21470244-21471347 REVERSE LENGTH=367 | 201604	3.44545e+07	1.65829e+07	2.24383e+07	2.24939e+07	2.66445e+07	2.04816e+07	1.76129e+07	2.08252e+07	2.39924e+07	2.1391e+07	0.891576	0.685714
AT3G56160	4	11.691	1.80138	Sodium Bile acid symporter family - Chr3:20837733-20841541 REVERSE LENGTH=409 | 201604	849161	818622	500893	868291	1.02624e+06	599988	382780	699264	759242	677068	0.891769	0.685714
AT5G23920	6	13.809	1.12132	transmembrane protein - Chr5:8073363-8074118 REVERSE LENGTH=229 | 201604	2.47031e+06	3.7254e+06	2.57892e+06	3.05958e+06	2.62776e+06	2.86684e+06	2.61819e+06	2.44106e+06	2.95855e+06	2.63846e+06	0.891808	0.685714
AT1G70610	10	30.83	2.3358	transporter associated with antigen processing protein 1 - Chr1:26622086-26626331 FORWARD LENGTH=700 | 201604	6.31465e+06	4.72606e+06	4.49444e+06	5.27948e+06	5.04784e+06	4.62356e+06	3.92418e+06	4.97259e+06	5.20366e+06	4.64204e+06	0.892073	0.485714
AT3G22620	1	2.52569	1.2682	Bifunctional inhibitor/lipid-transfer protein/seed storage 2S albumin superfamily protein - Chr3:8008615-8009415 FORWARD LENGTH=203 | 201604	231569	297554	222611	199365	248038	165033	194436	241514	237775	212255	0.892674	0.685714
AT5G54270	4	15.618	1.12015	light-harvesting chlorophyll B-binding protein 3 - Chr5:22038424-22039383 FORWARD LENGTH=265 | 201604	3.32486e+06	4.4167e+06	3.69835e+06	2.75904e+06	2.87586e+06	3.19546e+06	4.40181e+06	2.20281e+06	3.54974e+06	3.16899e+06	0.892738	0.485714
AT4G39080	44	238.792	1.32458	vacuolar proton ATPase A3 - Chr4:18209513-18214752 FORWARD LENGTH=821 | 201604	1.51996e+08	1.57039e+08	1.53291e+08	1.5426e+08	1.47635e+08	1.41283e+08	1.26732e+08	1.34849e+08	1.54146e+08	1.37625e+08	0.892821	0.0285714
AT5G65950	23	71.3878	1.37865	trafficking protein particle complex subunit-like protein - Chr5:26380290-26384960 FORWARD LENGTH=1190 | 201604	1.14803e+07	6.82241e+06	1.08835e+07	1.15357e+07	9.37125e+06	7.77334e+06	9.93022e+06	9.28825e+06	1.01805e+07	9.09077e+06	0.89296	0.342857
AT1G47600	4	12.9716	2.05405	beta glucosidase 34 - Chr1:17491771-17494589 FORWARD LENGTH=511 | 201604	1.69707e+06	1.0868e+06	1.26907e+06	1.23904e+06	1.24903e+06	1.0625e+06	1.16771e+06	1.24673e+06	1.32299e+06	1.18149e+06	0.893043	0.485714
AT1G51470	4	12.9716	2.05405	beta glucosidase 34 - Chr1:17491771-17494589 FORWARD LENGTH=511 | 201604	1.69707e+06	1.0868e+06	1.26907e+06	1.23904e+06	1.24903e+06	1.0625e+06	1.16771e+06	1.24673e+06	1.32299e+06	1.18149e+06	0.893043	0.485714
AT4G30440	10	32.4532	1.14697	UDP-D-glucuronate 4-epimerase 1 - Chr4:14881976-14883265 REVERSE LENGTH=429 | 201604	3.19457e+06	4.28407e+06	4.30087e+06	4.85918e+06	3.08682e+06	3.33995e+06	4.04721e+06	4.38563e+06	4.15967e+06	3.7149e+06	0.893076	0.485714
AT3G05710	1	68.8777	2.11179	syntaxin of plants 43 - Chr3:1685262-1687229 FORWARD LENGTH=330 | 201604	1.82287e+06	1.60725e+06	2.621e+06	2.36585e+06	1.77838e+06	1.63448e+06	2.19601e+06	1.90832e+06	2.10424e+06	1.8793e+06	0.8931	0.685714
AT5G13550	2	6.55335	1.11923	sulfate transporter 4.1 - Chr5:4355412-4359490 REVERSE LENGTH=685 | 201604	1.14554e+06	1.24243e+06	933358	1.06728e+06	834347	1.07675e+06	989809	1.02019e+06	1.09715e+06	980272	0.893469	0.342857
AT2G05990	1	2.42305	2.09486	NAD(P)-binding Rossmann-fold superfamily protein - Chr2:2322876-2324867 FORWARD LENGTH=390 | 201604	43337.5	66228.6	42293.4	50573.4	55703.1	20835.7	36934.6	67442.8	50608.3	45229.1	0.893709	0.885714
AT2G39750	19	69.2582	1.18852	S-adenosyl-L-methionine-dependent methyltransferases superfamily protein - Chr2:16578986-16582281 REVERSE LENGTH=694 | 201604	7.46625e+06	8.75082e+06	7.24011e+06	8.42195e+06	7.5124e+06	6.64758e+06	6.33296e+06	8.0001e+06	7.96978e+06	7.12326e+06	0.893784	0.342857
AT5G20890	3	10.5738	1.88899	TCP-1/cpn60 chaperonin family protein - Chr5:7087020-7089906 REVERSE LENGTH=527 | 201604	1.01389e+06	1.18668e+06	1.21528e+06	1.13472e+06	773561	1.2371e+06	1.08039e+06	976325	1.13764e+06	1.01684e+06	0.893818	0.485714
AT2G17480	5	13.019	1.76076	Seven transmembrane MLO family protein - Chr2:7590559-7593768 REVERSE LENGTH=593 | 201604	788978	749254	808407	843533	660938	639014	737453	815487	797543	713223	0.894276	0.2
AT5G65970	5	13.019	1.76076	Seven transmembrane MLO family protein - Chr2:7590559-7593768 REVERSE LENGTH=593 | 201604	788978	749254	808407	843533	660938	639014	737453	815487	797543	713223	0.894276	0.2
AT2G17430	5	13.019	1.76076	Seven transmembrane MLO family protein - Chr2:7590559-7593768 REVERSE LENGTH=593 | 201604	788978	749254	808407	843533	660938	639014	737453	815487	797543	713223	0.894276	0.2
AT2G40300	1	3.57107	1.93464	ferritin 4 - Chr2:16831501-16833214 REVERSE LENGTH=259 | 201604	80788.3	23308.9	20816.6	37934.9	63941.8	25271	26986.8	29474	40712.2	36418.4	0.894533	0.885714
AT3G56090	1	3.57107	1.93464	ferritin 4 - Chr2:16831501-16833214 REVERSE LENGTH=259 | 201604	80788.3	23308.9	20816.6	37934.9	63941.8	25271	26986.8	29474	40712.2	36418.4	0.894533	0.885714
AT1G13380	1	3.39449	1.47011	sodium/hydrogen exchanger (DUF1218) - Chr1:4589218-4590362 REVERSE LENGTH=188 | 201604	429433	667563	451132	654087	575560	424998	342601	628432	550554	492898	0.895276	0.342857
AT3G11630	2	22.8752	1.83302	Thioredoxin superfamily protein - Chr3:3672189-3673937 FORWARD LENGTH=266 | 201604	565435	508000	404477	568062	440145	498233	392978	500579	511493	457984	0.895385	0.2
AT3G03960	6	15.1716	2.34996	TCP-1/cpn60 chaperonin family protein - Chr3:1024432-1027604 FORWARD LENGTH=549 | 201604	815164	974184	616514	695840	796886	767998	520543	692574	775425	694500	0.895638	0.485714
AT5G46290	20	63.7092	1.1417	3-ketoacyl-acyl carrier protein synthase I - Chr5:18774439-18776629 REVERSE LENGTH=418 | 201604	8.58164e+06	1.35073e+07	4.98013e+06	8.69672e+06	6.41743e+06	9.44651e+06	9.52008e+06	6.65565e+06	8.94145e+06	8.00992e+06	0.895819	1
AT1G70480	4	15.7494	1.73583	OBP32pep%2C putative (DUF220) - Chr1:26562304-26563608 FORWARD LENGTH=320 | 201604	723948	527472	509396	707880	590810	524189	439974	657989	617174	553241	0.89641	0.485714
AT2G28390	6	15.5186	1.14121	SAND family protein - Chr2:12139836-12143375 REVERSE LENGTH=607 | 201604	2.2344e+06	2.45088e+06	2.42242e+06	2.40113e+06	1.94856e+06	2.03573e+06	2.44418e+06	2.09598e+06	2.37721e+06	2.13111e+06	0.896477	0.2
AT1G47530	2	3.69252	1.71999	MATE efflux family protein - Chr1:17451724-17454110 FORWARD LENGTH=484 | 201604	1.38979e+06	1.62264e+06	724950	1.41459e+06	1.35144e+06	1.07353e+06	696992	1.49684e+06	1.28799e+06	1.1547e+06	0.896512	0.485714
AT3G06035	4	13.0747	3.04696	Glycoprotein membrane precursor GPI-anchored - Chr3:1823172-1824110 REVERSE LENGTH=200 | 201604	1.01003e+06	789112	1.25268e+06	1.32434e+06	1.01064e+06	756624	1.15088e+06	1.00602e+06	1.09404e+06	981041	0.896713	0.485714
AT3G28040	5	13.9137	1.11503	Leucine-rich receptor-like protein kinase family protein - Chr3:10435139-10438268 FORWARD LENGTH=1016 | 201604	485113	540316	533949	558212	324374	397011	635608	542133	529397	474782	0.896834	0.885714
AT4G32750	2	5.5384	1.1147	transmembrane protein - Chr4:15796415-15798091 REVERSE LENGTH=293 | 201604	355335	531203	344390	496607	374437	358907	291904	524526	431884	387444	0.897101	0.885714
AT1G20200	5	25.9546	1.68652	PAM domain (PCI/PINT associated module) protein - Chr1:7001409-7004154 REVERSE LENGTH=488 | 201604	1.41358e+06	991872	1.00353e+06	888695	919943	1.06844e+06	814947	1.05234e+06	1.07442e+06	963918	0.897151	0.885714
AT3G58730	35	120.447	1.24897	vacuolar ATP synthase subunit D (VATD) / V-ATPase D subunit / vacuolar proton pump D subunit (VATPD) - Chr3:21718495-21719280 REVERSE LENGTH=261 | 201604	1.04394e+08	1.04043e+08	9.48281e+07	1.03641e+08	9.72265e+07	8.76721e+07	8.92596e+07	9.09936e+07	1.01727e+08	9.12879e+07	0.897385	0.0571429
AT5G61970	2	5.1403	2.16921	signal recognition particle-related / SRP-like protein - Chr5:24888920-24893079 FORWARD LENGTH=605 | 201604	131380	136800	73385.8	103440	121557	101335	83409.4	93081.5	111251	99845.7	0.897478	0.485714
AT4G11410	7	30.1357	1.34507	NAD(P)-binding Rossmann-fold superfamily protein - Chr4:6945127-6947186 REVERSE LENGTH=317 | 201604	2.95361e+06	2.85048e+06	2.86169e+06	3.52874e+06	2.32014e+06	2.73888e+06	3.02365e+06	2.86714e+06	3.04863e+06	2.73745e+06	0.897929	0.485714
AT3G01290	9	43.409	1.15472	SPFH/Band 7/PHB domain-containing membrane-associated protein family - Chr3:88252-89356 REVERSE LENGTH=285 | 201604	1.03456e+07	1.5977e+07	1.13073e+07	1.16612e+07	9.7629e+06	1.22404e+07	1.22528e+07	1.00055e+07	1.23228e+07	1.10654e+07	0.897964	0.685714
AT3G03050	11	69.0353	1.39006	cellulose synthase-like D3 - Chr3:687873-691629 FORWARD LENGTH=1145 | 201604	3.48237e+06	3.74406e+06	4.03883e+06	4.01144e+06	3.38361e+06	3.01878e+06	3.80868e+06	3.50802e+06	3.81917e+06	3.42977e+06	0.898041	0.2
AT4G38190	11	69.0353	1.39006	cellulose synthase-like D3 - Chr3:687873-691629 FORWARD LENGTH=1145 | 201604	3.48237e+06	3.74406e+06	4.03883e+06	4.01144e+06	3.38361e+06	3.01878e+06	3.80868e+06	3.50802e+06	3.81917e+06	3.42977e+06	0.898041	0.2
AT2G33100	11	69.0353	1.39006	cellulose synthase-like D3 - Chr3:687873-691629 FORWARD LENGTH=1145 | 201604	3.48237e+06	3.74406e+06	4.03883e+06	4.01144e+06	3.38361e+06	3.01878e+06	3.80868e+06	3.50802e+06	3.81917e+06	3.42977e+06	0.898041	0.2
AT1G02730	11	69.0353	1.39006	cellulose synthase-like D3 - Chr3:687873-691629 FORWARD LENGTH=1145 | 201604	3.48237e+06	3.74406e+06	4.03883e+06	4.01144e+06	3.38361e+06	3.01878e+06	3.80868e+06	3.50802e+06	3.81917e+06	3.42977e+06	0.898041	0.2
AT3G09840	22	65.6601	1.63866	cell division cycle 48 - Chr3:3019494-3022832 FORWARD LENGTH=809 | 201604	5.85024e+06	4.84076e+06	4.89238e+06	5.99793e+06	5.44582e+06	4.57894e+06	4.45176e+06	4.9122e+06	5.39533e+06	4.84718e+06	0.898403	0.342857
AT5G03340	22	65.6601	1.63866	cell division cycle 48 - Chr3:3019494-3022832 FORWARD LENGTH=809 | 201604	5.85024e+06	4.84076e+06	4.89238e+06	5.99793e+06	5.44582e+06	4.57894e+06	4.45176e+06	4.9122e+06	5.39533e+06	4.84718e+06	0.898403	0.342857
AT3G53230	22	65.6601	1.63866	cell division cycle 48 - Chr3:3019494-3022832 FORWARD LENGTH=809 | 201604	5.85024e+06	4.84076e+06	4.89238e+06	5.99793e+06	5.44582e+06	4.57894e+06	4.45176e+06	4.9122e+06	5.39533e+06	4.84718e+06	0.898403	0.342857
AT2G47170	14	44.1176	1.71426	Ras-related small GTP-binding family protein - Chr2:19367264-19368518 FORWARD LENGTH=181 | 201604	3.32331e+07	2.88312e+07	2.06466e+07	1.94363e+07	2.73404e+07	2.27376e+07	1.78376e+07	2.38739e+07	2.55368e+07	2.29474e+07	0.8986	0.685714
AT5G17060	14	44.1176	1.71426	Ras-related small GTP-binding family protein - Chr2:19367264-19368518 FORWARD LENGTH=181 | 201604	3.32331e+07	2.88312e+07	2.06466e+07	1.94363e+07	2.73404e+07	2.27376e+07	1.78376e+07	2.38739e+07	2.55368e+07	2.29474e+07	0.8986	0.685714
AT5G14670	14	44.1176	1.71426	Ras-related small GTP-binding family protein - Chr2:19367264-19368518 FORWARD LENGTH=181 | 201604	3.32331e+07	2.88312e+07	2.06466e+07	1.94363e+07	2.73404e+07	2.27376e+07	1.78376e+07	2.38739e+07	2.55368e+07	2.29474e+07	0.8986	0.685714
AT3G62290	14	44.1176	1.71426	Ras-related small GTP-binding family protein - Chr2:19367264-19368518 FORWARD LENGTH=181 | 201604	3.32331e+07	2.88312e+07	2.06466e+07	1.94363e+07	2.73404e+07	2.27376e+07	1.78376e+07	2.38739e+07	2.55368e+07	2.29474e+07	0.8986	0.685714
AT3G03120	14	44.1176	1.71426	Ras-related small GTP-binding family protein - Chr2:19367264-19368518 FORWARD LENGTH=181 | 201604	3.32331e+07	2.88312e+07	2.06466e+07	1.94363e+07	2.73404e+07	2.27376e+07	1.78376e+07	2.38739e+07	2.55368e+07	2.29474e+07	0.8986	0.685714
AT2G15310	14	44.1176	1.71426	Ras-related small GTP-binding family protein - Chr2:19367264-19368518 FORWARD LENGTH=181 | 201604	3.32331e+07	2.88312e+07	2.06466e+07	1.94363e+07	2.73404e+07	2.27376e+07	1.78376e+07	2.38739e+07	2.55368e+07	2.29474e+07	0.8986	0.685714
AT1G23490	14	44.1176	1.71426	Ras-related small GTP-binding family protein - Chr2:19367264-19368518 FORWARD LENGTH=181 | 201604	3.32331e+07	2.88312e+07	2.06466e+07	1.94363e+07	2.73404e+07	2.27376e+07	1.78376e+07	2.38739e+07	2.55368e+07	2.29474e+07	0.8986	0.685714
AT1G10630	14	44.1176	1.71426	Ras-related small GTP-binding family protein - Chr2:19367264-19368518 FORWARD LENGTH=181 | 201604	3.32331e+07	2.88312e+07	2.06466e+07	1.94363e+07	2.73404e+07	2.27376e+07	1.78376e+07	2.38739e+07	2.55368e+07	2.29474e+07	0.8986	0.685714
AT3G26720	1	2.80085	4.0494	Glycosyl hydrolase family 38 protein - Chr3:9816707-9822958 FORWARD LENGTH=943 | 201604	61709.3	67716.9	84414	57882.8	39287.4	69237.3	74902.3	60833.3	67930.8	61065.1	0.898931	0.885714
AT1G53850	2	5.10581	2.22407	20S proteasome alpha subunit E1 - Chr1:20104131-20105792 REVERSE LENGTH=237 | 201604	438875	225559	179105	211978	479738	123926	198409	147241	263879	237328	0.899382	0.485714
AT3G14290	2	5.10581	2.22407	20S proteasome alpha subunit E1 - Chr1:20104131-20105792 REVERSE LENGTH=237 | 201604	438875	225559	179105	211978	479738	123926	198409	147241	263879	237328	0.899382	0.485714
AT4G20110	21	71.564	1.97638	VACUOLAR SORTING RECEPTOR 7 - Chr4:10875567-10878545 FORWARD LENGTH=625 | 201604	1.45283e+07	2.38396e+07	2.30813e+07	1.86123e+07	1.28914e+07	2.18928e+07	1.94762e+07	1.77473e+07	2.00154e+07	1.80019e+07	0.899406	0.485714
AT4G33510	6	33.5496	1.28859	3-deoxy-d-arabino-heptulosonate 7-phosphate synthase - Chr4:16116496-16118549 FORWARD LENGTH=507 | 201604	1.57862e+06	2.99351e+06	1.12457e+06	2.18206e+06	1.3252e+06	1.8013e+06	2.24014e+06	1.72011e+06	1.96969e+06	1.77169e+06	0.899475	1
AT3G61470	6	17.5688	1.111	photosystem I light harvesting complex protein - Chr3:22745736-22747032 FORWARD LENGTH=257 | 201604	5.49197e+06	6.51683e+06	6.0142e+06	4.44739e+06	4.21998e+06	5.02831e+06	5.74918e+06	5.22787e+06	5.6176e+06	5.05633e+06	0.900088	0.342857
AT2G16510	11	37.1447	1.30121	ATPase%2C F0/V0 complex%2C subunit C protein - Chr2:7160007-7160811 REVERSE LENGTH=164 | 201604	3.23063e+07	2.83031e+07	2.1764e+07	2.83099e+07	2.84623e+07	2.39929e+07	2.33354e+07	2.38462e+07	2.76708e+07	2.49092e+07	0.900197	0.685714
AT4G38920	11	37.1447	1.30121	ATPase%2C F0/V0 complex%2C subunit C protein - Chr2:7160007-7160811 REVERSE LENGTH=164 | 201604	3.23063e+07	2.83031e+07	2.1764e+07	2.83099e+07	2.84623e+07	2.39929e+07	2.33354e+07	2.38462e+07	2.76708e+07	2.49092e+07	0.900197	0.685714
AT4G34720	11	37.1447	1.30121	ATPase%2C F0/V0 complex%2C subunit C protein - Chr2:7160007-7160811 REVERSE LENGTH=164 | 201604	3.23063e+07	2.83031e+07	2.1764e+07	2.83099e+07	2.84623e+07	2.39929e+07	2.33354e+07	2.38462e+07	2.76708e+07	2.49092e+07	0.900197	0.685714
AT1G75630	11	37.1447	1.30121	ATPase%2C F0/V0 complex%2C subunit C protein - Chr2:7160007-7160811 REVERSE LENGTH=164 | 201604	3.23063e+07	2.83031e+07	2.1764e+07	2.83099e+07	2.84623e+07	2.39929e+07	2.33354e+07	2.38462e+07	2.76708e+07	2.49092e+07	0.900197	0.685714
AT1G19910	11	37.1447	1.30121	ATPase%2C F0/V0 complex%2C subunit C protein - Chr2:7160007-7160811 REVERSE LENGTH=164 | 201604	3.23063e+07	2.83031e+07	2.1764e+07	2.83099e+07	2.84623e+07	2.39929e+07	2.33354e+07	2.38462e+07	2.76708e+07	2.49092e+07	0.900197	0.685714
AT5G01180	1	3.96009	2.11215	peptide transporter 5 - Chr5:61257-63240 REVERSE LENGTH=570 | 201604	29588.5	32177	19516.6	28570.6	28673.2	19595.1	18385.1	32263.2	27463.2	24729.2	0.900448	0.885714
AT1G72130	1	3.96009	2.11215	peptide transporter 5 - Chr5:61257-63240 REVERSE LENGTH=570 | 201604	29588.5	32177	19516.6	28570.6	28673.2	19595.1	18385.1	32263.2	27463.2	24729.2	0.900448	0.885714
AT1G64890	1	2.53607	3.257	Major facilitator superfamily protein - Chr1:24109752-24111165 FORWARD LENGTH=442 | 201604	116710	183405	81385.3	111219	104274	98201.6	137328	104046	123180	110962	0.900815	0.685714
AT1G79590	7	18.7756	1.28642	syntaxin of plants 52 - Chr1:29947064-29948304 FORWARD LENGTH=233 | 201604	2.93499e+06	2.48816e+06	2.07599e+06	2.58139e+06	2.66841e+06	2.13715e+06	2.09676e+06	2.18159e+06	2.52013e+06	2.27098e+06	0.901135	0.685714
AT5G06220	6	25.2893	1.10937	LETM1-like protein - Chr5:1880049-1885366 FORWARD LENGTH=909 | 201604	1.85921e+06	2.43618e+06	1.76209e+06	1.89826e+06	1.77896e+06	1.7774e+06	1.65497e+06	1.96008e+06	1.98893e+06	1.79285e+06	0.901413	0.485714
AT1G76030	2	302.526	1.1089	ATPase%2C V1 complex%2C subunit B protein - Chr1:28534134-28536916 FORWARD LENGTH=486 | 201604	8.25149e+06	6.74429e+06	8.06964e+06	7.33253e+06	7.96799e+06	7.1603e+06	5.15037e+06	7.13396e+06	7.59949e+06	6.85316e+06	0.901792	0.342857
AT1G23190	8	24.0538	1.40848	Phosphoglucomutase/phosphomannomutase family protein - Chr1:8219946-8224186 FORWARD LENGTH=583 | 201604	1.90815e+06	1.84779e+06	1.30779e+06	1.71333e+06	1.8281e+06	1.38145e+06	1.23917e+06	1.66307e+06	1.69427e+06	1.52795e+06	0.901833	0.342857
AT1G70730	8	24.0538	1.40848	Phosphoglucomutase/phosphomannomutase family protein - Chr1:8219946-8224186 FORWARD LENGTH=583 | 201604	1.90815e+06	1.84779e+06	1.30779e+06	1.71333e+06	1.8281e+06	1.38145e+06	1.23917e+06	1.66307e+06	1.69427e+06	1.52795e+06	0.901833	0.342857
AT5G20920	5	13.7369	2.68815	eukaryotic translation initiation factor 2 beta subunit - Chr5:7094994-7096661 REVERSE LENGTH=268 | 201604	974920	592475	465683	513617	611584	655455	461987	568172	636674	574300	0.902031	1
AT2G26900	9	32.0792	1.34858	Sodium Bile acid symporter family - Chr2:11475156-11477870 REVERSE LENGTH=409 | 201604	2.12158e+07	2.5732e+07	1.90751e+07	2.2866e+07	2.36063e+07	2.05847e+07	1.46665e+07	2.13391e+07	2.22222e+07	2.00491e+07	0.902211	0.685714
AT1G71240	2	6.34966	1.55206	201604	59858.4	92844.9	33536.5	100207	72858.2	71717.6	35256.3	78635.6	71611.8	64616.9	0.902323	0.885714
AT4G03550	38	112.309	1.60138	glucan synthase-like 5 - Chr4:1573513-1579195 FORWARD LENGTH=1780 | 201604	1.57421e+07	1.9097e+07	2.21536e+07	2.01812e+07	1.60216e+07	1.49311e+07	1.98863e+07	1.88192e+07	1.92935e+07	1.74146e+07	0.902613	0.342857
AT4G04970	38	112.309	1.60138	glucan synthase-like 5 - Chr4:1573513-1579195 FORWARD LENGTH=1780 | 201604	1.57421e+07	1.9097e+07	2.21536e+07	2.01812e+07	1.60216e+07	1.49311e+07	1.98863e+07	1.88192e+07	1.92935e+07	1.74146e+07	0.902613	0.342857
AT3G49360	2	7.95223	1.14068	6-phosphogluconolactonase 2 - Chr3:18303189-18304283 REVERSE LENGTH=259 | 201604	1.44203e+06	2.0083e+06	1.50935e+06	1.6848e+06	1.62405e+06	1.44485e+06	1.43282e+06	1.49571e+06	1.66112e+06	1.49936e+06	0.90262	0.342857
AT2G19080	1	6.1632	1.48288	metaxin-like protein - Chr2:8262818-8264746 FORWARD LENGTH=315 | 201604	176749	150288	182591	144824	124965	182189	108478	175193	163613	147706	0.902778	0.485714
AT1G24360	1	2.07814	1.49382	NAD(P)-binding Rossmann-fold superfamily protein - Chr1:8640820-8643283 FORWARD LENGTH=319 | 201604	93903.8	74131.9	53100.4	80415.6	65621	63627.4	70748.8	72257.5	75387.9	68063.7	0.902846	0.342857
AT2G14720	20	201.601	1.70277	vacuolar sorting receptor 4 - Chr2:6300878-6304156 REVERSE LENGTH=628 | 201604	2.65434e+07	3.13763e+07	3.57823e+07	4.25409e+07	2.56569e+07	3.04953e+07	3.13289e+07	3.55884e+07	3.40607e+07	3.07674e+07	0.903309	0.342857
AT3G53460	1	2.81247	1.10704	chloroplast RNA-binding protein 29 - Chr3:19819738-19821423 REVERSE LENGTH=342 | 201604	425024	240572	386949	392528	244789	296986	401474	362100	361268	326337	0.90331	0.685714
AT2G02040	13	55.847	1.25969	peptide transporter 2 - Chr2:487542-489707 FORWARD LENGTH=585 | 201604	9.40134e+06	1.07777e+07	9.25734e+06	1.12137e+07	8.70551e+06	1.03556e+07	8.47284e+06	9.20662e+06	1.01625e+07	9.18514e+06	0.903826	0.114286
AT3G57560	1	4.20231	2.25351	N-acetyl-l-glutamate kinase - Chr3:21311164-21312207 REVERSE LENGTH=347 | 201604	85938.2	135692	94831.5	50673.9	85494.2	99307.2	93997.1	53167.5	91783.8	82991.5	0.904206	0.885714
AT4G27020	2	8.14111	1.80317	inositol-1%2C4%2C5-trisphosphate 5-phosphatase - Chr4:13568604-13571381 REVERSE LENGTH=523 | 201604	1.55547e+06	2.33392e+06	2.59372e+06	1.40301e+06	1.21256e+06	2.33398e+06	2.03831e+06	1.54774e+06	1.97153e+06	1.78315e+06	0.904449	0.685714
AT3G24170	1	2.33298	2.34445	glutathione-disulfide reductase - Chr3:8729762-8734115 REVERSE LENGTH=499 | 201604	252986	222428	231524	233901	224022	199803	266597	160549	235210	212743	0.904481	0.485714
AT1G13340	1	1.99093	2.58113	Regulator of Vps4 activity in the MVB pathway protein - Chr1:4569622-4571043 REVERSE LENGTH=409 | 201604	1.25737e+06	385480	327814	459477	676777	488154	347266	686247	607536	549611	0.904657	0.685714
AT2G25660	2	7.19392	1.53628	embryo defective 2410 - Chr2:10916456-10927390 REVERSE LENGTH=2155 | 201604	241844	289462	321436	272249	223601	269010	251530	273821	281248	254490	0.904862	0.342857
AT3G32980	5	29.3701	1.30318	Peroxidase superfamily protein - Chr3:13526404-13529949 REVERSE LENGTH=352 | 201604	4.0417e+06	2.32977e+06	2.73539e+06	1.68832e+06	3.77368e+06	1.85661e+06	2.28667e+06	1.85178e+06	2.6988e+06	2.44219e+06	0.904917	0.685714
AT5G58400	5	29.3701	1.30318	Peroxidase superfamily protein - Chr3:13526404-13529949 REVERSE LENGTH=352 | 201604	4.0417e+06	2.32977e+06	2.73539e+06	1.68832e+06	3.77368e+06	1.85661e+06	2.28667e+06	1.85178e+06	2.6988e+06	2.44219e+06	0.904917	0.685714
AT4G08780	5	29.3701	1.30318	Peroxidase superfamily protein - Chr3:13526404-13529949 REVERSE LENGTH=352 | 201604	4.0417e+06	2.32977e+06	2.73539e+06	1.68832e+06	3.77368e+06	1.85661e+06	2.28667e+06	1.85178e+06	2.6988e+06	2.44219e+06	0.904917	0.685714
AT2G38390	5	29.3701	1.30318	Peroxidase superfamily protein - Chr3:13526404-13529949 REVERSE LENGTH=352 | 201604	4.0417e+06	2.32977e+06	2.73539e+06	1.68832e+06	3.77368e+06	1.85661e+06	2.28667e+06	1.85178e+06	2.6988e+06	2.44219e+06	0.904917	0.685714
AT2G38380	5	29.3701	1.30318	Peroxidase superfamily protein - Chr3:13526404-13529949 REVERSE LENGTH=352 | 201604	4.0417e+06	2.32977e+06	2.73539e+06	1.68832e+06	3.77368e+06	1.85661e+06	2.28667e+06	1.85178e+06	2.6988e+06	2.44219e+06	0.904917	0.685714
AT5G25050	2	6.63641	2.48326	Major facilitator superfamily protein - Chr5:8632022-8633828 FORWARD LENGTH=499 | 201604	331055	617908	469216	527524	381764	385095	467326	528016	486426	440550	0.905688	0.685714
AT1G47240	5	13.4814	5.3629	NRAMP metal ion transporter 2 - Chr1:17309043-17311308 REVERSE LENGTH=530 | 201604	1.15703e+06	1.68169e+06	2.61464e+06	1.99749e+06	1.37249e+06	1.83536e+06	1.92418e+06	1.61615e+06	1.86271e+06	1.68704e+06	0.905693	0.685714
AT5G58290	8	22.935	1.73237	regulatory particle triple-A ATPase 3 - Chr5:23569155-23571116 FORWARD LENGTH=408 | 201604	2.33303e+06	1.40205e+06	1.24107e+06	1.73715e+06	1.67258e+06	1.6165e+06	1.23663e+06	1.55469e+06	1.67832e+06	1.5201e+06	0.905726	0.685714
AT4G26670	9	46.8915	1.23351	Mitochondrial import inner membrane translocase subunit Tim17/Tim22/Tim23 family protein - Chr4:13452257-13453579 FORWARD LENGTH=210 | 201604	1.55465e+07	1.42876e+07	1.35744e+07	1.46023e+07	1.43757e+07	1.43438e+07	1.08593e+07	1.29824e+07	1.45027e+07	1.31403e+07	0.906059	0.342857
AT3G58760	4	11.5213	1.16461	Integrin-linked protein kinase family - Chr3:21728756-21731740 FORWARD LENGTH=471 | 201604	587252	626202	684856	670011	619347	554864	622834	532747	642080	582448	0.907127	0.114286
AT5G19990	8	22.5576	1.51512	regulatory particle triple-A ATPase 6A - Chr5:6752144-6754918 FORWARD LENGTH=419 | 201604	2.5215e+06	1.55748e+06	1.44288e+06	1.61168e+06	1.67732e+06	1.59914e+06	1.68408e+06	1.5108e+06	1.78339e+06	1.61783e+06	0.907171	0.885714
AT5G20000	8	22.5576	1.51512	regulatory particle triple-A ATPase 6A - Chr5:6752144-6754918 FORWARD LENGTH=419 | 201604	2.5215e+06	1.55748e+06	1.44288e+06	1.61168e+06	1.67732e+06	1.59914e+06	1.68408e+06	1.5108e+06	1.78339e+06	1.61783e+06	0.907171	0.885714
AT4G02620	9	34.326	1.14586	vacuolar ATPase subunit F family protein - Chr4:1149419-1151132 REVERSE LENGTH=128 | 201604	1.95792e+07	2.02986e+07	1.6173e+07	1.75002e+07	2.01009e+07	1.63442e+07	1.39831e+07	1.62966e+07	1.83878e+07	1.66812e+07	0.907189	0.485714
AT3G62370	12	37.7654	2.37665	heme binding protein - Chr3:23080789-23083234 FORWARD LENGTH=361 | 201604	1.44403e+07	2.13525e+07	2.33872e+07	1.78975e+07	1.53163e+07	1.87736e+07	1.90581e+07	1.68134e+07	1.92694e+07	1.74904e+07	0.907677	0.685714
AT5G51200	3	8.11339	2.02465	nuclear pore complex protein (DUF3414) - Chr5:20804926-20819408 FORWARD LENGTH=1863 | 201604	280975	209973	78208.1	170903	277748	116195	129279	148583	185015	167951	0.907771	0.685714
AT3G60820	2	4.15361	1.17347	N-terminal nucleophile aminohydrolases (Ntn hydrolases) superfamily protein - Chr3:22472038-22473809 REVERSE LENGTH=223 | 201604	324388	121259	85114.4	135091	344521	96905.6	77210.5	85901.7	166463	151135	0.907917	0.685714
AT3G56190	26	89.2763	1.19108	alpha-soluble NSF attachment protein 2 - Chr3:20846119-20848356 REVERSE LENGTH=289 | 201604	5.09034e+07	6.18274e+07	5.70746e+07	6.80609e+07	5.30018e+07	5.30826e+07	5.02749e+07	5.97324e+07	5.94666e+07	5.40229e+07	0.908459	0.342857
AT3G56450	26	89.2763	1.19108	alpha-soluble NSF attachment protein 2 - Chr3:20846119-20848356 REVERSE LENGTH=289 | 201604	5.09034e+07	6.18274e+07	5.70746e+07	6.80609e+07	5.30018e+07	5.30826e+07	5.02749e+07	5.97324e+07	5.94666e+07	5.40229e+07	0.908459	0.342857
AT5G60920	15	49.1207	1.87016	COBRA-like extracellular glycosyl-phosphatidyl inositol-anchored protein family - Chr5:24511466-24513932 REVERSE LENGTH=456 | 201604	1.35947e+07	1.36938e+07	1.79231e+07	1.66199e+07	1.33285e+07	1.31289e+07	1.40117e+07	1.57514e+07	1.54579e+07	1.40551e+07	0.909253	0.342857
AT5G15630	15	49.1207	1.87016	COBRA-like extracellular glycosyl-phosphatidyl inositol-anchored protein family - Chr5:24511466-24513932 REVERSE LENGTH=456 | 201604	1.35947e+07	1.36938e+07	1.79231e+07	1.66199e+07	1.33285e+07	1.31289e+07	1.40117e+07	1.57514e+07	1.54579e+07	1.40551e+07	0.909253	0.342857
AT3G44110	6	41.2653	1.67231	DNAJ homologue 3 - Chr3:15869115-15871059 REVERSE LENGTH=420 | 201604	3.64588e+06	2.86085e+06	2.84055e+06	3.24382e+06	2.62462e+06	2.86312e+06	2.82379e+06	3.14133e+06	3.14777e+06	2.86321e+06	0.9096	0.342857
AT4G32150	8	48.144	1.26573	vesicle-associated membrane protein 711 - Chr4:15526407-15527651 REVERSE LENGTH=219 | 201604	8.35421e+06	6.78408e+06	6.99602e+06	7.49072e+06	7.69715e+06	7.21971e+06	5.92489e+06	6.10792e+06	7.40626e+06	6.73741e+06	0.909692	0.485714
AT3G13300	6	12.5686	1.3331	Transducin/WD40 repeat-like superfamily protein - Chr3:4304085-4309949 FORWARD LENGTH=1344 | 201604	673371	577657	512251	536656	585725	440470	524337	543249	574984	523445	0.910365	0.685714
AT3G13290	6	12.5686	1.3331	Transducin/WD40 repeat-like superfamily protein - Chr3:4304085-4309949 FORWARD LENGTH=1344 | 201604	673371	577657	512251	536656	585725	440470	524337	543249	574984	523445	0.910365	0.685714
AT5G44250	1	2.82768	1.81685	peptidase%2C S9A/B/C family%2C catalytic domain protein (Protein of unknown function DUF829%2C transmembrane 53) - Chr5:17823876-17825620 REVERSE LENGTH=403 | 201604	43192.3	23283.1	10645.6	41432.4	20928.3	12852.4	14644.2	59673.6	29638.3	27024.6	0.911813	0.885714
AT1G04750	3	45.4257	2.85273	vesicle-associated membrane protein 721 - Chr1:1331857-1333426 REVERSE LENGTH=219 | 201604	3.18338e+06	2.33434e+06	4.68731e+06	5.62954e+06	3.20579e+06	3.09692e+06	3.88192e+06	4.2592e+06	3.95864e+06	3.61096e+06	0.91217	0.885714
AT3G24890	3	45.4257	2.85273	vesicle-associated membrane protein 721 - Chr1:1331857-1333426 REVERSE LENGTH=219 | 201604	3.18338e+06	2.33434e+06	4.68731e+06	5.62954e+06	3.20579e+06	3.09692e+06	3.88192e+06	4.2592e+06	3.95864e+06	3.61096e+06	0.91217	0.885714
AT2G33120	3	45.4257	2.85273	vesicle-associated membrane protein 721 - Chr1:1331857-1333426 REVERSE LENGTH=219 | 201604	3.18338e+06	2.33434e+06	4.68731e+06	5.62954e+06	3.20579e+06	3.09692e+06	3.88192e+06	4.2592e+06	3.95864e+06	3.61096e+06	0.91217	0.885714
AT2G33110	3	45.4257	2.85273	vesicle-associated membrane protein 721 - Chr1:1331857-1333426 REVERSE LENGTH=219 | 201604	3.18338e+06	2.33434e+06	4.68731e+06	5.62954e+06	3.20579e+06	3.09692e+06	3.88192e+06	4.2592e+06	3.95864e+06	3.61096e+06	0.91217	0.885714
AT2G17500	4	13.581	1.60461	Auxin efflux carrier family protein - Chr2:7607063-7608990 FORWARD LENGTH=396 | 201604	792111	786089	602204	798896	613041	950547	520591	633781	744825	679490	0.912282	0.685714
AT2G43330	1	3.06859	1.0952	inositol transporter 1 - Chr2:18001135-18003854 FORWARD LENGTH=509 | 201604	291580	416474	406764	441632	413189	397348	273618	337006	389112	355290	0.913079	0.342857
AT3G62250	13	33.6293	1.18598	ubiquitin 5 - Chr3:23037138-23037611 FORWARD LENGTH=157 | 201604	4.45652e+07	4.1976e+07	4.4382e+07	4.14024e+07	4.21645e+07	3.66217e+07	4.37374e+07	3.48402e+07	4.30814e+07	3.93409e+07	0.913177	0.342857
AT5G37640	13	33.6293	1.18598	ubiquitin 5 - Chr3:23037138-23037611 FORWARD LENGTH=157 | 201604	4.45652e+07	4.1976e+07	4.4382e+07	4.14024e+07	4.21645e+07	3.66217e+07	4.37374e+07	3.48402e+07	4.30814e+07	3.93409e+07	0.913177	0.342857
AT5G20620	13	33.6293	1.18598	ubiquitin 5 - Chr3:23037138-23037611 FORWARD LENGTH=157 | 201604	4.45652e+07	4.1976e+07	4.4382e+07	4.14024e+07	4.21645e+07	3.66217e+07	4.37374e+07	3.48402e+07	4.30814e+07	3.93409e+07	0.913177	0.342857
AT5G03240	13	33.6293	1.18598	ubiquitin 5 - Chr3:23037138-23037611 FORWARD LENGTH=157 | 201604	4.45652e+07	4.1976e+07	4.4382e+07	4.14024e+07	4.21645e+07	3.66217e+07	4.37374e+07	3.48402e+07	4.30814e+07	3.93409e+07	0.913177	0.342857
AT4G05320	13	33.6293	1.18598	ubiquitin 5 - Chr3:23037138-23037611 FORWARD LENGTH=157 | 201604	4.45652e+07	4.1976e+07	4.4382e+07	4.14024e+07	4.21645e+07	3.66217e+07	4.37374e+07	3.48402e+07	4.30814e+07	3.93409e+07	0.913177	0.342857
AT4G05050	13	33.6293	1.18598	ubiquitin 5 - Chr3:23037138-23037611 FORWARD LENGTH=157 | 201604	4.45652e+07	4.1976e+07	4.4382e+07	4.14024e+07	4.21645e+07	3.66217e+07	4.37374e+07	3.48402e+07	4.30814e+07	3.93409e+07	0.913177	0.342857
AT4G02890	13	33.6293	1.18598	ubiquitin 5 - Chr3:23037138-23037611 FORWARD LENGTH=157 | 201604	4.45652e+07	4.1976e+07	4.4382e+07	4.14024e+07	4.21645e+07	3.66217e+07	4.37374e+07	3.48402e+07	4.30814e+07	3.93409e+07	0.913177	0.342857
AT3G09790	13	33.6293	1.18598	ubiquitin 5 - Chr3:23037138-23037611 FORWARD LENGTH=157 | 201604	4.45652e+07	4.1976e+07	4.4382e+07	4.14024e+07	4.21645e+07	3.66217e+07	4.37374e+07	3.48402e+07	4.30814e+07	3.93409e+07	0.913177	0.342857
AT2G47110	13	33.6293	1.18598	ubiquitin 5 - Chr3:23037138-23037611 FORWARD LENGTH=157 | 201604	4.45652e+07	4.1976e+07	4.4382e+07	4.14024e+07	4.21645e+07	3.66217e+07	4.37374e+07	3.48402e+07	4.30814e+07	3.93409e+07	0.913177	0.342857
[truncated: 2,783 more rows]

## Sheet: SYP61-RAW_pvalue<0.05
					SYP61_control				SYP61_Mz				SYP61_control	SYP61_Mz
[truncated: 1,099 more rows]
