# Supplementary material for: Sphingolipids mediate polar sorting of PIN2 through phosphoinositide consumption at the trans-Golgi network
Source: Nat Commun. 2021 Jul 13;12:4267. doi: 10.1038/s41467-021-24548-0 (PMC8277843; doi:10.1038/s41467-021-24548-0)
Supplement: Supplementary file 9 — Source Data [file 41467_2021_24548_MOESM9_ESM.xlsx]

## Sheet: Figure1
Figure1
	(a) WT								(b) pi4kb1;pi4kb2
		0 Mz		50 nM Mz		100 nM Mz				0 Mz		50 nM Mz		100 nM Mz
	Angle (degree)	number of plants	ratio (%)	number of plants	ratio (%)	number of plants	ratio (%)		Angle (degree)	number of plants	ratio (%)	number of plants	ratio (%)	number of plants	ratio (%)
	-180 to -165	0	0	0	0	0	0		-180 to -165	0	0	0	0	0	0
	-165 to -150	0	0	0	0	0	0		-165 to -150	0	0	0	0	0	0
	-150 to -135	0	0	3	2.88462	1	1.19048		-150 to -135	0	0	0	0	0	0
	-135 to -120	0	0	0	0	1	1.19048		-135 to -120	0	0	0	0	0	0
	-120 to -105	0	0	1	0.961538	5	5.95238		-120 to -105	0	0	1	1.04167	0	0
	-105 to -90	0	0	5	4.80769	6	7.14286		-105 to -90	0	0	1	1.04167	0	0
	-90 to -75	0	0	8	7.69231	6	7.14286		-90 to -75	0	0	2	2.08333	1	1.16279
	-75 to -60	0	0	4	3.84615	8	9.52381		-75 to -60	2	2.32558	3	3.125	1	1.16279
	-60 to -45	0	0	11	10.5769	17	20.2381		-60 to -45	0	0	4	4.16667	3	3.48837
	-45 to -30	9	9.27835	23	22.1154	19	22.619		-45 to -30	13	15.1163	12	12.5	17	19.7674
	-30 to -15	27	27.8351	28	26.9231	13	15.4762		-30 to -15	30	34.8837	41	42.7083	26	30.2326
	-15 to 0	31	31.9588	10	9.61538	5	5.95238		-15 to 0	30	34.8837	15	15.625	17	19.7674
	0 to 15	23	23.7113	6	5.76923	1	1.19048		0 to 15	8	9.30233	9	9.375	15	17.4419
	15 to 30	7	7.21649	2	1.92308	1	1.19048		15 to 30	3	3.48837	6	6.25	5	5.81395
	30 to 45	0	0	1	0.961538	0	0		30 to 45	0	0	1	1.04167	0	0
	45 to 60	0	0	2	1.92308	0	0		45 to 60	0	0	0	0	0	0
	60 to 75	0	0	0	0	0	0		60 to 75	0	0	0	0	0	0
	75 to 90	0	0	0	0	0	0		75 to 90	0	0	0	0	1	1.16279
	90 to 105	0	0	0	0	0	0		90 to 105	0	0	1	1.04167	0	0
	105 to 120	0	0	0	0	0	0		105 to 120	0	0	0	0	0	0
	120 to 135	0	0	0	0	0	0		120 to 135	0	0	0	0	0	0
	135 to 150	0	0	0	0	0	0		135 to 150	0	0	0	0	0	0
	150 to 165	0	0	0	0	0	0		150 to 165	0	0	0	0	0	0
	165 to 180	0	0	0	0	1	1.19048		165 to 180	0	0	0	0	0	0
	total	97		104		84			total	86		96		86

## Sheet: Figure2
Figure 2
	(b, c) mCIT-1xPHFAPP1									(e, f) mCIT-1xPHFAPP1-E50A									(h, i) mCIT-2xPHFAPP1									(k, l) mCIT-3xPHFAPP1
			Fluorescence Intensity / dot			Fluorescence intensity at PM						Fluorescence Intensity / dot			Fluorescence intensity at PM						Fluorescence Intensity / dot			Fluorescence intensity at PM						Fluorescence Intensity / dot			Fluorescence intensity at PM
	root	cell	0 nM Mz	50 nM Mz	100 nM Mz	0 nM Mz	50 nM Mz	100 nM Mz		root	cell	0 nM Mz	50 nM Mz	100 nM Mz	0 nM Mz	50 nM Mz	100 nM Mz		root	cell	0 nM Mz	50 nM Mz	100 nM Mz	0 nM Mz	50 nM Mz	100 nM Mz		root	cell	0 nM Mz	50 nM Mz	100 nM Mz	0 nM Mz	50 nM Mz	100 nM Mz
	1	1	827574	2.72929e+06	1.14749e+06	4.39114e+06	4.48558e+06	2.44356e+06		1	1	415852	746878	832071	3.06292e+06	3.93211e+06	2.09266e+06		1	1	0	825480	1.10976e+06	4.52221e+06	5.06251e+06	6.14323e+06		1	1	0	1.03814e+06	636707	3.17372e+06	5.79536e+06	5.7766e+06
	1	2	1.21543e+06	1.05345e+06	939296	4.95148e+06	3.21116e+06	2.34648e+06		1	2	392721	849586	982264	3.47032e+06	4.54862e+06	2.20891e+06		1	2	302622	1.02808e+06	868185	4.42523e+06	5.01098e+06	4.62943e+06		1	2	0	746404	545228	3.64094e+06	5.72022e+06	5.13042e+06
	1	3	1.07716e+06	1.65707e+06	1113857	4.45979e+06	3.34642e+06	2.2885e+06		1	3	398120	1.0991e+06	1.04816e+06	3.22122e+06	4.86905e+06	2.54215e+06		1	3	342565	906346	984349	4.34997e+06	4.89551e+06	5.22929e+06		1	3	262389	638958	755168	3.62429e+06	5.70045e+06	5.1734e+06
	2	1	760468	693199	372729	4.48896e+06	2.65456e+06	1.65246e+06		2	1	252956	737767	1.00385e+06	3.13248e+06	3.2976e+06	3.27469e+06		2	1	302819	335284	572653	4.89958e+06	3.98806e+06	6.45537e+06		2	1	0	330224	485726	2.64587e+06	3.97766e+06	4.4515e+06
	2	2	685688	653709	892458	4.05232e+06	2.48628e+06	2.10177e+06		2	2	322332	747906	1.00007e+06	3.06794e+06	3.70459e+06	3.41843e+06		2	2	0	285459	880416	5.01906e+06	3.58691e+06	6.48671e+06		2	2	0	0	653601	2.74706e+06	3.58134e+06	4.36243e+06
	2	3	665168	837573	704366	4.47683e+06	2.54621e+06	1.78141e+06		2	3	344114	752826	1.02938e+06	2.85205e+06	3.65127e+06	3.98146e+06		2	3	621530	247580	878487	5.04892e+06	3.71358e+06	6.40213e+06		2	3	0	254342	274347	2.70106e+06	4.07863e+06	4.90485e+06
	3	1	691882	1.19557e+06	1.03015e+06	3.95477e+06	3.0177e+06	2.14077e+06		3	1	426683	643588	1.39442e+06	2.60661e+06	3.80246e+06	5.10735e+06		3	1	587646	492284	981760	6.78702e+06	5.3378e+06	5.13731e+06		3	1	314220	358979	417828	4.51875e+06	4.862e+06	2.82651e+06
	3	2	409133	1.22386e+06	703100	3.43036e+06	2.88176e+06	1.59807e+06		3	2	390347	698906	777401	2.47423e+06	3.74744e+06	4.00904e+06		3	2	667879	378306	1.39915e+06	7.00478e+06	6.2935e+06	4.38288e+06		3	2	288078	323620	328426	4.21883e+06	4.17659e+06	3.79988e+06
	3	3	701520	1.13981e+06	838663	3.68529e+06	3.17524e+06	1.80535e+06		3	3	546623	561778	877520	2.94921e+06	3.67787e+06	4.71538e+06		3	3	718277	0	1.30841e+06	6.95951e+06	5.52317e+06	3.02739e+06		3	3	0	0	623819	4.42884e+06	4.30945e+06	3.86512e+06
	4	1	478727	498912	0	3.29994e+06	3.71051e+06	1.38505e+06		4	1	532795	735670	734693	2.95302e+06	5.21791e+06	5.23496e+06		4	1	0	561463	649066	4.61963e+06	5.19342e+06	5.54426e+06		4	1	239908	347275	442598	4.26592e+06	4.79797e+06	3.57462e+06
	4	2	758016	631077	590453	3.30726e+06	3.60742e+06	1.20353e+06		4	2	612248	968645	713989	3.17511e+06	5.33695e+06	5.16786e+06		4	2	369302	487252	656469	4.59231e+06	5.42809e+06	5.06835e+06		4	2	757540	620674	435315	4.45233e+06	4.93872e+06	3.72781e+06
	4	3	403644	1.47717e+06	456779	2.99301e+06	3.67802e+06	1.38404e+06		4	3	572810	1.03266e+06	647731	2.63578e+06	4.8591e+06	3.92098e+06		4	3	0	630856	534595	4.25588e+06	5.17013e+06	4.01359e+06		4	3	0	465887	409843	4.39054e+06	4.4529e+06	3.20868e+06
	5	1	1.0149e+06	2.18905e+06	967100	5.0748e+06	2.02444e+06	2.56958e+06		5	1	415481	796606	927376	1.76419e+06	4.00201e+06	2.92635e+06		5	1	306339	628568	3.00676e+06	5.14339e+06	5.20455e+06	3.04495e+06		5	1	0	601952	707473	4.76071e+06	4.12196e+06	4.67158e+06
	5	2	1.29439e+06	2.85862e+06	1.04766e+06	4.80983e+06	2.15792e+06	2.56645e+06		5	2	473071	740431	832954	1.61798e+06	3.79472e+06	2.73314e+06		5	2	334959	514135	2.53471e+06	5.41452e+06	4.77567e+06	2.58503e+06		5	2	0	359889	214126	4.87321e+06	4.94345e+06	4.54446e+06
	5	3	748254	2.51323e+06	1.13774e+06	4.45359e+06	2.01394e+06	2.5809e+06		5	3	512623	839289	756842	2.02902e+06	4.40407e+06	2.32673e+06		5	3	219964	743717	1.06036e+06	4.88749e+06	4.70711e+06	2.56897e+06		5	3	0	433351	420247	4.53918e+06	4.16572e+06	4.64267e+06
	6	1	377058	1.04098e+06	484880	3.14877e+06	2.2629e+06	2.77232e+06		6	1	596797	650116	534786	3.1912e+06	2.50557e+06	3.08621e+06		6	1	0	880547	1.07793e+06	3.13457e+06	4.49225e+06	4.51202e+06		6	1	0	346478	274006	3.06391e+06	5.52184e+06	4.25356e+06
	6	2	708822	325183	622149	3.00567e+06	1.97537e+06	2.38423e+06		6	2	518323	472320	580833	3.05247e+06	2.63686e+06	3.27475e+06		6	2	0	1.36189e+06	797127	3.47751e+06	4.45143e+06	4.10635e+06		6	2	0	529699	0	2.84947e+06	5.37645e+06	3.95969e+06
	6	3	309275	846697	939833	2.92941e+06	2.35034e+06	2.86734e+06		6	3	588136	659906	1.09262e+06	2.77104e+06	2.56334e+06	4.64052e+06		6	3	0	991695	934445	3.54973e+06	3.6681e+06	5.02104e+06		6	3	0	532708	465017	3.09449e+06	5.08082e+06	5.31376e+06
	7	1	315210	1.03054e+06	0	3.06467e+06	4.01806e+06	2.43353e+06		7	1	368544	555575	699717	3.35131e+06	3.67678e+06	1.80947e+06		7	1	510342	288634	459545	6.78491e+06	2.62627e+06	3.86725e+06		7	1	218948	517749	0	4.71348e+06	4.78387e+06	3.72781e+06
	7	2	0	826554	488948	2.86305e+06	3.93252e+06	2.5237e+06		7	2	970336	724019	541304	2.91033e+06	4.25395e+06	1.23745e+06		7	2	467362	389964	576941	6.61508e+06	2.31178e+06	4.2642e+06		7	2	450373	364298	0	3.77806e+06	4.38644e+06	4.67158e+06
	7	3	0	937360	436853	2.66677e+06	3.72106e+06	2.29289e+06		7	3	0	825809	505842	3.00885e+06	4.26168e+06	1.1967e+06		7	3	421328	252579	642589	6.52411e+06	2.32039e+06	4.15047e+06		7	3	620989	476536	0	4.31565e+06	4.87145e+06	4.64267e+06
	8	1	716680	883412	1345460	3.81518e+06	5.59787e+06	2.25541e+06		8	1	487570	898305	623807	3.52229e+06	2.91325e+06	3.13848e+06		8	1	249422	1.31791e+06	880772	5.49239e+06	6.90814e+06	7.29714e+06		8	1	325922	731928	416780	4.03014e+06	5.53319e+06	2.74545e+06
	8	2	642605	1.07899e+06	736742	3.56174e+06	6.02725e+06	2.19278e+06		8	2	515112	794634	550381	3.41556e+06	2.77189e+06	3.44491e+06		8	2	361634	1.64662e+06	1.49443e+06	5.6324e+06	6.4392e+06	7.38786e+06		8	2	335798	541266	0	4.58429e+06	5.34397e+06	2.0254e+06
	8	3	684361	1.00537e+06	857224	3.10575e+06	5.38941e+06	2.07082e+06		8	3	442400	698264	589059	2.98363e+06	2.66995e+06	2.96791e+06		8	3	191191	1.06097e+06	988581	5.0508e+06	5.89637e+06	7.34427e+06		8	3	283371	832582	641192	4.5591e+06	6.03273e+06	3.17196e+06
	9	1	511989	0	1.14156e+06	4.01489e+06	2.81899e+06	917332		9	1	0	966056	693153	2.3821e+06	3.88782e+06	3.14697e+06		9	1	518279	1.8533e+06	1.62707e+06	6.63551e+06	7.47867e+06	3.78338e+06		9	1	412884	0	461671	5.11449e+06	3.66468e+06	5.16863e+06
	9	2	618965	507602	455416	4.12764e+06	3.22526e+06	869137		9	2	530250	637676	819424	2.20017e+06	2.48587e+06	2.82579e+06		9	2	564937	1.92503e+06	2.24302e+06	6.37267e+06	7.25629e+06	4.42209e+06		9	2	492659	0	575270	4.89688e+06	3.5958e+06	5.00112e+06
	9	3	627128	985125	620289	3.88616e+06	3.1707e+06	959582		9	3	0	892193	747122	2.06607e+06	3.86936e+06	2.442e+06		9	3	465867	1.60857e+06	1.97056e+06	6.74325e+06	6.98925e+06	4.47318e+06		9	3	441028	297046	437328	4.76694e+06	3.63126e+06	5.47725e+06
	10	1	607390	700817	620602	3.47766e+06	3.47252e+06	2.67765e+06		10	1	489164	504966	546448	2.10514e+06	3.29737e+06	2.83446e+06		10	1	259617	582590	1.03119e+06	4.49615e+06	5.09791e+06	6.86517e+06		10	1	0	432001	428724	3.86048e+06	4.30798e+06	4.68203e+06
	10	2	268404	1157957	613778	3.32266e+06	3.39208e+06	2.52638e+06		10	2	425113	687552	494630	2.00783e+06	3.10613e+06	2.884e+06		10	2	348427	493662	745855	4.35187e+06	5.33281e+06	5.53392e+06		10	2	378827	556728	758071	3.61323e+06	4.27801e+06	4.13814e+06
	10	3	316832	471626	876355	3.36723e+06	3.55671e+06	2.50917e+06		10	3	470325	642315	660240	1.96875e+06	2.64346e+06	2.89325e+06		10	3	265516	795847	963790	4.0022e+06	5.11605e+06	6.5579e+06		10	3	0	370519	350800	3.52731e+06	4.75506e+06	4.35094e+06
	11	1	431304	1.83092e+06	635348	3.17894e+06	2.89923e+06	2.40163e+06		11	1	322771	595973	747188	3.55126e+06	2.19603e+06	3.61673e+06		11	1	565801	422049	1.16616e+06	5.05324e+06	2.78636e+06	6.41091e+06		11	1	0	441276	373156	4.14018e+06	4.58586e+06	2.63467e+06
	11	2	343568	1.1794e+06	1.08534e+06	2.9733e+06	2.56304e+06	2.60312e+06		11	2	445817	656486	822175	3.16112e+06	1.99876e+06	3.47659e+06		11	2	0	473993	1.11707e+06	4.91813e+06	3.59666e+06	5.92106e+06		11	2	0	428607	259750	4.1237e+06	4.08883e+06	2.80614e+06
	11	3	388928	1.66035e+06	683004	2.97672e+06	2.96481e+06	2.30907e+06		11	3	0	475392	1.37116e+06	3.4153e+06	2.02215e+06	3.95607e+06		11	3	200241	504224	1.15677e+06	5.48855e+06	3.60854e+06	6.00705e+06		11	3	0	420808	0	4.11841e+06	3.97813e+06	2.55933e+06
	12	1	389052	1.22514e+06	757749	2.56058e+06	4.55037e+06	1.71336e+06		12	1	358601	549772	796352	3.78019e+06	3.22257e+06	4.19906e+06		12	1	426622	809329	753994	5.5831e+06	6.46039e+06	4.56374e+06		12	1	359527	290138	1.03371e+06	4.20331e+06	3.62082e+06	5.61713e+06
	12	2	0	1.34479e+06	894247	2.37364e+06	4.76035e+06	1.83077e+06		12	2	399686	344172	978806	3.34859e+06	2.89205e+06	4.05366e+06		12	2	286076	851815	524328	5.56979e+06	7.05068e+06	4.20255e+06		12	2	243036	529836	1.26498e+06	3.94339e+06	3.66992e+06	5.39158e+06
	12	3	0	1.31631e+06	794640	2.41376e+06	4.72811e+06	1.84191e+06		12	3	373953	373908	1.01297e+06	3.10745e+06	3.15029e+06	3.7481e+06		12	3	272435	2.45814e+06	539990	5.44881e+06	6.70008e+06	3.77478e+06		12	3	309403	655481	1.02434e+06	3.83905e+06	3.55229e+06	5.16679e+06
	13	1	0	674119	778553	3.1509e+06	2.4877e+06	2.77808e+06		13	1	444355	568944	992996	1.83923e+06	2.45833e+06	3.19199e+06		13	1	436858	315292	721084	5.13771e+06	3.47371e+06	4.28992e+06		13	1	0	942575	643867	4.21937e+06	5.24686e+06	4.33769e+06
	13	2	0	758554	785664	2.82992e+06	2.35422e+06	3.03362e+06		13	2	0	889662	841928	1.70741e+06	2.92804e+06	3.29481e+06		13	2	431616	356740	1096278	5.14446e+06	3.59438e+06	4.03493e+06		13	2	0	1.2316e+06	622798	4.69615e+06	5.08568e+06	4.31299e+06
	13	3	0	518203	860491	2.69591e+06	2.45991e+06	2.93713e+06		13	3	0	740661	774929	1.55881e+06	2.82764e+06	3.16789e+06		13	3	388318	325226	569449	4.79721e+06	3.57993e+06	2.73383e+06		13	3	262919	1.22811e+06	780524	4.56438e+06	5.17902e+06	3.9612e+06
	14	1	0	1.05779e+06	0	1.94109e+06	2.87332e+06	1.82459e+06		14	1	308437	584776	634605	2.43114e+06	2.37909e+06	3.4543e+06		14	1	375729	375907	431452	4.82496e+06	4.82466e+06	6.24789e+06		14	1	0	1.2971e+06	681331	3.55662e+06	3.46822e+06	3.42333e+06
	14	2	0	1.08231e+06	0	1.72393e+06	2.79763e+06	1.70228e+06		14	2	411352	676220	555653	2.52105e+06	2.28558e+06	2.98955e+06		14	2	0	0	660688	5.08393e+06	4.7433e+06	6.06362e+06		14	2	0	999180	327862	3.40381e+06	3.4106e+06	3.51329e+06
	14	3	584494	778402	1011268	1.61404e+06	2.73335e+06	1.75998e+06		14	3	346910	567118	495198	2.66086e+06	1.73283e+06	2.65856e+06		14	3	323587	331664	548131	4.74605e+06	5.37747e+06	5.87143e+06		14	3	0	944951	438063	3.20475e+06	3.23337e+06	3.44053e+06
	15	1	2.9779e+06	2.36258e+06	1.31975e+06	4.69466e+06	2.90282e+06	3.18213e+06		15	1	368792	643906	1.11163e+06	2.35876e+06	3.96727e+06	2.81444e+06		15	1	438604	525285	745795	5.87489e+06	4.09156e+06	5.39408e+06		15	1	0	662290	481030	4.18235e+06	6.80017e+06	4.60536e+06
	15	2	2.45064e+06	1.56409e+06	1.13942e+06	4.12757e+06	2.52032e+06	3.14943e+06		15	2	0	595381	1.25921e+06	2.34942e+06	2.92523e+06	2.90725e+06		15	2	287160	276050	723630	5.87397e+06	3.67095e+06	5.21763e+06		15	2	291896	579187	393418	3.01581e+06	6.71802e+06	4.68082e+06
	15	3	2.18148e+06	1.08846e+06	1.00036e+06	4.17328e+06	2.26682e+06	2.63287e+06		15	3	0	577951	1.08084e+06	2.39749e+06	2.90336e+06	2.77318e+06		15	3	255158	260343	839405	5.54969e+06	3.55428e+06	5.07126e+06		15	3	0	1.07652e+06	475528	4.43923e+06	6.80112e+06	3.64248e+06
	16	1	3.46166e+06	675302	542215	4.06802e+06	3.28374e+06	1.04615e+06		16	1	381656	424781	1.09569e+06	2.02479e+06	2.24681e+06	4.13096e+06		16	1	0	470305	1.77417e+06	4.33661e+06	5.52453e+06	2.43648e+06		16	1	592408	0	1.01411e+06	4.7024e+06	3.79439e+06	3.26646e+06
	16	2	1.75526e+06	1.36567e+06	905323	3.42051e+06	3.79626e+06	1.01776e+06		16	2	431488	432882	1.09364e+06	2.0809e+06	1.88499e+06	4.38548e+06		16	2	0	544610	2099951	4.84405e+06	4.68313e+06	2.62196e+06		16	2	274706	234514	643936	4.5925e+06	3.68383e+06	3.04652e+06
	16	3	1.64037e+06	1.40503e+06	661932	3.27626e+06	3.52048e+06	1.16568e+06		16	3	416933	446520	1.23646e+06	2.00994e+06	2.09292e+06	4.44101e+06		16	3	0	561855	772446	4.50826e+06	5.38703e+06	2.92481e+06		16	3	375714	293223	624157	4.32108e+06	4.26262e+06	3.31011e+06
	17	1	838780	0	1.28177e+06	3.2262e+06	982493	3.45531e+06		17	1	491687	467295	754967	4.20213e+06	3.16267e+06	2.69517e+06		17	1	1.1827e+06	616456	1.84427e+06	3.05256e+06	4.38145e+06	6.68012e+06		17	1	323464	0	1.17203e+06	2.93129e+06	3.94521e+06	4.52039e+06
	17	2	0	0	2.03847e+06	2.8015e+06	1.09361e+06	3.82086e+06		17	2	394238	555604	693137	4.28576e+06	3.23986e+06	2.48295e+06		17	2	917449	672568	1901266	2.84632e+06	3.91987e+06	6.30532e+06		17	2	0	0	2413255	3.37985e+06	4.23089e+06	4.12934e+06
	17	3	0	0	890522	2.61349e+06	1.13219e+06	4.10291e+06		17	3	381464	698813	885451	4.43993e+06	3.39516e+06	2.48589e+06		17	3	1.09041e+06	429896	2.11006e+06	3.45261e+06	3.55701e+06	5.90168e+06		17	3	0	0	1.33131e+06	3.49341e+06	4.10471e+06	3.75933e+06
	18	1	473063	952046	1.64018e+06	3.66657e+06	1.81371e+06	1.91658e+06		18	1	327156	764685	582589	3.40397e+06	2.87967e+06	2.30603e+06		18	1	244212	944476	1.43744e+06	4.84928e+06	6.67701e+06	6.97946e+06		18	1	0	534335	422453	3.95531e+06	4.6145e+06	3.20392e+06
	18	2	484444	1.11311e+06	1.49698e+06	3.3491e+06	1.79803e+06	1.69167e+06		18	2	0	746865	582514	3.29998e+06	2.60756e+06	2.59399e+06		18	2	407449	928516	1.15605e+06	5.14295e+06	6.92265e+06	6.87676e+06		18	2	247855	657070	372158	4.45803e+06	4.32824e+06	3.20585e+06
	18	3	764059	669504	1.9131e+06	3.47818e+06	1.86011e+06	1.44217e+06		18	3	376357	655139	419129	3.32632e+06	2.50954e+06	1.85312e+06		18	3	0	786200	3.21027e+06	4.74602e+06	6.95092e+06	6.84948e+06		18	3	357199	302188	230034	4.35838e+06	4.01407e+06	3.24693e+06
	19	1	741786	1.05171e+06	802395	4.81042e+06	2.23699e+06	3.32762e+06		19	1	0	960044	515312	2.26654e+06	1.91684e+06	3.0627e+06		19	1	0	241894	550114	3.315e+06	2.33343e+06	4.51432e+06		19	1	0	424000	789922	4.35986e+06	3.94438e+06	5.84139e+06
	19	2	798957	1.06722e+06	870909	4.74486e+06	2.36901e+06	3.1392e+06		19	2	301416	1.04849e+06	472413	2.15128e+06	1.87082e+06	2.63005e+06		19	2	0	313558	406091	4.09031e+06	2.13508e+06	4.14258e+06		19	2	0	300126	526873	4.24624e+06	3.56572e+06	5.18852e+06
	19	3	2.62541e+06	1.32913e+06	1.78674e+06	4.83358e+06	2.28798e+06	3.91682e+06		19	3	0	856166	420879	2.17745e+06	1.95569e+06	2.43974e+06		19	3	235448	230567	451357	3.87351e+06	1.93544e+06	4.01977e+06		19	3	248238	0	1.12534e+06	4.71428e+06	3.40538e+06	4.76433e+06
	20	1	856687	903919	1.02572e+06	2.23394e+06	4.47252e+06	2.67459e+06		20	1	306334	788663	792251	2.89813e+06	2.26642e+06	2.19748e+06		20	1	0	3.37194e+06	1.47409e+06	3.63031e+06	2.96585e+06	6.61011e+06		20	1	0	772703	417024	4.11718e+06	4.27152e+06	2.8601e+06
	20	2	1190768	1.28741e+06	1.20085e+06	2.35544e+06	4.24534e+06	2.43005e+06		20	2	269089	861138	853391	2.53855e+06	2.53295e+06	2.0109e+06		20	2	0	2.58241e+06	1.39996e+06	3.068e+06	2.94127e+06	6.29658e+06		20	2	233473	665343	455159	4.27638e+06	3.74922e+06	3.06919e+06
	20	3	1.08766e+06	1.08513e+06	1.17153e+06	2.62221e+06	3.96329e+06	2.04439e+06		20	3	0	753925	700462	2.57463e+06	1.75197e+06	2.44472e+06		20	3	0	1.29363e+06	1.13652e+06	2.79792e+06	2.30451e+06	6.33284e+06		20	3	240982	539818	249676	3.75601e+06	3.71419e+06	2.46706e+06
	21	1	655694			4.24606e+06				21	1	446666	833214	788030	3.63919e+06	2.24385e+06	2.94792e+06		21	1	423747	2.17522e+06	952644	2.58898e+06	3.06811e+06	5.773e+06		21	1	391189	1.09981e+06	582897	4.699e+06	1.56556e+06	4.00737e+06
	21	2	561462			4.03516e+06				21	2	490384	723298	687626	3.61426e+06	1.94565e+06	2.77548e+06		21	2	0	1.50694e+06	1.43171e+06	2.58921e+06	2.89799e+06	5.69906e+06		21	2	286672	1.10216e+06	1.31542e+06	4.45727e+06	1.76988e+06	3.61627e+06
	21	3	915229			5.00755e+06				21	3	465315	626738	875837	3.63e+06	1.90836e+06	4.02684e+06		21	3	603892	1.51631e+06	1.32544e+06	2.77508e+06	3.09223e+06	5.26277e+06		21	3	294304	1.92053e+06	594705	4.16286e+06	1.51217e+06	3.56614e+06
										22	1	405117	501562	640086	3.90716e+06	1.50201e+06	3.05013e+06		22	1	0	1.20233e+06		2.77649e+06	4.07777e+06			22	1			895511			4.55125e+06
										22	2	489061	653915	572578	4.13726e+06	1.63832e+06	2.70043e+06		22	2	0	907134		2.7005e+06	2.58122e+06			22	2			854468			4.50689e+06
										22	3	489383	691415	654459	3.8805e+06	1.62472e+06	3.03924e+06		22	3	0	609641		2.72149e+06	3.16922e+06			22	3			1.03116e+06			4.7425e+06
										23	1	350573	544128	680539	2.97287e+06	3.24331e+06	3.13413e+06
										23	2	371869	465090	757193	2.88805e+06	3.2742e+06	3.63227e+06
										23	3	538435	551805	708646	2.76155e+06	2.99631e+06	3.23851e+06
										24	1	526688	841555	882652	3.45906e+06	3.74245e+06	3.62522e+06
										24	2	577107	807535	815686	4.0665e+06	3.96455e+06	2.62647e+06
										24	3	449274	956910	865940	3.79281e+06	3.97329e+06	3.41605e+06

## Sheet: Figure3
Figure 3
	(b) total PIPs LC-MS/MS				(c) PIP composition LC-MS/MS
	treatment	replicate	S PIPs			control					100 nM Mz
	control	1	0.115432		species	replicate 1	replicate 2	replicate 3	replicate 4	replicate 5	replicate 1	replicate 2	replicate 3	replicate 4	replicate 5
	control	2	0.127596		PIP 32:0	0.000307982	0	0.000301623	0.00053889	0	0.000350517	0.000981589	0.00115607	0.000261152	0
	control	3	0.174782		PIP 32:1	0.000417301	0.000532854	0.000854762	0.000658566	0	0.000860465	0.0017623	0.0023939	0.00100336	0
	control	4	0.192696		PIP 32:2	0.000164028	0.000246682	0.000272358	0.000243893	0.0256423	0.000323139	0.000928226	0.000822372	0.000341157	0.0500765
	control	5	0.213021		PIP 34:1	0.0049843	0.00469232	0.0073338	0.0064634	0.00644414	0.00952122	0.0206362	0.0187067	0.00913577	0.0102054
	100 nM Mz	1	0.173098		PIP 34:2	0.0430208	0.0484684	0.0687664	0.0757599	0.0682108	0.06239	0.124153	0.118071	0.0608732	0.157429
	100 nM Mz	2	0.338762		PIP 34:3	0.0528207	0.0557255	0.0797582	0.0914519	0.107429	0.0681423	0.128913	0.127771	0.0707848	0.255814
	100 nM Mz	3	0.335515		PIP 36:0	0.0008245	0.00168011	0.000736759	0.000730915	0	0.000846691	0.000960962	0.00135254	0.00108014	0
	100 nM Mz	4	0.172678		PIP 36:1	0.000480597	0.000584964	0.000612	0.000640731	0	0.00223449	0.00508642	0.00551171	0.00207885	0
	100 nM Mz	5	0.492659		PIP 36:3	0.00194107	0.00310303	0.00130944	0.00163173	0	0.00196358	0.00197114	0.00474471	0.00230652	0
					PIP 36:4	0.00379786	0.00508582	0.0060505	0.00662454	0	0.00631287	0.0131192	0.0124512	0.00516154	0
					PIP 36:5	0	0	0	0	0.00349166	0	0	0	0	0.0130299
					PIP 36:6	0.0054999	0.00545266	0.00739784	0.0071182	0	0.0192551	0.0387448	0.0406935	0.0183464	0
					PIP 38:1	0.000474787	0.00143925	0.000983943	0.000370007	0	0.000629484	0.000865284	0.00119586	0.00113304	0
					PIP 38:3	0.000697927	0.000584443	0.00040427	0.000463695	0.00180295	0.000268193	0.000639638	0.000644503	0.000172448	0.00610475
	(d) FA and sterol composition GC/MS								(f) FA and sterol composition GC/MS
		control			100 nM Mz				species	replicate 1	replicate 2	replicate 3
	species	replicate 1	replicate 2	replicate 3	replicate 1	replicate 2	replicate 3		24+26	1.97976	0.921188	2.50116
	∑ C20	2.36802	0.185498	1.6615	3.04766	0.410769	1.40589		h24+h26	4.73752	2.73708	4.95615
	∑ C22	1.16593	0.628218	2.05784	2.63174	1.12857	1.38879
	∑ C24	5.44731	3.54898	7.14687	1.7583	0.645645	2.09544
	∑ C26	1.26997	0.109291	0.310435	0	0	0.20938
	Sterols	3.1792	4.87807	4.1973	3.5182	3.84266	4.45895
	(e) FA and sterol composition GC/MS
		control			100 nM Mz
	species	sample 1	sample 2	sample 3	sample 1	sample 2	sample 3
	20:2	0.522592	0	0	0.898664	0	0
	20:1	1.38683	0	0	1.19709	0	0
	20:0	0.458595	0.185498	1.6615	0.951911	0.0814696	1.40589
	22:1	0	0	0	0.308037	0	0
	22:0	0.653399	0.452614	1.02456	0.818564	0.862018	0.656577
	24:1	0.429203	0	0.722882	0	0	0.30644
	24:0	1.28208	0.921188	1.46784	0.493785	0.319415	0.762966
	26:0	0.268472	0	0.310435	0	0	0.20938
	h16:0	1.01785	0.898134	2.08467	1.8724	1.5872	2.11759
	h20:0	0	0	0	0	0.329299	0
	h22:0	0.512529	0.175603	1.03328	1.50514	0.266549	0.732218
	h24:1	1.64924	1.16464	2.41419	0.398494	0.134142	0.480042
	h24:0	2.08678	1.46315	2.54196	0.866018	0.192089	0.545991
	h26:0	1.0015	0.109291	0	0	0	0
	Sterols	3.1792	4.87807	4.1973	3.5182	3.84266	4.45895

## Sheet: Figure4
Figure 4
	(a) non-α-hydroxylated FA composition GC/MS													(d) mCIT-2xPHFAPP1 Fluorescence intensity per dot
		control				50 nM Mz				50 nM Mz + h24:0				root	cell	control	50 nM Mz	50 nM Mz + h24:0
	species	replicate 1	replicate 2	replicate 3	replicate 4	replicate 1	replicate 2	replicate 3	replicate 4	replicate 1	replicate 2	replicate 3		1	1	48846.2	295618	364877
	20_0	0.0355286	0.0276674	0.0344259	0.0279124	0.0687252	0.06225	0.0681125	0.0690157	0.0667925	0.0662093	0.0721597		1	2	53497.5	336804	214053
	22_0	0.140778	0.107101	0.124032	0.111267	0.0469393	0.0453262	0.0507412	0.0738168	0.0672356	0.0662093	0.0583748		1	3	99784	590147	248632
	23_0	0	0	0.0115208	0	0	0	0	0	0	0	0		2	1	58496	275522	163583
	24_0	0.0997635	0.0795218	0.106411	0.0963471	0.0361551	0.0306151	0.03585	0.0399118	0.0324923	0.0396787	0.0400768		2	2	0	253902	196642
														2	3	54879	220802	113857
	(b) α-hydroxylated FA composition GC/MS													3	1	218919	170316	164134
		control				50 nM Mz				50 nM Mz + h24:0				3	2	233596	142723	208977
	species	replicate 1	replicate 2	replicate 3	replicate 4	replicate 1	replicate 2	replicate 3	replicate 4	replicate 1	replicate 2	replicate 3		3	3	210964	221394	123532
	h22_0	0.0426667	0.0262012	0.0418276	0.0361944	0.0462383	0.0401689	0.0475017	0.0518903	0.0468415	0.0407183	0.0532601		4	1	92050.5	147261	115426
	h24_1	0	0.0437396	0.0663987	0.0584168	0.0293574	0	0.0281656	0.0352587	0.0290655	0	0.0348799		4	2	0	126725	299221
	h24_0	0.191672	0.159654	0.216148	0.196076	0.0919464	0.0823165	0.0932436	0.109923	0.210356	0.286556	0.282237		4	3	66868.7	126867	481062
	h26_0	0.0316282	0	0	0	0	0	0	0	0	0	0		5	1	74710.1	377729	240360
														5	2	81222.5	177010	201115
														5	3	93133.5	162236	176222
														6	1	90980.5	195432	221086
														6	2	0	126217	220174
														6	3	0	195573	163333
														7	1	157265	515334	310438
														7	2	107400	859478	392150
														7	3	86013.3	1.19334e+06	205333
														8	1	59451	1.86886e+06	371096
														8	2	52453	1333166	312609
														8	3	109425	1.66545e+06	320413
														9	1	49773	442860	204276
														9	2	0	216919	188190
														9	3	79300	335676	235726
														10	1	41586	215012	132983
														10	2	47906	147060	105717
														10	3	0	85137.2	132527
														11	1	140568	1.20133e+06	224917
														11	2	88961.5	829552	207058
														11	3	93130	802037	325092
														12	1	0	903972	214087
														12	2	0	835184	202633
														12	3	0	872154	518118
														13	1	0	296604	176074
														13	2	74097.9	227245	293735
														13	3	35729	217812	276477
														14	1	87863.1	245870	0
														14	2	88072.9	251300	95642.7
														14	3	79778.5	329640	117997
														15	1	0	193309	129110
														15	2	0	220543	152871
														15	3	0	186931	120913
														16	1	41911	126136	62241
														16	2	0	69271.8	94014.5
														16	3	0	0	114480
														17	1	147020	259631	284230
														17	2	75734	290598	228032
														17	3	143545	208122	193570
														18	1	0	922392	124462
														18	2	0	1.28502e+06	104154
														18	3	0	790885	117160
														19	1	71155.2	696187	178604
														19	2	50819	1.26797e+06	127725
														19	3	107017	729310	254232
														20	1	0	185623	266109
														20	2	40222	189981	171985
														20	3	59446	194700	233160
														21	1	0	92610.2	425520
														21	2	125278	54637.8	527518
														21	3	100592	162452	197124
														22	1	50672	194293	147649
														22	2	90859.4	133385	212487
														22	3	124411	203486	419961
														23	1	0	94300.2	188919
														23	2	80198	70154.3	124989
														23	3	0	175176	343354
														24	1	0	491318	121938
														24	2	62483	731822	121116
														24	3	0	702432	85355.3
														25	1	229942	493091	401784
														25	2	73202.2	397556	563435
														25	3	88639.4	736578	629362

## Sheet: Figure5
Figure 5
	(b, c) mCIT-C2LACT							(e) mCIT-2xPHFAPP1
			Fluorescence Intensity / dot		Fluorescence intensity at PM					Fluorescence Intensity / dot
	root	cell	0 nM Mz	100 nM Mz	0 nM Mz	100 nM Mz		root	cell	WT/hetero	pss1-3
	1	1	376791	975327	2.72756e+06	2.97897e+06		1	1	263708	97818.5
	1	2	347571	1405417	2.73568e+06	3.88004e+06		1	2	225313	132429
	1	3	316805	1.34741e+06	2.70854e+06	3.02687e+06		1	3	151072	0
	2	1	419664	509274	2.6629e+06	3.63305e+06		2	1	85286.4	206811
	2	2	336823	824445	2.44031e+06	3.99911e+06		2	2	53806	103974
	2	3	363180	709497	2.53077e+06	3.53767e+06		2	3	112980	147061
	3	1	525869	1.26111e+06	3.48331e+06	4.67197e+06		3	1	102602	171708
	3	2	496942	1.07723e+06	3.55503e+06	4.43115e+06		3	2	109833	101804
	3	3	783179	1.2187e+06	3.43114e+06	3.775e+06		3	3	91701.8	152541
	4	1	868077	1.42209e+06	4.18617e+06	5.43184e+06		4	1	711773	130094
	4	2	872538	1.39632e+06	4.0422e+06	4.93306e+06		4	2	561060	118407
	4	3	849819	1.25225e+06	3.95832e+06	4.27052e+06		4	3	550239	153543
	5	1	906707	1.59022e+06	2.87004e+06	3.67515e+06		5	1	82921.9	313938
	5	2	764150	1.63941e+06	2.34316e+06	3.61729e+06		5	2	51331	306948
	5	3	872897	1.61851e+06	2.3417e+06	3.18619e+06		5	3	333074	367591
	6	1	1.08376e+06	381742	5.406e+06	2.03522e+06		6	1	158527	301491
	6	2	1.04281e+06	0	5.32615e+06	1.99498e+06		6	2	98748.8	448282
	6	3	967836	169897	5.09386e+06	1.99925e+06		6	3	86199	548832
	7	1	679472	1.47745e+06	3.39804e+06	6.20564e+06		7	1	181867	136569
	7	2	764752	1.79713e+06	3.21803e+06	6.24388e+06		7	2	201522	0
	7	3	928330	1.33436e+06	3.30873e+06	6.05182e+06		7	3	425519	0
	8	1	2.69244e+06	1.30038e+06	5.37185e+06	5.85951e+06		8	1	149807	45526
	8	2	1.87245e+06	899653	5.5092e+06	5.60764e+06		8	2	285980	78420
	8	3	1.26468e+06	1468849	5.85599e+06	4.90915e+06		8	3	230987	96680.2
	9	1	1.22716e+06	990809	5.48177e+06	4.68651e+06		9	1	129060	101259
	9	2	1.04915e+06	909325	5.60068e+06	4.77651e+06		9	2	141989	146856
	9	3	937893	1.62629e+06	5.42615e+06	5.41319e+06		9	3	127077	0
	10	1	651999	1.26261e+06	3.9118e+06	5.53742e+06		10	1	171927	0
	10	2	740135	773969	4.03686e+06	5.58392e+06		10	2	75975	76879.5
	10	3	963284	903673	3.68458e+06	5.46861e+06		10	3	130973	0
	11	1	1.53823e+06	2.22587e+06	5.50932e+06	4.22067e+06		11	1	95710	159829
	11	2	1.74255e+06	1.23631e+06	5.25419e+06	3.34098e+06		11	2	120686	126274
	11	3	1.61007e+06	1.02055e+06	5.41398e+06	3.5684e+06		11	3	0	82002
	12	1	1.50937e+06	938510	6.51051e+06	2.148e+06		12	1	189524	390977
	12	2	1.33751e+06	737666	6.36011e+06	2.3407e+06		12	2	215260	201749
	12	3	888697	685710	6.15505e+06	2.64461e+06		12	3	188708	261165
	13	1	1.28011e+06	1.29651e+06	5.45142e+06	5.92535e+06		13	1	138808	87577
	13	2	1.30604e+06	1.09553e+06	5.10498e+06	5.61286e+06		13	2	167588	115783
	13	3	942611	1.16415e+06	4.83479e+06	5.50257e+06		13	3	176548	0
	14	1	1.05233e+06	1511137	4.62707e+06	2.74237e+06		14	1	173415	117073
	14	2	943330	1.05115e+06	4.74361e+06	2.68952e+06		14	2	155688	194713
	14	3	1.02675e+06	1.0768e+06	4.62887e+06	2.64032e+06		14	3	113254	213628
	15	1	1.26603e+06	1.6337e+06	6.29367e+06	6.42876e+06		15	1	125739	137152
	15	2	1.43595e+06	1.96323e+06	6.16759e+06	6.35591e+06		15	2	149152	142856
	15	3	1.30563e+06	1.81795e+06	5.74556e+06	6.44614e+06		15	3	213988	221594
	16	1	1.60824e+06	1.57348e+06	4.37058e+06	1.99581e+06		16	1	254027	97052
	16	2	1.05298e+06	1.35346e+06	4.49318e+06	1.77876e+06		16	2	270276	148563
	16	3	1.56714e+06	1.30302e+06	4.35328e+06	1.84434e+06		16	3	426050	106258
	17	1	627965	1.14288e+06	3.94736e+06	5.49614e+06		17	1	318343	230308
	17	2	590524	999503	3.85205e+06	5.56982e+06		17	2	298903	165828
	17	3	795438	1.03742e+06	3.80726e+06	5.46229e+06		17	3	278439	179610
	18	1	1.37913e+06	1.45175e+06	5.42148e+06	3.21174e+06		18	1	185615	315563
	18	2	1.47263e+06	1.38709e+06	5.13729e+06	2.99986e+06		18	2	199659	289962
	18	3	1.58404e+06	1.0607e+06	5.7813e+06	2.64589e+06		18	3	183748	190673
	19	1	1.36463e+06	2.07098e+06	4.55838e+06	5.93497e+06		19	1	168190	222227
	19	2	1.40616e+06	1.33869e+06	4.4939e+06	6.00206e+06		19	2	133721	295263
	19	3	1.68848e+06	1.62212e+06	4.54095e+06	6.26541e+06		19	3	143837	287363
	20	1	1.27571e+06	1.66858e+06	5.55718e+06	6.74596e+06		20	1	51635	426695
	20	2	1.58206e+06	2.15845e+06	5.64302e+06	6.88953e+06		20	2	128920	943258
	20	3	1.2482e+06	1.62943e+06	5.78363e+06	6.85044e+06		20	3	111866	431498
	21	1	1.5127e+06	1.12479e+06	4.94394e+06	3.6313e+06		21	1	195848	439088
	21	2	941462	1.48621e+06	5.1282e+06	3.29172e+06		21	2	158363	222786
	21	3	1.01321e+06	1.36759e+06	5.07499e+06	3.58151e+06		21	3	191674	304552
	22	1	2.05762e+06	1.46224e+06	5.95413e+06	5.83772e+06		22	1	369038
	22	2	1.43577e+06	1.30606e+06	6.01245e+06	5.52981e+06		22	2	266997
	22	3	1.52176e+06	1.03732e+06	5.40979e+06	5.16432e+06		22	3	154924
	23	1	958551	969957	3.10255e+06	5.95189e+06
	23	2	1.35673e+06	1.15348e+06	2.66322e+06	6.02559e+06
	23	3	2.0412e+06	1.22259e+06	3.22686e+06	5.81421e+06
	24	1		1.50594e+06		6.69027e+06
	24	2		1.45801e+06		5.93776e+06
	24	3		1.5812e+06		5.83722e+06
	25	1		1.99662e+06		3.63545e+06
	25	2		2.07574e+06		3.73193e+06
	25	3		1.56549e+06		3.05742e+06

## Sheet: Figure6
Figure 6
	(b) Ceramide quantity
		WT			IPCS1;2amiR
		DMSO	FB1	E2	DMSO	E2
	replicate 1	0.0120135	0.0106531	0.0132687	0.00968393	0.0159477
	replicate 2	0.0122728	0.0253018	0.0126281	0.0160879	0.038061
	replicate 3	0.0383616	0.0307765	0.0430518	0.0315417	0.0412001
	(c) GIPC quantity
		WT			IPCS1;2amiR
		DMSO	FB1	E2	DMSO	E2
	replicate 1	0.107947	0.294009	0.131153	0.232958	0.132224
	replicate 2	0.269055	0.176144	0.234294	0.163136	0.122786
	replicate 3	0.145857	0.132456	0.147537	0.143273	0.148412
	(d) GluCer quantity
		WT			IPCS1;2amiR
		DMSO	FB1	E2	DMSO	E2
	replicate 1	0.00131113	0.002531	0.00149903	0.00157878	0.00120308
	replicate 2	0.00331126	0.004329	0.00229885	0.00254907	0.00177999
	replicate 3	0.00207469	0.00266809	0.00205128	0.0030003	0.00172503

## Sheet: Figure7
Figure 7
	(b) mCIT-3xPHFAPP1 in IPCS1;2amiRNA Fluorescence intensity per dot (normalized)								(e) Co-localization (%)
			WT		IPCS1;2amiRNA				root	IPCS2 ECH	IPCS2 MEMB11	IPCS2 CHC		root	cell	2xPHFAPP1x VHAa1 IPCS1;2amiRNA		root	cell	3xPHFAPP1x ECH IPCS1;2amiRNA
	root	cell	DMSO	+E2	DMSO	+E2
	1	1	0.968742	1.44559	1.35561	1.79527			1	42.1	33.3	8.82		1	1	28.5714		1	1	37.7049
	1	2	0.829916	1.04696	1.43362	1.49315			2	50	27.3	25		1	2	54.1667		1	2	48.9362
	1	3	0.883576	1.11666	1.17654	2.33685			3	43.8	40	20.7		1	3	43.3333		1	3	38.0952
	2	1	1.0426	0.688449	0.960769	2.06691			4	71.4	17.4	6.25		2	1	48.7179		2	1	47.3684
	2	2	1.36827	0.62456	1.16059	1.44926			5	53.8	33.3	7.69		2	2	47.3684		2	2	51.6129
	2	3	1.22709	0.815526	1.02437	1.79036			6	41.7	22.7	34.8		2	3	40.9091		2	3	65.5172
	3	1	0.590791	1.09999	1.51891	1.57253			7	47.1	11.8	22.2		3	1	23.0769		3	1	76.9231
	3	2	0.375802	1.04276	0.871583	1.61984			8	30.3	44.4	7.69		3	2	31.0345		3	2	66.6667
	3	3	0.549876	0.962636	1.18128	1.73414			9	50	20	42.1		3	3	38.8889		3	3	48.2143
	4	1	1.89988	1.51876	0	1.21314			10	34.8	36.4	26.3		4	1	34.2857		4	1	54.1667
	4	2	1.31571	1.18936	0.846229	1.01739			11	37.3	23.2	26.5		4	2	39.1304		4	2	57.1429
	4	3	1.53886	1.14929	1.02222	1.50959			12	2.27	21.4	25		4	3	50		4	3	49.1525
	5	1	0.684987	2.38941	1.16546	1.88026			13	39.4	13	20.4		5	1	40		5	1	46.1538
	5	2	1.14959	2.21592	0.833594	2.11935			14	45.2	25.6	14.8		5	2	46.6667		5	2	62.5
	5	3	1.24615	1.18666	1.6523	0.939898			15	47.5	13	23.1		5	3	46.1538		5	3	59.2593
	6	1	0.926162	0.952561	1.57918	1.34954			16	47.6	17.6	15.2		6	1	61.7647		6	1	60
	6	2	1.6235	1.12328	0	1.61793			17	57.6	38.1	21.2		6	2	44.4444		6	2	65.3846
	6	3	1.68994	1.1236	2.06908	1.32079			18	57.9	17.6	27		6	3	50		6	3	72.973
	7	1	1.19642	1.42539	1.0168	1.26762			19	30	13	39		7	1	55.8824		7	1	43.1818
	7	2	1.15777	1.47207	1.03859	0.937844			20	53.1	12.1	21.9		7	2	41.4634		7	2	37.8378
	7	3	1.01896	0.849764	0.865166	0			21	44.4	28.6	20		7	3	63.6364		7	3	55.8824
	8	1	0.788168	0.815245	0.763159	0.569097			22	46.3	22.2	29.4		8	1	51.8519		8	1	47.2222
	8	2	1.04761	0.81837	0.883605	1.2657			23	30.6	20	20.6		8	2	40.7407		8	2	70.5882
	8	3	0.953185	0.810121	0.961686	0			24	53.2	25.7	11.9		8	3	39.1304		8	3	55
	9	1	0.741867	1.01639	0.672861	1.56184			25	36.7	11.7	20		9	1	26.087		9	1	58.9744
	9	2	0.70593	0.967517	0.742237	1.75783			26	61.1	12.3	11.1		9	2	51.7241		9	2	48.3871
	9	3	0.905135	1.20646	1.24221	2.65542			27	83.3	13.8	7.32		10	1	35.2941		9	3	41.3043
	10	1	1.0275	0.780928	0.976619	1.37417			28	36	15.3	3.92		10	2	21.0526		10	1	66.6667
	10	2	0.988302	0.902065	0.75394	2.146			29	45	10	5.56		10	3	26.6667		10	2	59.375
	10	3	0.933095	0.868679	1.00187	2.05429			30	56.3	13	20		11	1	48.8889		10	3	56.5217
	11	1	1.01934	1.56208	0	0.906182								11	2	48.0519		11	1	68.2927
	11	2	1.4493	1.40148	0.555817	1.06821								11	3	43.3333		11	2	56.4103
	11	3	1.01885	0.932822	1.20358	1.07813								12	1	40		11	3	68.2927
	12	1	0.476044	0.863825	0.667658	1.15241								12	2	30.4348		12	1	59.2593
	12	2	0.719176	1.46452	0.710048	1.09853								12	3	38.0952		12	2	59.5745
	12	3	0.500401	1.16448	0.932347	0.659304								13	1	46.875		12	3	56.0976
	13	1	0.60248	0.685651	0.731885	1.04889								13	2	54.0541		13	1	57.6923
	13	2	0.957516	0.883339	0.865747	1.35033								13	3	44		13	2	60
	13	3	1.38107	1.27958	0.90556	1.54157								14	1	45		13	3	51.3514
	14	1	0.503175	0.785402	0	1.27586								14	2	36.3636		14	1	35.0877
	14	2	0.679095	0.765736	0.941862	1.11636								14	3	54.1667		14	2	42.5532
	14	3	0.827338	1.68121	1.0847	0.936385								15	1	32.1429		14	3	57.5758
	15	1	0.848283	0.9317	1.01266	2.24305								15	2	18.5185		15	1	36.1111
	15	2	1.02884	0.950823	0	1.47654								15	3	33.3333		15	2	48.7805
	15	3	0.842054	1.43541	1.63896	1.26667								16	1	36.6667		15	3	43.75
	16	1	1.63024	0.762973	0.608792	1.85591								16	2	25.7143		16	1	54.8387
	16	2	0.92776	0.977304	0.811654	1.9856								16	3	28.5714		16	2	60
	16	3	0.809135	0.858174	1.03179	1.98067								17	1	35.1852		16	3	59.4595
	17	1	1.0167	0.933612	0.955206	2.09935								17	2	50		17	1	35.8974
	17	2	0.991547	1.12857	0.949594	1.5879								17	3	54.5455		17	2	54.5455
	17	3	0.951268	1.81297	1.60949	1.5683								18	1	33.3333		17	3	53.8462
	18	1	0.73143	1.90516	1.16561	1.38108								18	2	52.381		18	1	48.2759
	18	2	1.21231	2.10556	1.13191	1.95587								18	3	47.8261		18	2	51.1111
	18	3	1.07277	1.80054	1.45643	1.51419								19	1	35.7143		18	3	45.8333
	19	1	0.804289	1.20061	1.52228	2.29851								19	2	52.381		19	1	54.2857
	19	2	1.27871	1.29532	1.59188	2.02688								19	3	26.6667		19	2	64.2857
	19	3	0.829258	1.45808	1.83063	1.7901								20	2	36.8421		19	3	66.6667
	20	1	0.992703	0.763787	0.901282	1.67198								20	3	28.5714		20	1	56.5217
	20	2	1.16734	0.770443	1.57417	1.87258												20	2	64.8649
	20	3	1.57159	1.11712	1.04471	1.94884												20	3	54.5455
	21	1	1.12593	0.510027	0	2.07553
	21	2	0.843945	0.68117	1.28967	1.51293
	21	3	1.0873	0.975326	0.666702	1.39834
	22	1	0.854465	1.01758	0.705371	1.70421
	22	2	1.09158	0.779705	0.917033	1.93024
	22	3	1.56764	1.13733	1.10527	2.10993
	23	1	0.914654	1.5489	0.774113	1.8864
	23	2	1.19777	2.27472	1.02202	1.6321
	23	3	0.827022	1.12292	0.916362	1.92016
	24	1	0.929597	1.40315	0.986459	1.83087
	24	2	0.709357	1.38761	0.992954	1.89065
	24	3	1.07814	1.43129	0.771511	2.44805
	25	1	0.365151	1.66138	2.05204	3.01633
	25	2	0.725249	1.0122	1.25808	2.29947
	25	3	0.7074	0.927389	1.3361	2.38453
	26	1	0.744175	1.16736		0.936969
	26	2	0.760912	1.1861		1.73757
	26	3	0.886796	1.69654		1.61854
	27	1	1.63054	0.862395		2.51241
	27	2	1.28757	1.0311		2.33964
	27	3	1.44943	0.81411		2.47788
	28	1				1.4845
	28	2				1.37067
	28	3				2.13611

## Sheet: Figure9
Figure 9
	(b) Fluorescence intensity at intracellular dots
	root	cell	0 nM Mz	100 nM Mz	0 nM	100 nM	0 nM	100 nM	0 nM	100 nM
			1 mM U73343		5 mM U73343		1 mM U73122		5 mM U73122
	1	1	0	0	0	0	0	484308	706610	363884
	1	2	0	161938	0	148242	0	452272	745132	254246
	1	3	0	110267	0	181444	0	764049	899654	545973
	2	1	0	193778	0	0	609371	428413	474515	404677
	2	2	0	209588	0	0	421565	530119	633246	352702
	2	3	0	113174	0	0	297728	903061	657317	453230
	3	1	0	488327	0	867164	0	1.26251e+06	547647	326358
	3	2	0	413587	0	433427	107076	596837	1.07537e+06	602552
	3	3	0	373937	0	352153	124431	771222	718482	403141
	4	1	0	0	0	0	0	189308	230523	2.73074e+06
	4	2	0	0	0	0	0	249644	296067	1.24652e+06
	4	3	0	0	0	0	0	0	254766	2.12295e+06
	5	1	0	1.27611e+06	0	0	385569	231753	1.96044e+06	603505
	5	2	0	1.1907e+06	0	0	206454	209245	1.70876e+06	478331
	5	3	0	312330	0	97336	0	260709	1.31859e+06	393617
	6	1	0	852879	0	0	0	86771	283482	919284
	6	2	0	455153	0	0	0	0	320790	567901
	6	3	0	617128	0	0	0	0	470147	378307
	7	1	0	298124	0	0	380019	0	1.55567e+06	2.78353e+06
	7	2	0	0	0	0	231081	106869	1.25328e+06	2.49113e+06
	7	3	0	0	0	0	165620	0	951078	2.0404e+06
	8	1	0	0	0	0	0	168654	1576179	239486
	8	2	0	0	0	0	0	125094	1.2631e+06	364974
	8	3	0	0	0	0	0	103253	1.04361e+06	451864
	9	1	0	456516	0	0	0	374889	189087	1.02283e+06
	9	2	0	472323	0	0	0	195233	404408	931995
	9	3	0	339922	0	0	0	403192	214953	1.0022e+06
	10	1	0	0	0	399436	197782	209656	2.68592e+06	1.37956e+06
	10	2	0	125862	0	296608	237348	483999	2.03677e+06	934899
	10	3	0	119996	0	250660	224441	297037	1.4792e+06	993854
	11	1	0	183928	107525	226084	989127	329129	4.33234e+06	401179
	11	2	0	159157	0	189105	761716	182973	3.02057e+06	586580
	11	3	0	0	0	217609	702037	165647	1.37027e+06	405525
	12	1	0	0	0	0	108256	546367	1.93285e+06	1.13002e+06
	12	2	128937	0	0	288385	0	187040	1.76884e+06	939594
	12	3	179580	0	0	0	0	363934	2.40392e+06	1.02667e+06
	13	1	0	4.83023e+06	0	205760	0	164081	301862	809692
	13	2	0	4.59286e+06	0	400815	0	335745	324222	595663
	13	3	0	4.4514e+06	0	207142	0	323425	340663	1.00954e+06
	14	1	0	155714	146025	211837	202856	491631	702343	936745
	14	2	0	0	0	254405	124948	370585	517811	1.71262e+06
	14	3	0	146689	0	206541	0	208218	549057	1.33646e+06
	15	1	0	0	0	0	245242	196219	629052	287902
	15	2	0	0	0	128758	369820	166443	503193	504204
	15	3	0	0	0	0	264191	108550	526212	431858
	16	1	0	0	0	447756	255392	181637	676984	1.35378e+06
	16	2	0	0	0	483138	147508	346956	643604	1.37284e+06
	16	3	0	0	0	262634	0	0	952306	1.08187e+06
	17	1	0	1.14456e+06	0	841146	133963	1.51975e+06	2.5568e+06	616450
	17	2	0	1.49252e+06	0	859302	93514	1595763	1.15858e+06	1.50113e+06
	17	3	0	470061	0	671439	276621	2.0206e+06	1.83802e+06	830522
	18	1	0	0	0	0	0	259910	626097	1.54982e+06
	18	2	0	0	0	115950	227096	266169	376207	2.59969e+06
	18	3	0	0	0	0	108590	227792	600759	973839
	19	1	0	101644	0	616238	214050	784491	570176	742686
	19	2	0	133392	0	1.10617e+06	244300	938409	831597	404494
	19	3	0	154302	0	1.1441e+06	230212	352767	377987	619864
	20	1	0	134780	0	0	778815	460761	1056167	789831
	20	2	0	0	0	0	504939	636213	461770	486376
	20	3	0	0	0	590360	628848	350286	893802	448742
	21	1	0	0		0	556578	455722	416556	333429
	21	2	0	0		0	353075	272502	481444	0
	21	3	0	0		0	304663	259343	604946	134704
	22	1	0			480966		995693	0
	22	2	0			415481		1.84934e+06	384626
	22	3	0			218886		894154	516922

## Sheet: Figure10
Figure 10
	(c) PIN2 fluorescence intensity at intracellular dots						(e) Co-localization (%)
	root	cell	no treatmnet	5 mM U73343	5 mM U73122		root	cell	2xPHFAPP1x VHAa1 100 nM Mz		root	cell	3xPHFAPP1x ECH 100 nM Mz		root	cell	2xPHFAPP1x VHAa1 5 mM U73122		root	cell	3xPHFAPP1x ECH 5 mM U73122		root	cell	PLC2 x VHAa1		root	cell	PIN2 x SYP61 5 mM U73122		root	cell	PIN2 x VTI12 5 mM U73122		root	cell	PIN2 x SYP32 5 mM U73122		root	cell	PIN2 x MEMB12 5 mM U73122
	1	1	0	0	952732
	1	2	0	0	1.57912e+06		1	1	42.3077		1	1	48.1481		1	1	37.5		1	1	36.3636		1	1	33.3333		2	1	16		2	1	18.75		1	1	5		1	2	6.25
	1	3	0	0	1.39816e+06		1	2	66.6667		1	2	47.0588		1	2	29.6296		1	2	32.1429		1	2	21.7391		2	2	45.4545		3	1	26.3158		1	2	0		1	3	11.7647
	2	1	0	0	205445		1	3	50		1	3	63.1579		1	3	38.7097		1	3	30		1	3	15.7895		3	3	25		3	2	38.8889		1	3	4.7619		3	2	8.69565
	2	2	0	0	382474		2	1	56.6667		2	1	41.6667		2	1	21.0526		2	1	36.8421		2	1	36		4	1	36.1702		3	3	27.5862		2	1	7.89474		3	3	10
	2	3	0	0	492800		2	2	40.625		2	2	45.8333		2	2	22.2222		2	2	29.6296		2	2	21.7391		4	2	42.8571		3	4	25.9259		2	2	4.54545		4	1	0
	3	1	0	0	0		2	3	51.3514		2	3	45.1613		2	3	12.9032		2	3	54.5455		2	3	26.087		4	3	7.69231		4	1	33.3333		2	3	4.7619		4	2	6.66667
	3	2	0	0	446542		3	1	47.3684		3	1	52.381		3	1	2.5641		3	1	25		3	1	20		5	1	11.1111		4	2	21.7391		3	1	0		4	3	4.54545
	3	3	0	0	428948		3	2	53.3333		3	2	55.8824		3	2	0		3	2	55.5556		4	1	22.5806		5	2	15.3846		4	3	8.82353		3	2	8.69565		5	1	5.26316
	4	1	0	0	1.85409e+06		3	3	23.5294		3	3	58.6207		3	3	38.7097		3	3	45.4545		4	2	29.4118		5	3	38.8889		4	4	42.8571		3	3	0		5	2	9.375
	4	2	0	0	996815		4	1	55.5556		4	1	44.1176		5	1	10		4	1	28.5714		4	3	20		6	1	36.3636		5	1	0		4	1	4.16667		5	3	4.16667
	4	3	0	322092	1.26933e+06		4	2	50		4	2	63.6364		5	2	13.0435		4	2	30.7692		5	1	15		6	2	40		5	2	31.25		4	2	6.25		6	1	5.26316
	5	1	0	0	590112		4	3	34.7826		4	3	68.4211		5	3	14.7059		4	3	27.5862		5	2	21.2121		6	3	15		5	3	18.75		4	3	12.5		6	2	9.52381
	5	2	0	0	704523		5	1	45.7143		5	1	32.5		6	1	47.0588		5	1	40.7407		5	3	30		8	1	23.5294		5	4	35.2941		5	1	0		7	1	9.09091
	5	3	0	0	318714		5	2	40		5	2	35.1351		6	2	20		5	2	43.75		6	1	20		8	2	30.7692		6	1	33.3333		5	2	0		7	2	8.57143
	6	1	0	0	561238		5	3	62.5		5	3	33.8462		6	3	27.7778		5	3	56.25		6	3	36		8	3	21.7391		6	2	10.7143		5	3	6.89655		7	3	0
	6	2	0	292836	613550		6	1	80		6	1	56.7568		7	1	23.3333		6	1	50		7	1	7.69231		9	1	31.4286		6	4	18.1818		6	1	8		8	1	4.54545
	6	3	0	0	592993		6	2	59.2593		6	2	40.5405		7	2	25.9259		6	2	40.7407		7	2	17.3913		9	2	27.5862		7	1	29.0323		6	2	4.16667		8	2	3.125
	7	1	0	0	538112		6	3	52.381		6	3	37.5		7	3	11.4286		6	3	59.0909		7	3	12.5		9	3	18.5185		7	2	30.303		6	3	4.54545		8	3	3.84615
	7	2	0	0	481046		7	1	40		7	1	55.1724		8	1	18.1818		7	1	23.3333		8	1	16.6667		10	1	23.8095		7	3	29.6296		7	1	3.84615		9	1	3.57143
	7	3	0	0	378279		7	2	57.1429		7	2	53.3333		8	2	29.6296		7	2	33.3333		8	2	12.5		10	2	6.45161		7	4	28.5714		7	2	0		9	2	0
	8	1	0	0	665507		7	3	40.7407		7	3	54.5455		8	3	32.1429		7	3	16.6667		8	3	14.8148		10	3	5.55556		8	1	35		7	3	17.8571		10	1	4.54545
	8	2	0	0	478478		8	1	35		8	1	40		9	1	16		8	1	43.4783		9	1	18.1818		11	1	37.5		8	2	43.4783		8	1	0		10	2	5
	8	3	0	0	392375		8	2	40		8	2	40.5405		9	2	23.0769		8	2	45		9	2	16.2162		11	3	47.619		8	3	20		8	2	12		10	3	0
	9	1	0	235652	687976		8	3	51.6129		8	3	42.4242		9	3	19.2308		8	3	29.6296		9	3	20.5882		12	1	32.2581		9	1	30		8	3	6.66667		11	1	4.34783
	9	2	0	0	2.15457e+06		9	1	58.9744		9	1	66.6667		10	1	48		9	1	30		10	1	22.2222		12	2	36.3636		9	2	27.7778		9	2	11.7647		11	2	0
	9	3	0	190222	2.23493e+06		9	2	41.1765		9	2	54.1667		10	2	53.5714		9	2	61.9048		10	2	7.40741		12	3	34.6154		9	3	24.2424		9	3	5.88235		11	3	5.88235
	10	1	0	193192	774512		9	3	34.6154		9	3	45.4545		10	3	41.3793		9	3	38.8889		10	3	9.7561		13	1	28.5714		10	2	27.2727		10	1	5		12	1	5.88235
	10	2	0	345758	867322		10	1	18.1818		10	1	51.7241		11	1	19.4444		10	1	45.8333		11	1	14.2857		13	2	22.7273		10	3	31.8182		10	2	12.5		12	2	5
	10	3	0	272284	768941		10	2	28.5714		10	2	38.8889		11	2	3.57143		10	2	38.8889		11	2	20.8333		13	3	21.7391		10	1	33.3333		10	3	13.3333		12	3	4
	11	1	0	0	0		10	3	31.8182		10	3	64.7059		11	3	16.6667		10	3	50		11	3	13.0435		14	1	33.3333		11	2	29.5082		11	1	11.7647		13	1	5.55556
	11	2	0	0	339383		11	1	35.7143		11	1	45.4545		12	1	40.5405		11	1	30		12	1	21.7391		14	2	35.7143		11	3	30.4348		11	2	5.88235		13	2	6.66667
	11	3	0	0	361607		11	2	52		11	2	21.4286		12	2	39.1304		11	2	25		12	2	4.54545		14	3	26.9231		11	1	25		11	3	0		13	3	10.5263
	12	1	0	264453	575888		11	3	41.8605		11	3	40		12	3	21.0526		11	3	21.2121		12	3	17.6471		15	1	11.5385		12	2	22.8571		12	1	4.7619		14	1	1.88679
	12	2	0	261560	688066		12	1	17.8571		12	1	63.6364		13	1	20		12	1	40		13	1	17.6471		15	2	25		12	3	24.2424		12	2	5.26316		14	2	2.32558
	12	3	0	0	554194		12	2	31.7073		12	2	53.5714		13	3	11.7647		12	2	28.5714		13	2	35.2941		15	3	16.6667		12	1	22.2222		12	3	0		14	3	3.57143
	13	1	0	0	198588		12	3	26.9231		12	3	56.7568		14	1	28		12	3	21.7391		13	3	17.6471		16	3	27.2727		13	2	22.2222		13	1	14.8148		15	2	0
	13	2	0	0	673077		13	1	42.3077		13	1	48.3871		14	2	25		13	1	45.8333		14	1	40.9091		17	1	25		13	3	14.2857		13	2	6.66667		15	3	5.26316
	13	3	0	0	439544		13	2	47.8261		13	2	40.7407		14	3	13.7931		13	2	26.6667		14	2	9.09091		17	2	42.1053		18	2	36.3636		13	3	0		16	1	3.125
	14	1	0	0	433284		13	3	22.2222		13	3	57.1429		15	1	38.0952		13	3	35.2941		14	3	15.7895		17	3	24		18	3	26.087		14	1	11.5385		16	2	0
	14	2	0	0	718141		14	1	60.7143		14	1	58.3333		15	2	30.303		14	1	35		15	1	13.0435		19	1	22.7273		19	2	29.1667		14	2	9.52381		16	3	0
	14	3	0	0	1.16741e+06		14	2	40		14	2	68.4211		16	1	18.1818		14	2	50		15	2	20.9302		19	2	13.3333		19	3	21.0526		14	3	7.14286		17	1	4.16667
	15	1	0	0	478044		14	3	48.1481		14	3	59.375		16	2	9.09091		14	3	46.5116		15	3	8.33333		19	3	20.8333		19	1	50		15	1	5.26316		17	2	0
	15	2	0	0	0		15	1	36		15	1	67.6471		16	3	27.5862		15	1	27.2727		16	1	18.5185		20	1	31.8182		20	2	17.6471		15	2	0		17	3	5
	15	3	0	0	285965		15	2	13.1579		15	2	64.5161		17	1	12.5		15	2	42.1053		16	2	12		20	2	26.6667		20	3	14.2857		15	3	0		18	1	6.25
	16	1	0	0	0		15	3	21.2121		15	3	65.7143		17	2	11.5385		15	3	41.3793		16	3	5.55556		20	3	31.25		20	1	56.25		16	1	8		18	2	0
	16	2	292364	0	0		16	1	52.9412		16	1	62.1622		17	3	9.09091		16	1	30.5556		17	1	17.6471		21	2	20.8333		21	2	9.52381		16	2	16.6667		18	3	0
	16	3	493750	0	240839		16	2	52		16	2	60.5263		18	1	36		16	2	34.2857		17	2	19.4444		21	3	31.25		21	3	31.5789		16	3	4.7619		19	1	0
	17	1	0	0	0		16	3	52		16	3	55.8824		18	2	38.8889		16	3	23.8095		17	3	0		23	1	14.2857		21	1	16.6667		17	1	4.7619		19	2	0
	17	2	0	0	0		17	1	43.75		17	1	47.9167		18	3	8.57143		17	1	44.8276		18	1	14.2857		23	2	5		22	2	46.6667		17	2	9.375		19	3	0
	17	3	254892	0	0		17	2	9.52381		17	2	47.8261		19	1	13.0435		17	2	40		18	2	20.5882		24	1	16.6667		22	3	15.3846		17	3	8.57143		20	1	0
	18	1	284428	0	447411		17	3	33.3333		17	3	36.3636		19	2	11.1111		17	3	51.5152		18	3	19.0476		24	2	26.9231		22	2	30.7692		18	2	11.7647		20	3	0
	18	2	233344	0	356621		18	1	37.5		18	1	51.7857		19	3	10.8696		18	2	9.09091		19	1	21.2766		24	3	37.5		23	3	29.0323		18	3	5.26316		21	2	0
	18	3	436446	0	380039		18	2	37.5		18	2	70.3704		20	1	11.5385		18	3	40.9091		19	2	28.2051		25	1	40		23	1	37.1429		19	1	0		21	3	0
	19	1	0	0	269304		18	3	57.6923		18	3	62.2222		20	2	10.5263		19	1	26.3158		19	3	33.3333		25	2	32.2581		23	3	33.3333		19	3	15		22	1	0
	19	2	0	0	0		19	1	37.5		19	1	67.4419		21	1	33.3333		19	2	14.2857		20	1	12.2449		26	1	18.75		25	1	20.8333		20	1	0		22	2	7.40741
	19	3	0	0	322764		19	2	28		19	2	46.6667		21	2	18.5185		19	3	26.9231		20	2	9.09091		26	2	24		25	2	22.7273		20	2	9.52381
	20	1	0	0	489829		19	3	40.9091		19	3	46.4286		21	3	40		20	1	38.8889		20	3	6.66667		26	3	36.3636		25	3	21.7391		20	3	0
	20	2	0	0	819564		20	1	46.8085		20	1	38.8889		22	1	21.4286		20	2	36.3636		21	1	20						26	1	42.8571		21	1	9.52381
	20	3	0	0	988218		20	2	68.9655		20	2	48.5714		22	2	20.6897		20	3	22.7273		21	2	16.6667						26	2	16.6667		21	2	11.1111
	21	1	0	0	467298		20	3	33.3333		20	3	50		22	3	0						21	3	17.6471						26	3	26.4151		21	3	0
	21	2	0	0	0										23	1	17.6471																		22	1	9.67742
	21	3	0	0	440661										23	2	21.2121																		22	2	7.40741
	22	1	0		0										23	3	15.1515																		22	3	7.69231
	22	2	0		0										24	1	35.2941																		24	1	10.8108
	22	3	257459		326815										24	2	36.6667																		24	2	2.5
	23	1	0												24	3	36.3636																		24	3	0
	23	2	0												25	1	21.875
	23	3	0												25	2	22.2222
															25	3	5

## Sheet: SuppFig1
Supplementary Figure 1
	(b, c) mCIT-1xPHFAPP1-E50A-H54A									(e) ARF1-GFP					(g) mCIT-P4MSidM
			Fluorescence Intensity / dot			Fluorescence intensity at PM					Fluorescence Intensity / dot						Fluorescence intensity at PM
	root	cell	0 nM Mz	50 nM Mz	100 nM Mz	0 nM Mz	50 nM Mz	100 nM Mz		root	0 nM Mz	50 nM Mz	100 nM Mz		root	cell	0 nM Mz	50 nM Mz	100 nM Mz
	1	1	587100	690648	1.02971e+06	2.45408e+06	2.10851e+06	3.03175e+06		1	1.63404e+06	1.9267e+06	1.39824e+06		1	1	2.45238e+06	2.39969e+06	1.97509e+06
	1	2	564587	684976	1.11556e+06	2.34036e+06	1.84552e+06	3.2236e+06		2	1.31185e+06	1.61565e+06	1.13137e+06		1	2	2.13325e+06	2.3187e+06	1.99782e+06
	1	3	790197	584929	989831	2.22954e+06	1.72081e+06	2.61836e+06		3	1.02253e+06	1.32991e+06	2.73165e+06		1	3	2.0125e+06	2.03834e+06	1.65248e+06
	2	1	504693	803721	1.15737e+06	1.59775e+06	3.43299e+06	2.86356e+06		4	805976	1.85561e+06	1.60152e+06		2	1	2.24157e+06	2.08417e+06	1.82971e+06
	2	2	468227	820871	1.06637e+06	1.58402e+06	3.33372e+06	2.72242e+06		5	1.04272e+06	1.46734e+06	1.28945e+06		2	2	2.15363e+06	2.07688e+06	1.68715e+06
	2	3	544567	960098	911179	1.77428e+06	3.14933e+06	2.83547e+06		6	2.02593e+06	1.91924e+06	985857		2	3	2.26059e+06	1.82688e+06	1.70667e+06
	3	1	443153	904878	978863	3.65129e+06	3.09875e+06	2.97705e+06		7	1.32175e+06	1.19674e+06	1.13584e+06		3	1	2.20472e+06	1.61725e+06	1.52198e+06
	3	2	442955	1.01447e+06	1.41273e+06	3.51752e+06	3.12543e+06	3.9087e+06		8	1.19769e+06	1.93527e+06	2.03976e+06		3	2	2.04387e+06	1.55224e+06	1.55933e+06
	3	3	360049	1.15958e+06	1.01629e+06	3.77277e+06	3.08676e+06	2.58453e+06		9	1.03395e+06	1.07895e+06	926623		3	3	1.91841e+06	1.388e+06	1.49182e+06
	4	1	401720	750979	696953	3.71464e+06	4.5062e+06	2.76218e+06		10	1.44721e+06	1.38273e+06	1.50765e+06		4	1	2.51504e+06	1.77934e+06	1.50187e+06
	4	2	0	806337	774693	3.50013e+06	4.20419e+06	2.67003e+06		11	1.15604e+06	1.87809e+06	1.24626e+06		4	2	2.38582e+06	1.69778e+06	1.12591e+06
	4	3	0	836191	652032	3.21314e+06	4.10617e+06	2.28512e+06		12	915466	711654	1.16941e+06		4	3	2.41989e+06	1.51824e+06	1.27755e+06
	5	1	429334	748946	1.09692e+06	1.54111e+06	4.12038e+06	2.72003e+06		13	1.37831e+06	1.90949e+06	1.11036e+06		5	1	2.83536e+06	1.03199e+06	1.80792e+06
	5	2	471353	650992	585941	1.49989e+06	3.86398e+06	2.81544e+06		14	635455	1.50631e+06	2.47392e+06		5	2	2.73168e+06	887299	1.80649e+06
	5	3	0	719234	606523	1.7582e+06	3.90603e+06	2.78442e+06		15	2.13972e+06	1.28003e+06	767759		5	3	2.5887e+06	1.12688e+06	1.62298e+06
	6	1	674161	846593	2.16537e+06	1.86533e+06	5.15191e+06	3.49488e+06		16	1.74338e+06	1.25711e+06	2.14084e+06		6	1	1.80556e+06	842495	918089
	6	2	628921	1.12249e+06	1.82533e+06	1.72743e+06	5.4751e+06	3.71889e+06		17	2.21496e+06	1.31201e+06	794349		6	2	1.82855e+06	772361	931654
	6	3	527878	955961	1.10931e+06	1.57047e+06	5.24876e+06	3.81893e+06		18	1.17437e+06	1.1898e+06	942540		6	3	1.82767e+06	699553	750997
	7	1	655349	713930	646746	1.81731e+06	3.54538e+06	3.36613e+06		19	1.54315e+06	2.04306e+06	1.07942e+06		7	1	1.72346e+06	2.34675e+06	1.57716e+06
	7	2	689443	646782	691898	1.79608e+06	3.90975e+06	3.14744e+06		20	1.56183e+06	738218	1.02854e+06		7	2	1.68682e+06	2.22851e+06	1.52022e+06
	7	3	517931	684919	694515	1.582e+06	3.83029e+06	3.15775e+06		21	1.99274e+06	1.12637e+06	1.10492e+06		7	3	1.88311e+06	2.59422e+06	1.34674e+06
	8	1	0	1.00784e+06	904401	1.45666e+06	5.04519e+06	4.98144e+06		22	1.42425e+06	2.25048e+06	2.2221e+06		8	1	2.54105e+06	2.08804e+06	1.19428e+06
	8	2	396713	935341	990378	1.48414e+06	5.53058e+06	5.00902e+06		23	1.14949e+06	964277	1.39562e+06		8	2	2.58838e+06	1.97644e+06	1.00836e+06
	8	3	491287	885813	852815	1.53878e+06	5.76043e+06	5.33228e+06		24	1.49842e+06		1.04072e+06		8	3	2.38737e+06	1.71007e+06	882056
	9	1	367924	744528	895573	2.87234e+06	4.16211e+06	2.90605e+06		25	1.82637e+06				9	1	1.5083e+06	2.23389e+06	2.49334e+06
	9	2	0	871734	841386	2.96505e+06	4.35938e+06	2.95836e+06		26	1.5e+06				9	2	1.46211e+06	2.11423e+06	2.33684e+06
	9	3	456481	755420	835813	2.99698e+06	4.3318e+06	3.0066e+06							9	3	2.08021e+06	1.91422e+06	2.05713e+06
	10	1	661763	1.29363e+06	850258	4.22787e+06	4.76311e+06	3.39068e+06							10	1	1.51798e+06	1.938e+06	1.48836e+06
	10	2	586255	1.28976e+06	694653	4.18622e+06	4.8727e+06	2.76278e+06							10	2	1.50553e+06	1.97742e+06	1.36587e+06
	10	3	592714	1.10561e+06	653319	4.23106e+06	4.78648e+06	2.77043e+06							10	3	1.42138e+06	2.04583e+06	1.80603e+06
	11	1	638681	952777	910814	1.68156e+06	3.15088e+06	3.46858e+06							11	1	3.38846e+06	1.63234e+06	2.40712e+06
	11	2	737217	1.14547e+06	891242	1.96036e+06	3.47684e+06	3.30655e+06							11	2	3.33388e+06	1.52982e+06	2.1858e+06
	11	3	611062	953405	788505	2.09236e+06	3.25669e+06	3.15597e+06							11	3	3.33188e+06	1.3668e+06	2.12747e+06
	12	1	438280	832856	781672	3.47015e+06	4.66868e+06	4.35168e+06							12	1	2.15428e+06	2.12197e+06	1.18275e+06
	12	2	403959	959406	799553	3.49914e+06	4.6251e+06	4.19438e+06							12	2	2.13093e+06	2.13249e+06	1.14485e+06
	12	3	0	983951	740243	3.71824e+06	4.27839e+06	3.82937e+06							12	3	1.96534e+06	2.10575e+06	1.18624e+06
	13	1	732381	404232	967801	5.48846e+06	3.70773e+06	3.89486e+06							13	1	2.06774e+06	1.7544e+06	1.24539e+06
	13	2	557343	539693	1.07641e+06	5.38372e+06	3.80694e+06	3.7668e+06							13	2	1.82968e+06	1.58706e+06	1.10067e+06
	13	3	590039	662523	1.09194e+06	5.29894e+06	3.89276e+06	3.5528e+06							13	3	1.9269e+06	1.43359e+06	1.06646e+06
	14	1	714434	743052	1.12909e+06	2.88902e+06	3.6896e+06	4.61218e+06							14	1	1.98249e+06	2.3422e+06	610094
	14	2	480572	981776	1.1715e+06	2.67178e+06	3.68486e+06	4.75721e+06							14	2	1.8342e+06	2.08374e+06	654613
	14	3	621586	785462	1.05562e+06	2.77336e+06	3.66149e+06	4.52999e+06							14	3	1.72602e+06	1.76584e+06	703130
	15	1	662178	1.26119e+06	1.59655e+06	4.06919e+06	4.60648e+06	5.3735e+06							15	1	2.29028e+06	2.69516e+06	1.30344e+06
	15	2	536051	908773	2.36474e+06	3.87143e+06	4.44687e+06	5.49415e+06							15	2	2.26038e+06	2.73604e+06	1.02178e+06
	15	3	554758	900790	1.20053e+06	3.85412e+06	4.16741e+06	5.7162e+06							15	3	2.29352e+06	2.52988e+06	1.25991e+06
	16	1	601274	727847	1.30398e+06	4.58464e+06	4.36306e+06	5.41467e+06							16	1	1.41388e+06	1.74093e+06	1.70033e+06
	16	2	583546	873081	1.01156e+06	4.3181e+06	4.27866e+06	5.15958e+06							16	2	1.35058e+06	1.72916e+06	1.67309e+06
	16	3	619803	735702	1.24078e+06	4.21012e+06	4.35002e+06	5.29079e+06							16	3	1.62046e+06	1.6379e+06	1.58642e+06
	17	1	764752	907006	1.31667e+06	3.89665e+06	4.45579e+06	3.71475e+06							17	1	1.56695e+06	2.09301e+06	1.75728e+06
	17	2	668345	849622	1.00524e+06	4.00386e+06	4.11668e+06	3.33196e+06							17	2	1.45541e+06	2.00957e+06	1.57054e+06
	17	3	726896	956817	1.05546e+06	3.79983e+06	4.43071e+06	3.16139e+06							17	3	1.40331e+06	2.15318e+06	1.49246e+06
	18	1	707485	873215	1.04858e+06	3.10642e+06	3.21275e+06	3.25622e+06							18	1	1.94896e+06	2.11645e+06	1.35701e+06
	18	2	703582	1.06183e+06	1.15552e+06	3.2097e+06	3.83691e+06	3.06362e+06							18	2	1.99216e+06	2.05451e+06	1.40003e+06
	18	3	0	922340	1.16575e+06	3.06215e+06	3.61919e+06	3.01244e+06							18	3	1.89384e+06	2.05661e+06	1.36239e+06
	19	1	0	789308	1.68512e+06	4.26148e+06	2.44178e+06	6.34213e+06							19	1	2.14418e+06	2.13469e+06	2.70139e+06
	19	2	496443	890535	1.69724e+06	4.24552e+06	2.15595e+06	6.52763e+06							19	2	2.11698e+06	2.02283e+06	2.79471e+06
	19	3	542183	981808	1.33366e+06	4.15628e+06	2.08631e+06	5.51394e+06							19	3	1.98242e+06	1.83718e+06	2.70313e+06
	20	1	728589	964228	1.4514e+06	3.47528e+06	4.65545e+06	5.61478e+06							20	1	1.79944e+06	2.48198e+06	689535
	20	2	704334	784237	1.25866e+06	3.44768e+06	5.19e+06	5.7023e+06							20	2	1.78419e+06	2.5121e+06	852271
	20	3	552463	912411	1.37677e+06	3.23528e+06	5.04481e+06	5.37288e+06							20	3	1.62801e+06	2.4545e+06	885035
	21	1	385997	875315	819262	3.37938e+06	3.03033e+06	3.46969e+06
	21	2	313045	930463	807366	3.41304e+06	3.20052e+06	3.46904e+06
	21	3	0	1.16073e+06	857019	3.32079e+06	4.33526e+06	3.45728e+06
	22	1	609845	1.23322e+06	1.03315e+06	4.79247e+06	5.55473e+06	4.3436e+06
	22	2	566262	1.01252e+06	595201	4.65828e+06	5.57126e+06	2.91041e+06
	22	3	801767	1.07012e+06	591596	4.68118e+06	5.58389e+06	2.85831e+06
	23	1	629357	1.41442e+06	629562	2.57525e+06	3.37352e+06	3.7165e+06
	23	2	581452	1.3864e+06	656317	2.772e+06	3.21882e+06	3.46341e+06
	23	3	636962	1.57964e+06	560974	2.53504e+06	3.15412e+06	3.65011e+06
	24	1			729603			3.39451e+06
	24	2			864340			2.81153e+06
	24	3			1.13965e+06			3.16879e+06

[truncated: 7 more sheets: SuppFig2, SuppFig3, SuppFig4, SuppFig5, SuppFig6, SuppFig7, SuppFig9]
